# Supplementary material for: Contrasting plant transcriptome responses between a pierce-sucking and a chewing herbivore go beyond the infestation site
Source: BMC Plant Biol. 2024 Feb 19;24:120. doi: 10.1186/s12870-024-04806-1 (PMC10875829; doi:10.1186/s12870-024-04806-1)
Supplement: Supplementary file 1 — Supplementary material 1. [file 12870_2024_4806_MOESM1_ESM.xlsx]

## Sheet: Counts
Additional File 1. Counts and RPKM obtained from the transcriptome analysis. Ct: Control; Pb: Pieris brassicae; Tu: Tetranychus urticae; L: leaves; R: roots
Gene	Ct_L_24.1	Ct_L_24.2	Ct_L_24.3	Pb_L_24.1	Pb_L_24.2	Pb_L_24.3	Tu_L_24.1	Tu_L_24.2	Tu_L_24.3	Ct_L_72.1	Ct_L_72.2	Ct_L_72.3	Pb_L_72.1	Pb_L_72.2	Pb_L_72.3	Tu_L_72.1	Tu_L_72.2	Tu_L_72.3	Ct_R_24.1	Ct_R_24.2	Ct_R_24.3	Pb_R_24.1	Pb_R_24.2	Pb_R_24.3	Tu_R_24.1	Tu_R_24.2	Tu_R_24.3	Ct_R_72.1	Ct_R_72.2	Ct_R_72.3	Pb_R_72.1	Pb_R_72.2	Pb_R_72.3	Tu_R_72.1	Tu_R_72.2	Tu_R_72.3
AT1G01010	154	67	59	722	544	518	255	392	181	69	125	136	96	74	109	98	161	125	1637	1562	1773	1773	1440	1543	1714	1455	1305	2036	1951	1632	2020	1992	1872	1714	2032	1602
AT1G01020	437	497	594	608	714	633	601	617	577	433	607	562	678	697	676	618	609	714	790	766	974	744	746	737	1137	818	809	820	641	919	878	907	1301	1340	1189	1638
AT1G01030	111	159	125	1026	1158	503	241	202	149	171	180	121	154	159	77	133	146	113	146	167	131	149	140	182	288	146	166	185	196	158	246	200	230	183	257	200
AT1G01040	2770	3052	3078	4493	4074	3861	2981	4229	2775	2531	3332	3298	2716	2758	2944	2883	2882	2400	4230	4049	5628	4503	4904	4873	5042	4091	4706	4548	4247	3807	4662	5037	4859	3668	4996	3757
AT1G01046	0	0	0	0	0	0	0	0	0	0	0	0	0	0	0	0	0	0	0	0	0	0	0	0	0	0	0	0	0	0	0	0	0	0	0	0
AT1G01050	3097	2099	1986	2139	2786	2305	3236	2652	1712	2697	2128	2110	2654	1835	1681	2509	2040	1772	5154	5129	5890	4163	4493	4254	5129	5359	5067	4879	4706	5314	4691	5442	5419	6064	5789	6272
AT1G01060	6553	4602	2361	3779	7682	3124	5955	3667	1373	7338	3076	2846	5351	2740	1428	4040	2170	1142	3598	3134	3169	3990	3231	3554	3599	3071	2923	2319	3028	2897	3385	3128	2795	2879	3065	2533
AT1G01070	277	159	145	99	191	70	120	139	91	240	128	143	214	85	42	179	125	67	2379	1625	2008	2752	2264	2055	1694	2194	2113	1535	1705	2373	2140	2258	2043	2240	2482	1952
AT1G01080	5384	5222	5312	2614	3067	2685	4304	4302	3856	5275	5809	5774	5960	5462	5850	6459	5925	5434	515	445	606	452	409	381	534	420	617	532	458	513	541	560	770	664	599	803
AT1G01090	10183	9780	10278	8276	8724	7246	8267	7458	6505	9780	10446	10425	9825	9397	9750	10847	10209	9469	11949	11127	13021	8491	9203	8923	12961	11153	9775	11092	10164	12042	10088	10416	9344	11936	10559	9825
AT1G01100	7013	6563	6910	3788	4936	3414	6341	6276	4349	6995	5979	6191	7011	5751	5762	7171	6480	5838	13666	14027	16141	10006	10596	10862	17634	14038	12980	14408	14029	16637	13660	14476	16056	20888	16173	20135
AT1G01110	56	87	94	17	49	44	44	43	55	81	103	77	72	109	129	118	130	151	769	885	776	501	613	743	1220	979	917	895	1011	845	968	1114	1178	1194	1052	1067
AT1G01120	8247	6536	3427	6029	7327	3204	7769	5978	2090	5225	5038	5087	7634	5269	2123	7410	4514	2266	4202	4034	4600	6053	4928	4728	4659	3713	3428	3988	3137	3656	3937	3799	2690	3079	3110	2302
AT1G01130	121	92	79	15	81	29	84	60	30	64	49	46	92	95	36	96	94	40	113	81	113	73	62	58	94	82	88	72	66	73	112	94	89	97	86	66
AT1G01140	4592	3598	3324	6371	7929	8255	6223	7777	5893	4244	5120	4915	4197	4537	4682	4830	4679	3990	199	234	125	141	187	95	296	239	141	68	67	186	92	56	43	89	146	32
AT1G01150	0	0	0	0	0	0	0	0	0	0	1	1	0	0	6	0	0	1	13	12	63	22	19	20	20	36	12	29	15	16	19	8	28	15	9	37
AT1G01160	897	781	824	1109	1314	1092	1019	1298	958	821	748	853	985	886	1070	1029	983	982	1826	1682	2076	1635	1628	1770	2626	2024	2004	1762	1568	2137	2022	2520	2617	2685	2485	3047
AT1G01170	2428	2010	1969	2106	2180	2193	2427	2424	2008	2147	2259	2123	2656	2203	2448	2859	2580	2643	384	298	426	548	476	462	378	476	560	336	281	288	327	587	671	626	616	757
AT1G01180	422	308	324	780	812	886	662	805	674	467	574	596	523	660	677	640	722	676	322	490	606	498	581	656	604	589	771	648	571	553	569	665	722	657	789	664
AT1G01183	0	0	0	0	0	0	0	0	0	0	0	0	0	0	0	0	0	0	0	0	0	0	0	0	0	0	0	0	0	0	0	0	0	0	0	0
AT1G01190	692	636	500	126	168	70	229	199	174	1065	678	631	965	907	791	909	683	533	9318	7386	7437	7387	6890	9266	8923	5826	6686	7500	7050	7683	9658	11884	7065	5652	5277	4057
AT1G01200	66	92	77	100	100	61	90	49	43	45	48	43	91	59	32	68	23	37	492	415	568	559	395	386	425	328	264	360	303	373	389	286	301	440	266	225
AT1G01210	543	463	399	319	418	312	433	505	265	558	327	333	399	321	296	345	309	263	741	738	924	584	648	611	1035	663	631	755	725	922	766	904	917	1137	899	952
AT1G01220	1731	1661	2030	1765	1676	2057	1590	2139	1697	1860	2102	2108	1980	1714	1701	1797	1934	1773	2170	2135	2523	2115	2045	2180	2201	2241	1931	2084	1843	1760	2083	1974	2016	1744	1938	1592
AT1G01225	85	115	123	88	65	72	112	130	87	94	126	104	129	134	103	98	98	93	572	563	650	428	436	451	478	514	466	542	426	493	503	498	470	525	499	476
AT1G01230	698	815	1015	1568	1329	1465	1253	1546	1404	803	1155	1125	1073	1112	1339	1317	1382	1382	1757	1905	2214	1684	2148	1909	2223	2168	2169	1871	1763	1865	1691	2080	2013	2001	1876	2161
AT1G01240	1170	1290	2068	3784	2735	5004	2461	3998	4104	1120	2309	2542	2197	2938	3702	3005	3659	3459	1987	1650	2206	2545	2611	2764	2666	2481	2726	1791	1517	1782	2440	2713	3139	2447	2911	3290
AT1G01250	84	94	57	278	344	210	145	162	30	69	49	85	65	30	26	111	82	34	8	9	10	54	27	53	1	11	2	2	16	6	4	2	14	6	7	1
AT1G01260	737	1211	1021	1091	1204	706	1393	1732	1218	1032	1137	992	1256	1310	1237	1663	1479	1117	1439	1536	1672	1520	1608	1587	1892	1649	1573	1586	1441	1347	1570	1729	1740	1363	1603	1334
AT1G01270	0	0	0	0	0	0	0	0	0	0	0	0	0	0	0	0	0	0	0	0	0	0	0	0	0	0	0	0	0	0	0	0	0	0	0	0
AT1G01280	0	0	0	0	0	0	0	0	0	0	0	0	0	0	0	0	0	0	0	0	0	0	0	0	0	0	0	0	0	0	0	0	0	0	0	0
AT1G01290	456	415	530	518	627	498	464	585	483	441	590	588	534	459	548	631	621	502	840	787	925	749	815	714	969	845	708	742	691	896	861	1083	931	918	922	901
AT1G01300	1910	3279	3322	1863	1741	1167	2455	3197	2628	2292	3534	3464	2614	2692	3186	3105	3638	3489	7925	9376	12144	7228	6718	5691	8592	6324	6410	8239	7456	7297	7287	7898	6944	7040	6572	5901
AT1G01305	0	0	0	0	0	0	0	0	0	0	0	0	0	0	0	0	0	0	2	0	0	0	0	0	0	0	0	0	0	0	0	0	0	0	0	4
AT1G01310	3	0	3	0	0	0	0	1	2	1	0	0	6	2	0	1	0	0	6	10	15	1	3	4	9	2	12	1	3	2	10	11	4	11	11	9
AT1G01320	33142	25109	18705	18055	22918	16684	21826	22867	14007	31549	19349	18400	22435	15141	12470	20391	13974	9976	1711	1562	2107	1611	1301	1517	1866	1525	1949	1751	1499	1468	1921	2233	2104	1479	2032	1688
AT1G01335	0	0	0	0	0	0	0	0	0	0	0	0	0	0	0	0	0	0	0	1	0	0	0	0	0	0	0	0	0	0	0	0	0	0	0	2
AT1G01340	272	204	190	298	275	221	479	562	701	260	522	496	336	379	328	418	474	334	895	1615	2212	821	1339	1286	1594	1117	2693	3538	3268	2143	3099	3385	4287	2696	4217	4599
AT1G01350	736	747	683	1014	960	821	855	1043	684	761	742	818	809	775	856	1026	885	804	1377	1584	1726	1568	1496	1623	1805	1618	1629	1610	1479	1602	1682	1856	1889	1763	1969	1815
AT1G01355	5	3	2	6	1	5	0	0	0	1	6	2	4	0	16	3	1	10	2	2	1	0	2	8	8	0	6	2	7	8	3	0	5	4	6	9
AT1G01360	388	432	512	540	497	530	519	698	501	420	471	479	515	498	509	589	560	364	1031	1188	1496	1090	1387	1292	1686	1310	1514	1097	1022	1050	1332	1527	1737	1342	1544	1838
AT1G01370	49	84	126	9	44	36	89	88	97	67	74	81	93	76	96	95	112	75	447	391	476	266	273	275	490	432	381	440	480	523	409	349	423	569	459	500
AT1G01380	18	18	6	26	31	22	32	23	8	26	6	20	7	3	19	13	9	8	340	256	356	292	257	365	462	365	296	305	360	410	363	301	331	499	355	348
AT1G01390	614	403	261	310	376	247	404	340	293	559	339	310	381	307	262	433	302	192	6	0	0	1	0	0	2	0	0	5	4	0	2	4	2	2	2	2
AT1G01400	0	0	0	0	0	0	0	0	0	0	0	0	0	0	0	0	0	0	1	3	0	0	0	0	0	0	0	0	0	0	0	0	0	0	0	0
AT1G01410	0	0	0	0	0	0	0	0	0	0	0	0	0	0	0	0	0	0	0	0	0	1	0	0	0	0	0	0	0	0	0	0	0	0	0	0
AT1G01420	222	253	185	569	514	442	376	400	299	196	320	283	316	266	267	366	325	280	161	179	294	274	299	229	157	148	183	237	92	111	116	128	152	158	135	124
AT1G01430	3022	2093	2298	4011	4071	3251	3072	3232	2245	2744	2466	2453	3445	2907	3099	3795	3147	3065	2008	1644	1946	2677	2401	1840	2132	1836	1533	1801	1797	1841	1709	1695	1442	1683	1660	1164
AT1G01440	1363	1166	1019	1269	1503	1192	1381	1656	1057	1225	1362	1310	1318	1248	1140	1356	1195	1027	1646	1743	1898	1639	1894	1930	1889	1738	2163	1950	1697	1440	1727	2092	2032	1461	1928	1563
AT1G01448	424	561	621	564	509	510	463	587	603	477	689	628	771	659	771	852	687	846	753	676	848	766	882	874	1041	850	1217	1012	895	1036	1270	1413	1780	1322	1640	1677
AT1G01450	13	29	44	19	24	28	22	31	31	20	23	33	14	38	44	45	36	29	19	12	35	29	53	25	48	25	52	36	46	35	47	91	63	33	59	58
AT1G01453	0	0	0	0	0	0	4	0	6	0	0	0	1	0	0	0	1	0	37	30	49	45	44	32	6	66	100	35	35	37	37	8	22	15	23	18
AT1G01460	0	0	0	0	0	1	0	0	0	0	0	0	0	0	0	0	0	0	4	1	0	1	0	0	0	0	1	0	0	1	1	1	0	0	0	0
AT1G01470	2763	2923	2988	9522	8264	9259	4208	5830	4765	1739	3536	3342	2554	2872	3307	2967	4070	3484	10394	10729	7209	15471	17883	13633	10576	13259	8100	6272	5718	7067	6125	7312	6911	6602	7105	5055
AT1G01480	12	6	4	159	239	178	100	85	107	1	26	19	4	7	8	2	8	6	231	335	266	262	236	155	250	294	238	230	271	260	193	177	76	149	169	115
AT1G01490	3892	3074	3120	5395	6191	5483	4854	5232	4055	4046	3450	3458	5292	4934	4465	5856	5038	4850	2580	2645	3027	2482	2605	2582	3614	2845	3002	2608	2438	2999	3233	3249	3700	4092	3608	4486
AT1G01500	1032	1360	1302	1397	1424	1328	1218	1571	1185	1079	1217	1464	1042	1103	1305	1281	1367	1365	580	693	839	700	758	689	805	698	798	663	610	587	591	701	695	696	679	779
AT1G01510	1695	1655	1653	1735	1475	1446	1761	1940	1559	1608	1688	1797	1821	1746	1872	2098	1995	1740	4766	4769	5571	4052	4313	4447	5363	4529	4963	4631	4323	4128	4344	5070	5041	4238	4445	4382
AT1G01520	156	63	10	26	93	36	59	16	5	148	14	28	70	18	22	61	14	10	25	18	16	14	12	20	22	15	8	18	7	12	8	18	5	23	13	39
AT1G01530	0	0	0	0	0	0	3	0	0	0	6	2	0	0	0	0	0	0	0	0	0	0	0	0	0	0	0	0	1	0	0	0	0	1	0	0
AT1G01540	7100	6307	5313	5759	7014	5164	6925	6769	4261	5717	4744	4896	7530	6330	5527	8268	6209	5392	3961	3877	4542	3503	4076	3882	3781	3530	3614	3780	3527	3696	3634	4157	3934	3862	3965	3566
AT1G01550	5908	6148	5786	7495	7717	6407	7308	9722	7278	6835	7280	7030	6840	7297	7084	8099	8341	6768	12551	12266	13591	12540	11945	12281	11642	10844	13055	12878	11603	11585	12983	14665	13650	12401	14121	12672
AT1G01560	336	70	26	152	144	289	312	580	331	49	94	107	96	71	68	68	113	64	78	133	38	26	40	32	17	150	71	37	65	57	41	123	45	78	70	63
AT1G01570	56	63	57	120	143	144	129	175	106	25	94	89	45	70	89	111	74	83	203	209	193	215	199	201	255	258	202	150	131	152	156	182	137	124	152	136
AT1G01580	98	104	78	217	124	88	69	50	65	90	132	117	72	69	61	93	65	67	1088	1377	2557	690	1003	1245	1775	1247	3324	4091	4182	1330	2604	2085	1897	1878	3924	2758
AT1G01590	7	12	2	0	4	3	2	1	0	15	16	3	2	0	1	7	0	1	16	2	8	2	3	3	12	0	1	16	13	46	8	13	0	16	17	5
AT1G01600	12	58	29	49	26	20	28	5	23	20	25	31	22	11	50	32	36	12	357	542	378	548	357	333	452	494	279	284	458	379	305	265	163	343	205	185
AT1G01610	2341	2299	2001	2856	2020	1390	2352	2113	1323	1990	2600	2406	2378	1821	1741	2752	2314	1881	4070	3185	4007	4610	3968	3878	5464	4097	3207	2945	2514	2826	2699	2670	1983	2757	2316	2154
AT1G01620	19969	16764	12967	13026	14037	12631	16279	14804	9942	12867	10776	10536	16352	17744	15609	21620	17778	15779	73783	84620	90943	69101	86112	80270	89834	87592	104875	76998	69025	71613	68891	78227	79092	62070	76741	77919
AT1G01630	1972	1976	1983	1813	1853	1417	2581	2688	1932	2334	2405	2238	2293	2135	2000	2840	2462	2169	2641	3065	3270	2336	2852	2632	3309	3304	2747	2857	2646	2660	2475	2520	1891	2383	2600	2068
AT1G01640	13	5	25	33	16	42	28	68	51	13	26	23	14	16	25	26	29	32	1831	1831	2714	2331	2502	2556	2612	2457	3052	2396	1876	2083	2618	2751	3457	2738	3203	3730
AT1G01650	1118	1212	1007	3651	3981	3427	1900	2842	2050	1080	1251	1420	1299	1364	1542	1360	1599	1527	3252	3632	3559	4274	4881	4623	4516	4620	4022	3407	3002	3106	2782	3485	3282	3127	3602	3539
AT1G01660	15	16	31	32	20	41	39	48	24	15	37	16	38	37	24	73	41	23	97	158	233	144	144	168	177	167	167	237	278	167	244	208	258	291	295	367
AT1G01670	18	37	64	55	51	58	57	92	33	39	49	65	84	70	37	78	70	75	165	207	160	157	191	205	246	220	241	220	159	238	216	358	377	265	374	467
AT1G01680	128	10	0	221	194	123	228	435	297	8	9	22	10	38	26	14	28	30	14	19	12	8	14	29	5	67	17	77	18	29	17	88	28	25	34	28
AT1G01690	72	94	123	99	53	37	84	131	99	82	125	137	74	92	116	94	110	101	632	747	797	540	460	457	716	633	569	704	551	547	631	548	607	695	567	628
AT1G01695	7	19	36	0	15	11	5	10	11	3	13	22	6	18	12	7	10	9	58	41	50	44	52	32	39	43	18	31	37	30	58	42	76	66	68	56
AT1G01700	69	55	57	44	46	24	80	56	40	53	44	53	43	57	44	97	54	37	188	179	208	175	149	129	122	178	174	192	144	137	126	176	141	155	108	148
AT1G01710	1451	1358	1240	3006	3288	2907	1971	2285	1713	1383	1475	1345	1622	1552	1623	1839	1729	1476	1856	1921	2181	2649	2348	2530	2152	2137	2203	1921	1580	1811	1726	1762	1998	1818	1820	2062
AT1G01715	62	50	53	64	53	60	71	56	37	34	26	57	65	46	55	58	50	61	231	207	232	175	167	195	206	217	230	205	192	259	241	247	314	379	300	423
AT1G01720	703	698	455	1386	1498	1929	697	850	644	650	812	742	778	831	593	836	720	401	6198	4010	2996	5006	4234	4171	5116	5297	3274	2611	2700	4675	3271	3630	3680	4982	3882	2720
AT1G01725	156	194	212	284	343	410	270	318	313	210	246	183	251	290	343	276	281	346	274	325	454	396	397	450	450	360	543	411	304	392	504	574	653	725	701	897
AT1G01730	449	467	601	781	706	906	635	1061	984	416	573	613	489	675	983	885	937	957	1675	1652	1999	1570	1982	1962	1836	1955	2160	1718	1570	1638	1818	2094	2757	2363	2515	2696
AT1G01740	326	233	413	237	199	327	366	374	462	333	481	458	478	437	421	518	476	408	443	524	821	477	481	488	589	481	618	633	584	440	618	670	837	567	630	741
AT1G01750	7	12	13	5	1	26	20	9	19	3	4	8	11	10	14	4	0	15	771	885	862	504	552	514	569	752	709	942	1078	812	579	516	349	811	555	659
AT1G01760	157	160	129	109	133	166	115	173	145	165	139	156	136	182	187	241	198	149	295	305	335	258	308	242	418	377	424	335	318	236	377	434	454	273	380	348
AT1G01770	902	909	1084	1010	1041	1560	825	1134	1227	1011	1311	1313	1201	1286	1611	1437	1402	1209	936	968	1116	1271	1338	1498	1079	1503	1748	925	860	965	1134	1421	1631	1089	1537	1312
AT1G01780	372	322	452	282	329	416	302	345	319	410	408	442	463	455	526	512	491	381	1390	1166	1572	1372	1260	1220	1907	1251	1515	1387	1351	1424	1576	1690	1857	1911	1885	2065
AT1G01790	16324	14660	13246	11375	12337	9754	11595	10472	9537	17582	17848	17332	15407	13619	13664	15880	13065	11373	2106	2073	2477	1815	2210	2145	2233	2160	2254	2299	2061	1674	2040	2194	1878	1536	1979	1562
AT1G01800	2657	2081	2104	3314	3815	3316	3298	3851	2707	2471	2658	2751	2900	2707	2578	3145	3081	2731	2166	2536	2433	2993	2982	2948	3221	2905	2960	2556	2278	2677	2771	2945	3216	2871	2979	2982
AT1G01810	17	21	28	8	9	4	12	16	3	22	16	7	13	22	10	17	1	14	52	27	52	45	36	12	36	25	27	16	20	29	21	37	26	46	22	44
AT1G01820	1192	1343	1740	1854	1641	2126	1822	2726	3031	1244	1956	2108	1711	2213	2909	2203	2844	3102	2394	2867	3989	2799	3249	3292	3772	3055	4625	3746	3219	3130	3586	4410	5481	4371	4978	6240
AT1G01830	474	453	527	696	614	969	552	624	452	543	732	677	519	556	486	641	639	459	1258	1379	1558	1222	1423	1438	1467	1445	1536	1388	1244	1284	1370	1440	1400	1420	1374	1345
AT1G01840	82	33	43	48	65	51	68	55	52	44	21	72	54	40	48	58	41	29	64	89	98	90	79	91	126	56	110	65	49	79	64	109	138	100	85	106
AT1G01860	976	822	1026	650	636	692	926	928	838	801	964	990	1086	1091	1044	1149	1140	1036	405	362	537	345	353	381	548	418	526	462	379	448	458	470	644	599	514	627
AT1G01870	0	0	0	0	0	0	0	0	0	0	0	0	0	0	0	0	0	0	0	0	0	0	0	0	0	0	0	0	0	0	0	0	0	0	0	0
AT1G01880	44	41	63	49	40	13	61	94	48	52	64	59	54	84	59	49	61	28	151	174	186	150	129	192	204	198	176	167	159	207	135	165	228	202	156	195
AT1G01890	0	0	1	0	0	0	0	0	0	0	0	0	0	0	0	0	0	0	0	0	0	0	0	0	0	0	0	0	0	0	0	0	0	0	0	0
AT1G01900	588	690	472	850	986	466	509	454	252	616	528	356	359	361	247	488	522	294	1156	1564	1889	1458	1372	1476	1051	918	770	1054	836	880	701	1006	726	643	571	668
AT1G01910	2033	2052	2481	2550	2610	2581	2174	2818	2395	1991	2911	2694	2290	2556	2975	2758	2951	2899	3296	3870	4028	2855	3119	3003	3544	3511	3395	3399	3308	3223	3147	3518	3499	3167	3524	3651
AT1G01920	454	490	612	392	428	338	454	605	466	535	521	562	582	534	541	650	554	565	1655	1684	1799	1227	1201	1310	1840	1721	1684	1631	1793	1775	2059	2218	2408	2237	2198	2401
AT1G01930	757	722	669	748	759	737	903	976	682	710	794	672	954	752	876	932	894	746	910	945	1032	881	962	898	1139	1104	1258	998	939	900	991	1053	1072	961	999	1272
AT1G01940	217	188	278	154	165	154	257	292	335	219	292	341	266	252	290	295	324	365	894	1026	1228	776	753	744	1155	992	1102	1116	887	1131	968	925	1195	1362	1162	1546
AT1G01950	1351	1232	767	924	941	556	1184	970	733	1401	770	870	1247	870	656	997	858	602	2572	2482	2639	2105	2250	2122	2416	2212	2223	2231	2263	2179	2128	2285	2060	1812	2208	1841
AT1G01960	4463	4188	4956	5616	4976	4626	4417	6051	4679	4940	6114	5924	4466	5280	5281	5361	5368	4772	12734	12251	13889	10454	11652	11682	11107	12815	12124	12109	12102	9445	10987	12146	10694	7623	9884	7430
AT1G01970	2458	2130	2385	2322	2244	2180	2568	2514	1873	2217	2175	2195	2664	2287	1807	2794	2384	1754	393	470	522	444	479	488	607	451	513	424	386	365	517	594	636	440	544	478
AT1G01980	0	0	0	0	0	0	0	0	0	0	0	0	0	0	0	0	0	0	0	3	0	0	1	0	0	0	0	1	0	0	0	0	0	0	1	0
AT1G01990	965	960	1188	1133	1075	1027	1005	1342	1128	1074	1295	1205	1258	1116	1379	1397	1229	1247	1053	1079	1342	977	1012	1051	1540	1096	1291	1058	1024	1172	1416	1494	1570	1740	1648	1637
AT1G02000	557	478	502	725	781	612	520	653	441	480	549	504	564	533	522	562	554	497	1348	1225	1337	1160	1085	1157	1391	1104	1252	1250	1242	1275	1108	1091	940	1180	1211	931
AT1G02010	687	467	560	621	586	586	535	729	464	536	543	579	607	506	570	648	530	570	712	759	948	813	824	793	1014	778	863	765	667	908	873	965	1008	1018	1007	1086
AT1G02020	920	891	989	899	931	775	961	1101	813	1137	1136	1136	959	882	986	999	1034	910	568	518	612	614	553	569	606	561	640	631	490	452	618	602	596	517	642	552
AT1G02030	1	9	1	1	0	0	1	2	0	0	2	8	4	0	1	8	0	5	49	66	76	63	54	47	72	88	61	57	66	46	54	61	49	48	56	34
AT1G02040	0	0	0	0	1	0	0	0	0	0	0	0	0	0	0	0	0	0	1	4	16	1	1	0	1	0	2	2	0	10	0	0	0	1	0	1
AT1G02050	160	221	246	138	129	162	242	264	192	160	224	220	259	262	265	286	347	261	453	403	591	413	436	453	665	545	578	529	512	612	640	828	980	840	815	990
AT1G02060	185	233	372	208	197	159	215	298	279	298	322	309	283	337	400	393	265	355	635	587	751	515	607	669	703	742	828	660	654	527	740	902	921	455	760	340
AT1G02065	0	1	4	0	0	1	4	0	0	0	5	0	2	1	4	2	11	1	0	0	0	0	1	0	0	0	0	0	0	0	0	0	0	0	0	0
AT1G02067	0	0	0	0	0	0	0	0	0	0	0	0	0	0	0	0	0	0	0	0	0	0	0	0	0	0	0	0	0	0	0	0	0	0	0	0
AT1G02070	0	1	0	0	0	0	0	0	0	0	1	1	4	0	4	0	1	4	14	44	48	50	47	23	28	48	54	38	13	26	34	61	77	69	34	86
AT1G02080	6100	5238	5102	6762	6524	5905	5292	7241	5746	5934	6755	6372	5082	5455	5278	5719	5746	4794	14191	12744	15530	12899	13940	14422	12787	13629	14281	13626	13615	9982	12398	13468	11321	8409	10219	8126
AT1G02090	1194	1089	1275	1370	1526	1149	1501	1397	1081	1187	1176	1106	1156	1064	1027	1379	1140	1015	2463	2556	2992	2054	2055	1993	2793	2421	2230	2490	2330	2549	2166	2227	2251	2998	2240	2576
AT1G02100	1167	999	1024	1165	1228	1282	1225	1536	1271	1061	1236	1137	1360	1187	1403	1392	1425	1233	2220	2454	2964	2236	2474	2539	3196	2639	3080	2790	2552	2614	3064	3336	3822	3390	3664	3815
AT1G02110	793	769	915	468	438	388	664	755	625	731	866	800	857	827	1012	968	931	929	2149	1993	2478	1679	1656	1677	2553	2069	2223	2081	1854	1967	2262	2574	2779	2472	2423	2780
AT1G02120	3122	2912	3188	3961	3956	4116	4488	5640	4689	2749	4021	3796	3222	3868	4309	4093	4483	4162	5274	5199	6547	5746	6234	6301	7184	5963	6839	6147	5500	5657	6085	7163	7705	6582	7466	7887
AT1G02130	1615	1517	1521	1934	1842	1898	1853	1821	1563	1462	1783	1563	1614	1707	1795	2078	1904	1588	2794	2825	3282	2494	2458	2628	3032	2961	2934	2843	2663	3124	2954	3141	3039	3212	3179	3041
AT1G02140	3910	3631	3497	3557	3864	3469	4046	4330	3090	3294	3413	3560	3803	3285	2994	3963	3563	2806	5631	5877	6777	4908	4909	4849	7419	5485	5465	5991	5588	6380	5743	6040	6271	7436	6365	7496
AT1G02145	831	759	869	882	755	909	962	1145	961	735	836	1003	833	806	980	980	936	791	1530	1579	1839	1587	1570	1547	1882	1607	1743	1601	1442	1821	1599	1816	2026	2069	1806	2088
AT1G02150	7244	6837	7579	3918	4214	3607	5692	6361	5363	6801	7713	7766	7464	7025	7342	8457	7616	6970	1476	1502	1885	1217	1376	1363	2047	1617	1830	1499	1613	1646	1685	1861	2296	1979	2150	2096
AT1G02160	428	384	594	505	492	636	594	622	641	356	484	518	542	636	736	636	682	837	779	819	1071	841	796	991	1133	846	1015	806	829	1085	882	1000	1223	1567	1225	1512
AT1G02170	1637	1378	1337	2091	2043	2005	1866	2409	1974	1432	1976	1976	1666	1676	1769	2033	2066	1755	2205	2078	2454	1996	2062	2096	2581	2383	2376	2138	1985	2147	2067	2424	2514	2338	2432	2912
AT1G02180	132	124	159	123	158	152	154	77	78	111	97	123	133	103	98	147	112	87	273	289	378	323	286	308	348	273	246	277	256	255	287	310	336	305	297	384
AT1G02190	1	1	1	16	1	6	16	14	1	1	1	1	1	0	0	0	1	0	0	0	0	0	0	0	0	1	0	0	0	1	0	0	0	0	0	0
AT1G02205	1366	1150	1119	1825	1244	1037	773	1612	320	254	261	262	127	190	63	141	131	38	189	255	153	364	124	182	153	757	173	58	34	71	80	48	35	45	46	50
AT1G02210	0	0	0	0	0	0	0	0	0	0	0	0	0	0	0	0	0	0	0	0	0	0	0	0	0	0	0	0	0	0	0	0	0	0	0	0
AT1G02220	258	100	63	420	499	563	132	208	42	146	248	174	112	147	142	122	92	83	1331	1378	1936	955	1387	1181	1378	1057	1427	1722	1822	1616	1725	2110	2180	1940	2011	2210
AT1G02230	102	34	3	19	22	8	50	104	35	34	53	35	54	69	43	24	51	48	173	135	166	85	146	113	231	309	340	193	203	213	236	309	264	166	309	242
AT1G02250	0	2	0	2	0	1	1	0	1	0	0	1	0	5	1	13	1	1	20	13	19	10	7	2	5	16	19	9	9	1	1	14	22	32	16	6
AT1G02260	438	405	679	652	508	905	557	924	787	427	700	754	535	651	797	649	739	889	1065	1024	1565	991	1178	1351	1680	1547	1545	1330	1273	1408	1541	1576	1965	1730	1968	1951
AT1G02270	1400	1318	1319	1462	1331	1350	1505	1929	1433	1151	1550	1486	1185	1193	1318	1422	1422	1268	1470	1233	1308	1405	1458	1310	1416	1393	1193	1201	1132	1191	1070	1302	1169	1332	1355	1194
AT1G02280	4495	3802	4227	1406	1759	1163	2878	2762	2167	4197	3920	4058	4078	2825	3003	4106	3354	2943	936	998	1057	914	947	962	1182	960	1071	916	895	1080	925	1202	1260	1301	1385	1391
AT1G02290	291	285	331	319	290	262	326	441	352	233	326	287	340	314	363	488	367	352	601	668	878	632	627	589	691	774	854	843	698	602	767	819	668	564	731	641
AT1G02300	637	632	1097	1552	1131	2943	1415	2432	2215	483	1204	1135	923	1241	1727	1176	1485	1606	554	485	720	785	912	915	744	668	870	508	306	534	758	1076	1467	1063	1085	1656
AT1G02305	2045	1860	2065	4368	4746	5504	3870	4992	4484	1879	2276	2508	2689	2835	3341	3088	3558	3605	4735	5118	6376	6898	7610	7443	5957	6319	8369	5426	4334	4383	5213	6370	6820	5217	6276	7272
AT1G02310	0	1	0	14	1	22	6	2	6	2	1	4	7	1	4	4	6	1	483	444	449	1069	896	1094	806	635	367	220	186	406	278	340	224	393	399	143
AT1G02320	0	0	0	0	0	0	0	0	0	0	0	0	0	0	0	0	0	0	0	0	0	0	0	0	1	0	0	1	0	0	0	0	0	0	0	0
AT1G02330	1050	1254	1357	1208	1326	1186	1276	1527	1205	988	1273	1147	1084	1219	1280	1500	1369	1182	1995	2314	2470	1915	2070	1931	2579	2337	2338	2182	2067	2139	2035	2215	2162	2457	2117	2405
AT1G02335	591	721	241	983	1159	121	813	614	264	658	432	363	183	174	172	273	499	189	3533	3397	2712	3778	4479	3537	1827	3904	3437	3401	2889	1557	1030	1104	766	1033	927	898
AT1G02340	160	189	255	157	119	141	223	546	344	87	124	126	194	325	272	389	496	282	15	23	63	47	50	24	34	46	72	2	2	7	16	27	19	29	21	43
AT1G02350	174	201	385	181	123	213	275	534	482	139	263	238	294	430	473	501	619	519	74	80	69	45	92	42	116	73	84	69	37	91	101	114	135	147	120	183
AT1G02360	288	404	364	189	210	116	282	452	426	489	927	974	323	455	408	640	657	629	501	1026	893	518	754	856	751	581	934	1173	1353	1009	924	1754	656	930	1176	1327
AT1G02370	287	372	409	265	279	164	372	457	337	316	354	372	339	341	309	326	266	187	745	857	959	562	432	534	1050	669	737	930	922	882	753	891	803	807	725	762
AT1G02380	712	282	128	123	225	86	326	210	100	207	71	100	325	165	130	255	218	145	201	141	194	193	164	171	191	182	175	172	109	149	158	213	216	220	192	151
AT1G02390	388	79	52	181	171	135	123	107	38	148	76	40	105	65	82	40	52	28	345	279	148	128	91	111	184	145	164	203	171	275	166	185	155	196	163	120
AT1G02400	57	140	49	431	351	360	74	67	158	86	304	291	70	59	110	107	131	87	2041	1348	947	1123	1034	909	1163	1151	851	807	1218	1525	1327	1750	1006	1559	1913	859
AT1G02405	11	8	0	24	26	24	28	22	26	28	15	12	20	14	12	16	15	19	10	12	8	2	1	5	4	5	1	3	0	0	0	1	0	1	0	0
AT1G02410	766	644	751	1165	1255	1040	1053	1136	871	893	835	923	971	807	750	1046	1049	824	964	1065	1030	1019	1010	922	1073	1098	970	907	926	973	850	1013	1070	1032	1016	1057
AT1G02420	245	242	230	170	205	149	168	232	199	229	239	239	231	231	247	259	234	164	349	309	366	229	308	258	442	418	380	312	347	259	307	358	317	201	233	215
AT1G02430	0	0	0	0	0	0	7	5	0	0	0	2	3	1	2	0	0	1	53	75	69	25	55	36	64	79	111	116	205	88	95	101	120	87	149	96
AT1G02440	12	1	0	2	2	0	3	17	1	1	1	4	11	0	16	9	12	12	29	50	55	17	55	45	64	32	62	145	153	76	132	151	96	125	148	103
AT1G02450	127	25	0	19	16	16	80	129	30	15	12	4	16	19	15	1	10	12	100	92	53	96	78	96	51	110	54	67	51	58	60	88	23	56	37	30
AT1G02460	58	106	86	449	532	297	104	125	163	51	142	186	31	51	62	49	22	38	250	357	374	359	239	265	305	276	254	472	461	290	286	288	239	234	189	158
AT1G02470	40	34	25	165	119	178	80	75	36	33	44	60	42	30	21	32	33	7	41	41	37	57	34	45	56	46	24	37	30	36	69	30	61	72	67	48
AT1G02475	2478	2134	2118	4217	4469	4704	3297	3307	2766	2398	2827	2691	2855	2577	2847	3263	3012	2723	267	204	228	352	254	280	277	226	261	203	123	170	298	262	285	280	239	264
AT1G02480	0	0	0	0	0	0	0	0	0	0	0	0	0	0	0	0	0	0	0	0	0	0	0	0	0	0	0	0	0	0	0	0	0	0	0	0
AT1G02490	0	0	0	0	0	0	1	5	0	1	0	1	0	0	0	2	4	1	8	33	15	12	16	15	16	16	8	23	28	16	22	10	18	42	18	26
AT1G02500	11640	9892	9591	18533	20018	16091	14459	17380	13129	10351	10935	11016	12547	11324	11691	12772	12293	11415	42442	44657	48947	57007	54219	58749	60814	46063	45559	45296	40775	43436	44279	42754	41285	42656	47521	44006
AT1G02510	0	0	0	0	0	0	0	0	0	0	0	0	0	0	0	0	0	0	0	0	0	0	0	0	0	0	0	0	0	0	0	0	0	0	0	0
AT1G02520	6	13	8	11	22	61	9	9	3	6	7	21	2	2	22	3	5	5	3171	3900	4377	3418	3956	4766	3875	3958	4864	5213	5644	3812	4853	5920	4990	3967	5148	3708
AT1G02530	15	8	15	4	5	12	3	7	6	9	3	9	1	0	5	14	3	3	111	175	159	144	94	116	198	125	83	141	188	96	197	188	199	103	131	79
AT1G02540	0	0	0	0	0	0	0	0	0	0	0	0	0	0	0	0	0	0	0	0	0	0	0	0	0	0	0	0	0	0	0	0	0	0	0	0
AT1G02550	0	0	0	0	0	0	0	0	0	0	0	0	0	0	0	0	0	0	0	0	0	0	0	0	0	0	0	0	3	0	0	0	0	0	0	0
AT1G02560	15144	14010	14564	15890	16771	16613	14596	15793	12531	14385	16515	16044	16277	14283	14847	17385	16097	14182	3449	3553	4144	3356	3562	3392	4130	4059	3498	3688	3348	3480	3243	3524	3666	3864	3678	3482
AT1G02570	0	1	0	0	0	6	0	0	0	0	1	0	0	0	0	2	0	0	57	96	99	62	64	91	50	87	121	106	76	81	36	56	33	78	64	23
AT1G02575	0	0	0	0	0	0	0	0	0	0	0	0	0	0	0	0	0	0	18	25	35	19	14	38	17	40	28	80	48	50	42	64	20	14	50	35
AT1G02580	1	0	0	18	4	30	3	1	2	1	2	9	1	1	0	1	2	4	3	2	6	1	7	9	1	5	13	6	2	20	6	12	7	1	6	10
AT1G02590	0	0	0	0	0	0	0	0	0	0	0	0	0	0	0	0	0	0	0	3	0	0	1	0	1	0	0	0	0	0	0	0	0	0	1	0
AT1G02600	0	0	0	0	0	0	0	0	0	0	0	0	0	0	0	0	0	0	0	0	0	0	0	0	0	0	0	0	0	0	0	0	0	0	0	0
AT1G02610	1454	662	1269	1595	947	2842	945	1543	2168	821	1290	1483	1464	2044	2346	2033	2370	1956	343	684	638	474	901	764	980	863	1210	675	363	447	633	1026	1331	701	1032	1398
AT1G02620	82	94	155	60	40	111	65	60	176	104	192	202	122	267	435	243	359	526	0	6	8	1	2	6	8	10	32	3	1	11	4	18	21	9	32	45
AT1G02630	0	1	9	1	2	0	1	0	2	6	0	2	25	1	3	15	1	4	29	22	32	15	26	13	30	12	24	12	6	25	26	42	61	23	71	44
AT1G02640	2300	2118	2384	817	867	859	1721	1579	2327	3005	2891	2689	3386	5309	6795	5004	5626	6031	23530	22263	22784	23416	24349	20951	31222	24871	34612	15286	12369	20563	24224	31070	36223	17541	21786	27364
AT1G02650	386	129	138	73	93	81	180	117	119	149	132	107	268	277	247	260	216	249	49	80	91	52	56	34	52	55	64	77	41	101	105	105	113	106	76	104
AT1G02660	2708	2180	1847	1888	1923	2449	2476	2610	4447	1396	2303	2279	3125	4657	5395	4891	5772	5580	5519	4586	2370	4051	6300	4094	3706	3944	2846	1600	1940	2018	2360	3627	2736	2336	3868	1323
AT1G02670	30	46	40	27	36	21	77	61	43	40	66	33	48	55	60	67	44	85	137	130	165	99	76	104	138	112	87	161	108	172	159	133	119	155	108	115
AT1G02680	323	346	336	441	543	471	437	512	415	258	369	378	436	484	483	436	492	421	748	574	743	656	710	731	896	784	868	635	543	708	825	794	1032	877	912	1066
AT1G02690	233	215	231	161	183	91	221	235	209	198	247	242	176	186	211	175	189	165	3167	3318	3742	2055	2185	1999	3432	3115	2902	3374	3296	3406	2992	3114	2863	3153	2883	2915
AT1G02700	27	13	6	10	16	0	22	20	6	30	10	10	24	14	10	12	26	22	33	32	12	12	8	11	34	19	13	14	16	38	8	3	4	8	9	9
AT1G02705	354	299	153	94	149	54	238	137	55	164	138	136	230	84	60	180	76	90	63	74	35	48	13	19	53	37	35	30	93	69	40	41	31	65	32	11
AT1G02710	28	50	18	6	37	4	26	29	14	12	18	7	37	24	8	19	14	8	20	21	13	6	5	9	15	18	15	17	16	23	6	3	4	14	9	10
AT1G02720	408	418	462	332	367	280	421	348	338	484	447	542	510	433	469	456	427	510	1026	783	1047	651	634	638	842	688	675	793	934	856	775	870	753	840	779	765
AT1G02730	775	892	724	490	525	216	688	673	550	667	825	769	544	446	451	621	553	440	7330	7714	9023	6219	5135	4958	5557	6178	5151	6598	5121	4546	4653	4683	3368	2744	3109	2388
AT1G02740	279	344	345	221	236	208	397	468	384	327	407	420	305	381	363	464	434	346	745	712	898	550	583	535	837	774	726	675	544	689	794	799	712	746	842	694
AT1G02750	471	335	337	523	532	581	440	615	490	401	335	375	471	424	361	445	477	384	453	616	645	557	732	661	813	613	729	657	595	634	765	745	944	734	865	1044
AT1G02760	0	0	0	0	0	0	0	0	0	0	0	0	0	0	0	0	0	0	0	0	0	0	0	0	0	0	0	0	0	0	0	0	2	0	0	0
AT1G02770	5	0	7	17	11	5	20	10	3	10	13	7	11	18	5	16	9	14	13	2	2	6	15	4	13	9	8	2	9	11	7	16	15	11	2	5
AT1G02780	24336	21429	22031	15116	18807	12831	21518	21565	14737	23210	21366	21429	24640	19019	17886	24139	20469	17248	50171	52296	55874	33807	35061	36245	56099	49481	42530	51693	50441	54249	48258	49523	51352	60525	51368	54798
AT1G02790	0	0	0	0	0	0	0	0	0	0	0	0	0	0	0	0	0	0	0	0	0	0	0	0	0	0	0	0	0	0	0	0	0	0	0	0
AT1G02800	16	32	13	0	12	1	6	6	4	20	20	12	12	3	9	3	1	1	10	5	6	0	0	0	15	3	4	3	2	16	10	10	11	8	9	24
AT1G02810	3	0	0	1	3	2	8	6	6	2	2	4	0	0	3	5	1	12	2645	2144	1528	1160	987	1151	1970	1457	1484	1975	2460	3103	1853	1776	1226	2280	1904	982
AT1G02813	0	0	0	0	0	0	0	0	0	0	0	0	0	0	0	0	0	0	0	4	0	1	4	0	5	1	0	8	0	2	0	0	0	2	0	4
AT1G02816	585	414	297	1103	1621	1119	537	597	456	421	467	441	673	531	497	702	495	606	1053	1104	1124	1018	1121	1072	1151	1533	1157	873	836	1084	824	798	821	1017	900	885
AT1G02820	3366	979	479	496	1150	303	1036	499	283	1980	434	506	870	414	328	612	383	307	36	21	39	18	1	14	26	3	6	21	18	38	29	52	24	32	39	54
AT1G02830	2	1	0	0	0	0	1	1	0	2	0	4	1	0	0	0	0	0	0	1	1	0	0	0	0	1	0	0	0	1	0	8	0	0	0	0
AT1G02840	3102	3542	3794	3665	3836	3675	3743	4394	3787	3518	3757	3846	3987	3947	4572	4170	4640	4298	7954	7988	9648	8309	9191	9344	11637	9225	10878	8637	8352	9015	9994	12267	14193	13044	12470	14935
AT1G02850	117	30	16	618	1001	570	288	469	200	25	153	89	112	140	103	127	121	62	383	386	506	974	827	866	620	1031	585	306	235	495	450	635	719	622	448	504
AT1G02860	554	541	542	478	443	522	412	497	438	651	618	511	783	851	720	843	772	666	2929	4048	4498	2523	2815	2728	4025	3044	5129	3593	3465	3818	4573	5406	5893	4084	5069	5765
AT1G02870	668	644	640	459	506	286	615	850	512	602	589	572	670	450	532	503	498	469	1504	1607	1879	1257	1192	1308	2041	1563	1579	1628	1637	1745	1756	1983	2211	2189	1894	2472
AT1G02880	516	591	476	734	771	698	574	701	536	451	695	640	522	517	456	534	541	408	817	846	995	797	786	848	904	839	931	829	888	891	905	1099	1002	1022	1019	1184
AT1G02890	3991	3891	4140	5352	5782	4179	4266	5375	4564	4229	5264	4976	4511	4653	5102	5288	5421	4513	7270	8261	9218	6954	7256	7179	7013	7419	8819	8356	7672	6366	7254	8242	7549	4809	6633	5349
AT1G02900	22	47	28	212	165	167	62	84	110	73	68	52	70	78	109	119	83	106	5702	6493	8072	6719	6716	5967	9344	5757	6264	6830	5498	6577	6509	6275	5524	6874	6593	6778
AT1G02910	3904	3499	3744	3075	3464	3270	3576	3790	2791	3936	3910	3847	4031	3377	3619	4207	3520	3449	845	779	1019	1036	944	860	1147	872	943	767	786	895	1022	1154	1236	1142	1197	1269
AT1G02920	1145	826	730	2743	3276	2377	3627	4735	6009	1500	5467	5423	1895	2390	3188	2773	3910	3350	558	1074	865	842	945	1857	881	1232	1620	1725	1364	1245	1252	4475	1240	1662	3043	3933
AT1G02930	2192	1634	996	10209	10693	7167	8376	11273	11834	1488	9199	9023	2892	4128	6207	4263	7088	7040	628	1391	612	5006	2765	3139	912	1552	1217	1313	1013	921	931	3780	843	1071	2220	3585
AT1G02940	1	0	0	13	30	14	15	10	12	0	6	1	10	4	11	20	14	20	0	0	0	51	19	16	1	8	5	5	0	0	10	11	1	1	10	5
AT1G02950	367	260	227	384	382	238	366	329	285	304	291	273	256	221	239	281	320	233	2684	2389	2737	2974	2746	3202	1900	2472	3061	2519	2186	1897	1919	2566	2101	1889	1880	2097
AT1G02952	10	18	0	5	7	9	8	12	13	17	11	9	10	11	4	9	13	12	78	73	149	120	119	126	70	88	101	101	74	81	59	121	65	81	65	76
AT1G02960	381	471	602	630	527	724	485	725	640	427	661	678	690	637	895	782	844	902	1053	1015	1382	1117	1064	1148	1420	1167	1297	1219	1048	1376	1366	1469	1754	1672	1628	1731
AT1G02965	0	0	0	0	0	0	1	0	0	0	0	0	0	1	0	0	0	0	0	4	0	0	0	0	2	1	0	1	0	5	1	0	0	3	0	0
AT1G02970	60	112	93	26	31	12	61	65	77	66	81	97	69	46	85	90	95	35	493	454	458	260	304	249	393	361	348	466	339	429	398	325	305	347	298	260
AT1G02980	0	0	0	2	0	5	0	0	0	0	0	0	0	0	4	0	0	0	27	33	35	38	36	27	34	26	13	31	27	18	47	29	31	39	46	36
AT1G02990	1219	1296	1290	2102	2113	1732	1640	2253	1616	1117	1508	1607	1283	1476	1423	1513	1572	1174	2108	2267	2492	2224	2567	2634	2215	2558	2559	2383	2115	1688	2097	2225	1912	1301	1792	1329
AT1G03000	1872	1766	1810	1643	1771	1812	1918	2244	1715	1988	2137	1963	2079	2155	1998	2289	2040	1895	1915	1796	2270	1832	1868	1961	2058	1991	2178	1901	1745	1784	1990	2235	2163	1756	2109	1886
AT1G03010	18	11	20	5	1	3	2	12	6	57	43	32	23	19	30	30	21	39	728	772	923	648	774	672	813	750	863	765	722	678	682	658	712	514	795	686
AT1G03020	113	136	49	125	113	63	112	34	33	98	86	61	110	67	56	113	78	32	187	177	207	226	236	271	172	142	248	133	126	152	299	343	286	289	154	160
AT1G03030	516	465	461	749	873	794	697	812	603	530	773	713	685	567	607	621	635	621	993	1034	1117	955	947	910	898	1074	1047	968	833	1001	992	970	938	996	1047	967
AT1G03040	1317	1261	1252	1961	1993	1600	1618	2031	1287	1424	1403	1421	1530	1244	1228	1401	1451	1237	2729	3275	3980	3312	2671	2801	3093	2747	2741	3613	2878	3059	3265	3503	3734	3633	2999	3881
AT1G03050	6	2	3	3	5	1	4	10	2	2	0	1	3	3	3	0	4	0	1	2	0	0	0	4	1	0	0	0	0	0	0	0	0	0	1	0
AT1G03055	629	430	314	398	576	360	502	334	180	539	272	280	445	305	151	478	264	107	48	49	57	44	30	22	25	11	17	19	41	42	60	33	20	48	19	28
AT1G03060	3149	2797	2766	3343	3179	3052	2832	4158	3052	2996	4099	4043	2648	2969	2832	2773	2738	2506	9679	9203	10645	7897	8403	8531	8103	7532	8743	9623	10083	5960	8582	8255	6878	4696	7132	4580
AT1G03070	26	30	12	53	19	28	36	19	15	20	11	8	12	16	11	7	30	11	183	193	157	168	170	203	82	203	191	186	173	102	79	83	47	69	25	70
AT1G03080	2438	2459	1904	9137	8978	6857	3843	4865	3193	2205	3480	3374	2528	2575	2373	2549	2600	2103	10366	10892	11745	11245	11820	11988	10839	10859	11311	11438	10801	8418	9785	10098	7793	6805	8676	6519
AT1G03090	1300	1699	2032	3781	2916	4228	1881	2582	3709	2225	2899	2724	2979	5033	7956	4443	5831	9480	4272	6236	5651	5122	7921	6983	6211	8042	11062	5206	4868	5366	6114	7834	10068	5429	9096	10287
AT1G03100	61	96	104	89	68	82	114	165	79	74	97	122	90	87	110	85	113	67	325	296	341	180	258	265	368	343	273	294	358	344	285	301	306	314	330	257
AT1G03103	0	0	1	0	0	0	0	0	4	0	0	0	1	0	0	0	0	0	0	0	0	0	0	0	0	1	0	0	0	0	0	0	0	0	5	0
AT1G03106	0	1	0	0	9	1	0	1	0	0	0	0	0	0	0	0	4	0	2	1	6	1	1	3	2	6	9	11	4	4	0	4	8	3	0	14
AT1G03110	547	568	728	372	355	180	498	642	364	579	620	630	522	499	465	499	568	348	1432	1538	1566	809	1032	933	1540	1383	1158	1496	1416	1555	1282	1256	1174	1374	1211	1191
AT1G03120	19	17	5	19	36	24	14	3	6	16	21	18	38	13	8	19	15	14	42	39	44	37	29	20	40	45	28	19	40	30	17	15	19	39	29	44
AT1G03130	84392	76473	80907	77947	80412	85030	75532	75743	71953	81061	84957	82805	95310	94590	96374	106746	96668	94076	458	205	240	427	433	385	615	403	413	295	126	286	317	388	397	379	435	434
AT1G03140	1655	1516	1933	2223	2246	2703	1779	2468	2208	1724	2128	2084	1870	2227	2923	2542	2792	2842	2987	3454	3825	3064	3333	3418	3952	3779	4335	3573	3142	3216	3801	4105	4798	3742	4545	4508
AT1G03150	662	693	756	804	745	935	822	936	945	670	865	833	879	1042	1138	1061	1012	1006	821	950	1005	791	861	864	969	1006	884	909	928	977	919	863	1004	1115	913	1232
AT1G03160	4511	3952	3967	5211	4948	4807	3809	4416	3935	4350	4825	4939	4260	4036	3986	4769	4437	3590	855	777	1032	684	778	877	1015	944	995	991	834	859	809	921	1117	830	1008	992
AT1G03165	41	37	44	25	24	23	37	34	26	21	47	26	28	52	30	34	41	48	7	4	11	2	4	13	9	4	8	5	6	2	4	0	12	1	15	15
AT1G03170	26	23	28	4	16	36	14	14	20	26	24	4	22	21	9	11	11	6	29	17	19	9	19	4	17	1	7	3	34	38	33	10	27	42	8	35
AT1G03180	112	114	104	99	95	69	87	131	88	50	79	107	118	104	111	111	118	118	283	357	291	272	269	237	366	340	282	289	315	358	333	333	417	456	371	430
AT1G03190	404	353	440	487	547	368	408	478	334	335	409	349	353	356	368	465	369	351	897	763	1072	769	794	781	935	984	795	936	839	872	874	945	840	830	825	789
AT1G03200	25	15	6	22	16	39	16	21	12	12	17	15	33	21	21	14	26	20	114	130	147	149	157	182	151	187	205	117	114	118	157	198	151	143	169	122
AT1G03210	335	201	274	365	389	427	611	884	757	209	438	488	359	371	572	350	526	488	2169	2477	2851	2165	2383	2388	3251	2618	2794	2766	2727	2980	2900	3062	3383	3610	3677	3750
AT1G03220	3321	2955	1407	4942	6135	6245	2092	2204	1610	5525	2939	2958	2652	2366	1914	2463	1809	1223	14206	15293	14860	16354	14285	15341	14020	16682	13609	15200	13801	14419	13938	17868	11863	11388	13039	12784
AT1G03230	748	693	438	729	683	587	572	909	983	1007	1029	1032	836	856	723	939	724	730	6159	6026	6481	3412	3582	4186	6145	5325	4484	6891	6582	7438	5829	7265	4976	4988	4885	5804
AT1G03240	0	0	1	0	0	0	1	0	1	1	2	1	1	0	4	1	0	1	1	8	7	1	10	6	6	9	2	7	20	8	10	16	12	4	14	4
AT1G03250	1159	1221	1418	1734	1762	1534	1434	1515	1350	1040	1475	1553	1435	1353	1573	1662	1455	1463	1373	1402	1685	1137	1135	1191	1566	1474	1467	1517	1295	1472	1150	1420	1370	1519	1340	1507
AT1G03260	415	386	449	436	475	302	440	476	398	428	447	480	492	360	474	483	511	486	736	716	887	604	554	660	787	745	729	698	591	660	764	771	807	823	748	780
AT1G03270	230	195	152	255	234	205	208	202	179	186	166	110	248	252	190	263	201	215	369	324	399	314	321	292	444	374	330	337	257	390	311	414	399	365	319	423
AT1G03280	1624	1517	1691	2375	2536	2708	2199	2694	2266	1437	1818	1721	1817	2113	2088	1957	2032	2017	3110	3037	3621	3143	3236	3190	3918	3545	3474	3339	2681	3355	3434	4146	3900	3541	3748	3949
AT1G03290	1409	742	767	2575	2403	2603	2822	4062	2463	734	1274	1276	1179	1325	1361	1257	1513	1259	2111	2052	2254	2400	2387	2314	2203	2571	2821	2302	1878	1877	2246	2514	2281	1922	2356	2284
AT1G03300	1010	435	330	144	422	106	550	356	194	406	282	246	600	323	312	594	324	384	329	319	378	314	313	200	279	287	239	217	239	230	255	329	204	224	190	220
AT1G03310	3601	2896	2862	3304	3796	3155	3463	3028	2240	2963	3018	3020	2957	2255	2097	3229	2456	1979	961	805	1100	941	917	920	733	731	736	704	706	603	681	789	778	701	641	584
AT1G03320	10	18	21	16	22	19	28	18	14	38	26	37	31	14	9	41	5	17	2	0	0	5	2	0	0	4	0	0	1	1	4	0	4	0	1	0
AT1G03325	1	0	5	0	3	0	4	4	0	0	0	0	0	0	0	0	0	1	0	0	0	0	1	0	0	0	0	0	0	0	0	0	0	0	0	0
AT1G03330	949	757	821	966	1075	1184	1164	1153	988	838	798	834	927	913	1044	1094	1094	931	1517	1745	1928	1309	1343	1291	1896	1629	1736	1709	1536	1853	1735	1843	1788	2407	1974	2402
AT1G03340	114	121	193	144	179	205	170	191	182	98	148	185	113	154	123	202	128	117	113	108	78	102	79	95	96	92	104	68	93	91	99	95	53	130	171	116
AT1G03350	1520	1445	1615	2199	2325	1925	1973	2270	1600	1566	1712	1736	1822	1609	1744	2017	1982	1644	3338	3466	3894	3262	3365	3235	3522	3253	3326	3498	3095	2938	2862	3123	2433	2472	2637	2113
AT1G03360	491	342	404	189	259	79	334	382	183	380	334	389	365	223	192	296	245	156	1055	1108	1073	680	684	696	1396	1064	892	1078	989	1093	1051	1190	1264	1351	1029	1162
AT1G03365	932	887	838	1101	1136	923	974	1086	809	1004	1091	1004	1067	921	1057	1114	1005	867	1543	1467	1646	1332	1376	1359	1665	1711	1545	1318	1441	1295	1571	1637	1445	1315	1480	1412
AT1G03370	1824	1810	1691	2186	1930	1929	2536	3209	2384	2369	2769	2843	2265	2422	2227	2580	2860	1865	3159	3128	3657	2976	3370	3383	3427	3730	3504	3610	3614	2764	3250	3755	3254	2573	3508	2789
AT1G03380	1914	1846	2133	3523	3509	4067	2784	3633	3140	2028	2441	2621	2146	2457	2781	2639	2715	2522	3281	3588	4477	4291	4567	4670	3966	4546	5420	4135	3592	2990	4200	4533	4568	2997	4320	3873
AT1G03390	1	0	0	1	0	1	0	0	0	0	1	0	0	0	0	0	0	0	0	0	1	0	0	0	2	0	0	0	0	0	0	0	0	0	6	0
AT1G03395	0	0	1	0	1	0	0	0	0	0	0	1	0	0	2	0	0	0	3	0	2	0	1	2	2	0	1	0	1	0	2	4	1	2	0	7
AT1G03400	2357	1713	1371	2483	2740	2545	2826	3508	2176	1929	2040	2181	2194	2043	2000	2232	2330	1812	133	174	161	138	156	129	169	242	246	203	169	101	178	215	275	187	214	280
AT1G03410	718	709	894	879	793	864	811	907	685	730	749	749	800	901	854	914	854	755	915	749	929	951	1199	950	1058	813	900	726	633	782	779	827	1064	913	813	989
AT1G03430	652	582	613	1128	989	1149	1089	1484	1238	543	927	807	770	850	921	820	953	917	1156	1188	1372	1162	1341	1278	1457	1323	1426	1276	960	1348	1425	1497	1620	1595	1513	1874
AT1G03440	954	636	514	709	977	517	780	736	475	716	378	418	849	596	479	749	544	454	454	429	738	498	445	513	514	472	525	554	450	529	487	513	565	502	563	563
AT1G03445	8	9	0	4	8	0	0	0	1	2	1	1	3	0	0	0	1	0	35	38	31	29	35	45	43	50	58	93	77	85	62	53	27	54	53	43
AT1G03457	531	618	224	229	285	138	415	599	146	283	176	173	499	410	267	412	245	177	1688	1688	1935	1930	2334	2102	2210	1914	2456	1727	1744	1487	1890	2248	2292	1800	2263	1888
AT1G03470	103	107	76	45	71	68	92	130	108	75	83	78	121	87	99	143	110	142	588	506	584	572	604	534	693	517	613	486	414	634	506	500	564	667	728	720
AT1G03475	10497	9605	9693	6050	6969	5526	8835	9091	6952	10172	11099	11151	10200	8984	8876	9970	9324	8398	1884	1916	2316	1692	1669	1739	2087	1930	1893	2191	1807	1942	1842	2074	1881	1983	2006	2312
AT1G03490	0	0	0	0	1	0	0	0	0	0	0	0	0	0	0	0	0	0	0	0	0	0	0	0	0	0	0	0	0	0	0	0	0	0	0	0
AT1G03495	23	39	30	111	294	87	66	76	37	26	22	19	9	26	16	25	20	4	60	62	56	628	224	269	131	160	72	73	40	62	147	129	105	97	124	97
AT1G03502	0	0	0	0	0	0	0	0	0	0	0	0	0	0	0	0	0	0	0	0	0	0	0	0	0	0	0	0	0	0	0	0	0	0	0	0
AT1G03506	0	0	0	0	0	0	0	0	0	0	0	0	0	0	0	0	0	0	0	0	0	0	0	0	0	0	0	0	0	0	0	0	0	0	0	0
AT1G03510	29	60	43	29	45	14	29	47	35	50	46	25	37	40	47	54	34	23	118	96	121	103	79	96	131	135	92	106	112	114	136	159	124	160	148	120
AT1G03515	0	0	0	0	0	0	0	0	0	0	0	0	0	0	0	0	0	0	0	0	0	0	0	0	0	0	0	0	0	0	0	0	0	0	0	0
AT1G03520	806	582	722	714	663	926	735	872	889	695	940	797	850	916	1051	1025	1186	1100	1117	1040	1134	1004	1091	970	1099	1189	1020	949	937	990	1044	1170	1193	998	1169	936
AT1G03530	796	773	815	375	483	173	586	831	332	789	654	678	544	459	427	595	407	359	1794	1864	2283	1143	1227	1347	3052	1991	1777	2157	2217	2006	1914	2037	1851	1871	1778	1625
AT1G03540	70	73	73	47	58	42	69	106	64	102	81	84	72	67	65	105	97	69	173	166	158	105	136	125	159	179	168	172	208	140	180	225	107	51	170	54
AT1G03545	80	89	93	60	75	74	99	123	96	113	98	76	98	82	154	72	112	96	184	217	274	143	130	165	274	185	194	232	237	260	272	234	333	272	332	321
AT1G03550	149	159	168	279	250	276	238	393	274	126	162	255	197	204	222	222	248	195	977	1000	1367	976	963	1054	1094	1126	1218	1001	990	1192	1250	1232	1605	1728	1625	2112
AT1G03560	501	582	465	481	563	409	612	652	495	500	486	460	653	527	543	720	659	559	549	670	833	602	582	632	827	636	569	657	762	734	647	771	796	666	748	689
AT1G03570	0	0	1	0	0	0	0	0	0	0	0	0	0	0	0	0	0	0	0	0	0	0	0	0	0	0	1	0	0	0	0	0	0	0	0	0
AT1G03590	1084	1107	1069	1720	1949	1350	1457	1672	1604	1356	1482	1477	1673	1954	2267	2138	2186	2031	1886	1804	1583	1749	2045	1834	2163	2187	1810	1438	1503	1322	1515	1766	1893	1238	1511	1545
AT1G03600	32286	24480	24870	17792	20666	16748	27144	21765	18477	30167	26550	28200	32727	28273	28758	36435	30494	27870	362	225	228	403	390	301	410	364	353	212	125	131	252	453	312	428	514	469
AT1G03610	2832	1793	1927	2363	2144	3026	2431	3602	3708	2089	2308	2231	2407	3396	3482	3586	3933	3444	2281	1850	2034	2367	2871	2757	2650	3088	3327	1713	1305	1873	2175	2950	3618	2056	2747	3307
AT1G03620	16	22	20	45	66	59	47	103	101	17	20	24	53	79	50	90	52	43	1462	1193	1343	1134	1258	911	1219	1194	1309	827	842	1219	1576	1803	2243	1880	1987	2490
AT1G03630	18532	15072	12049	11082	13013	10050	14496	12677	8944	16032	13712	13635	15273	11748	9792	15841	11912	8797	88	66	56	100	75	36	75	48	54	36	12	30	64	59	16	37	59	37
AT1G03640	0	0	0	0	0	0	0	0	0	0	0	0	0	0	0	0	0	0	0	0	0	0	0	0	0	0	0	0	0	0	0	0	0	0	0	0
AT1G03650	61	35	118	62	75	45	80	146	111	71	104	69	66	76	116	73	145	146	186	240	185	134	211	154	241	220	304	210	141	293	241	283	421	398	316	489
AT1G03660	16	4	8	12	5	18	25	27	22	4	5	5	2	0	11	1	8	8	88	126	164	113	141	104	152	125	215	236	194	128	163	187	216	193	260	248
AT1G03670	0	0	3	0	5	0	5	2	1	0	0	1	0	1	0	0	0	1	0	1	0	0	0	0	0	0	0	0	0	0	0	4	0	0	0	0
AT1G03680	17520	16066	17135	13507	14657	14604	15897	16349	15680	16451	18694	18728	18551	17119	18481	20888	19577	18793	545	522	558	454	535	533	563	470	529	547	417	538	487	520	478	569	502	639
AT1G03687	582	498	530	345	398	274	554	464	342	497	409	510	561	468	464	551	468	370	578	615	708	478	493	521	765	620	673	641	632	692	717	652	773	841	765	758
AT1G03700	0	0	0	0	0	0	0	0	0	0	0	0	0	1	0	0	0	0	280	254	273	401	379	390	475	406	232	298	104	230	203	239	134	253	245	216
AT1G03710	1	12	14	14	7	4	15	0	1	7	20	6	20	6	7	2	16	1	22	30	56	45	26	19	28	26	26	28	40	34	22	31	28	39	38	64
AT1G03720	0	0	0	0	0	0	0	0	0	0	0	0	0	0	0	0	0	0	0	0	0	0	0	0	1	1	0	0	0	0	0	0	0	1	0	0
AT1G03730	146	125	163	229	222	165	206	329	360	193	220	178	237	223	231	184	199	271	1209	1016	1214	1017	817	1159	1141	620	1057	1059	883	1432	1151	1425	1342	1308	1450	1208
AT1G03740	1600	2466	3235	3108	2359	2860	3081	4640	6194	2769	4645	4823	2974	4542	5041	4494	4833	4595	3307	3508	4034	3032	3572	3808	3988	3613	5031	4378	4073	3655	4068	5163	4586	3344	5060	3873
AT1G03743	0	0	0	0	0	0	0	0	0	0	0	0	0	0	0	0	0	0	0	0	0	0	0	0	0	0	0	0	0	0	0	0	0	0	0	0
AT1G03746	0	0	0	0	0	0	0	0	0	0	0	0	0	0	0	0	1	1	0	0	1	0	0	0	0	1	0	0	0	0	0	1	0	3	0	0
AT1G03750	212	277	361	439	406	345	317	506	386	230	362	379	263	397	468	389	523	431	717	734	971	771	788	920	826	898	963	863	628	626	698	842	888	713	808	783
AT1G03760	256	241	254	237	260	194	227	370	223	228	247	231	323	234	265	219	260	236	657	654	813	566	603	648	1044	756	914	684	635	790	867	1017	1265	990	984	1320
AT1G03770	102	141	136	102	156	134	105	188	144	119	150	205	122	166	187	197	204	185	991	969	1126	805	726	840	1226	996	853	958	824	1000	942	1101	1055	1028	925	1116
AT1G03780	185	139	148	50	113	39	115	133	89	106	174	149	100	72	113	126	124	110	1883	1912	1974	1314	1390	1257	1694	2035	1648	1744	1411	1528	1270	1411	1145	1221	1238	1342
AT1G03790	0	0	0	0	5	5	0	0	0	0	0	0	0	0	0	0	0	0	15	13	1	66	9	13	4	115	23	11	1	1	1	9	0	8	1	0
AT1G03800	14	11	21	40	32	30	16	14	20	14	30	21	27	10	14	8	20	16	12	7	14	6	13	14	25	30	18	8	10	22	4	14	12	17	9	22
AT1G03810	0	0	0	10	0	0	0	0	1	0	0	0	0	0	0	0	0	0	0	0	0	0	0	0	0	0	0	0	0	0	0	1	0	0	0	0
AT1G03820	141	150	91	760	538	1048	1577	1926	1747	123	141	95	207	310	244	607	975	533	4194	4594	6430	1928	1925	1893	3546	2914	2910	3938	3418	3767	4399	4690	3400	3295	2973	2914
AT1G03830	345	453	514	274	238	189	343	427	336	372	516	493	376	425	381	429	441	368	1530	1400	1954	1084	1201	1201	1833	1532	1542	1637	1607	1415	1704	1723	1740	1371	1527	1362
AT1G03840	42	23	21	34	36	19	17	26	4	25	40	27	22	20	13	9	4	2	724	794	777	635	525	587	802	880	773	832	833	1019	819	839	977	849	809	870
AT1G03850	547	97	130	221	124	224	383	458	550	187	300	331	501	660	642	347	582	519	2714	1197	1496	2052	2445	2455	2475	1572	2045	2278	1422	1580	2128	2012	2223	2121	2624	2729
AT1G03860	2291	2076	2267	2098	2429	1622	2382	2895	1861	1911	2250	2241	2218	1967	2202	2521	2317	1994	4454	4732	4524	3031	3016	3050	4389	4033	3501	4172	4258	4762	4317	4231	3949	4835	4484	4571
AT1G03870	12368	9767	4757	1345	2686	612	8531	4935	3046	7545	3893	3792	12652	7469	5750	12939	7958	6306	10961	13600	12847	6562	9036	8103	12736	12223	11559	12384	13136	14746	9586	8998	6480	9034	10652	6929
AT1G03880	0	0	0	0	0	0	0	0	0	0	0	0	0	0	0	0	0	0	0	0	0	0	0	0	0	0	0	0	0	0	0	1	0	0	0	0
AT1G03890	0	0	0	0	0	0	0	0	0	0	0	0	0	0	0	0	0	0	0	0	0	0	0	0	0	0	0	0	0	0	1	0	0	0	0	0
AT1G03900	2101	1771	1867	3142	3116	3091	2623	3234	2541	1852	2307	2350	2203	2385	2753	2732	2963	2794	6005	6541	7355	6069	6375	6191	7229	6555	6835	6233	6082	6502	6393	7255	7657	7944	8136	8785
AT1G03905	67	79	85	220	246	155	138	154	114	131	107	110	141	125	72	120	110	94	569	653	771	787	902	874	933	803	816	612	505	468	516	720	598	581	758	757
AT1G03910	2047	1946	1984	2400	2537	2300	2131	2673	2078	2169	2398	2345	2115	2116	2136	2480	2219	1855	4196	4794	4885	4015	4311	4240	5534	4925	4952	4677	4402	3936	4392	4848	4964	4140	4598	4319
AT1G03920	79	72	84	90	112	59	103	107	28	68	92	43	34	38	29	85	49	24	973	1137	1096	1145	1306	1225	1178	1215	1199	1042	833	1119	1004	962	956	1140	1173	1260
AT1G03930	2335	2624	3328	3439	3199	3334	3507	3929	3391	2316	3260	3304	3095	3587	3929	3788	3917	3761	1691	1711	2106	2226	2248	1988	1947	1723	1727	1547	1381	1531	1712	1860	1749	1686	1729	1624
AT1G03935	0	0	0	0	0	0	0	0	0	0	0	0	0	0	0	0	0	0	0	0	0	0	0	0	0	0	0	0	0	0	0	0	0	0	0	0
AT1G03940	22	31	21	174	695	163	113	51	18	14	11	17	10	29	3	14	12	17	37	38	35	683	244	291	77	63	44	26	30	42	61	44	20	76	24	31
AT1G03950	369	357	436	961	903	1203	615	865	757	305	362	520	443	477	534	500	615	566	480	651	765	693	783	746	774	746	706	622	581	631	530	732	716	755	744	855
AT1G03960	350	454	690	644	575	729	477	755	661	360	749	711	544	549	703	684	617	733	820	766	1127	1000	1000	1022	1099	1000	1040	979	894	827	1150	1140	1322	1051	1076	1211
AT1G03970	1080	852	837	1156	1199	1441	1177	1522	1063	803	917	908	988	931	1188	1037	1201	1104	1746	1636	1811	1990	1797	1690	1970	1690	1846	1719	1326	1675	1816	2068	1966	1812	2068	1844
AT1G03980	13	17	19	7	9	5	18	6	27	4	12	17	7	14	8	28	16	11	104	157	143	94	70	72	182	97	130	127	199	129	138	152	127	128	138	113
AT1G03982	0	0	0	0	0	0	0	0	0	0	0	0	0	0	0	0	0	0	0	0	0	0	0	0	0	1	4	0	0	0	0	0	0	2	0	0
AT1G03987	0	0	0	2	0	2	0	0	0	0	0	0	0	0	0	0	0	0	0	0	0	0	0	0	0	0	0	0	0	0	0	0	0	0	0	0
AT1G03990	28	17	18	75	114	99	48	39	48	15	26	13	26	20	30	26	37	34	69	70	86	76	72	82	60	90	61	64	83	58	52	86	65	46	68	69
AT1G03993	22	38	34	58	46	47	59	106	34	35	23	39	15	50	29	32	25	15	54	58	78	51	62	74	67	51	57	60	40	23	41	48	34	2	34	11
AT1G03997	0	0	0	0	0	0	0	0	0	0	0	2	0	0	0	0	0	0	0	0	0	0	0	0	0	0	0	0	0	0	0	0	0	0	0	0
AT1G04000	510	533	633	859	995	673	833	745	503	477	647	579	726	694	566	846	759	582	1205	987	1109	755	725	791	1190	968	747	1001	854	1108	924	993	1050	1260	1020	1269
AT1G04003	0	0	0	0	0	0	0	0	0	0	0	0	0	0	0	0	0	0	0	0	0	0	0	0	0	0	0	0	0	0	0	0	0	0	0	0
AT1G04007	41	22	42	64	49	47	42	47	42	36	34	40	44	44	42	55	19	35	83	61	90	51	70	84	96	62	77	90	80	104	72	117	104	122	78	103
AT1G04010	266	203	160	453	446	400	272	325	330	273	271	226	248	253	274	294	322	291	961	913	1158	999	1080	1088	1075	1104	1005	839	828	832	956	1051	1236	998	1003	1027
AT1G04013	17	21	44	24	25	23	23	31	17	25	40	8	32	5	23	37	36	29	2	1	8	3	10	7	5	1	12	3	2	4	2	8	10	6	6	12
AT1G04017	3	2	2	4	5	0	6	14	3	1	0	0	0	2	0	1	2	2	12	8	6	0	11	4	5	0	3	2	3	6	8	14	6	12	8	23
AT1G04020	225	249	333	155	149	90	318	291	250	282	373	327	280	254	264	283	310	231	1130	1211	1417	659	786	776	1193	1222	999	1180	1079	1096	913	885	851	924	843	730
AT1G04023	4	7	4	3	6	6	3	9	9	5	5	9	0	3	2	2	1	12	3	1	6	1	5	6	3	3	4	2	1	3	1	4	3	0	2	3
AT1G04027	0	0	0	0	0	0	0	0	0	0	0	0	0	0	0	0	0	0	0	0	0	0	0	0	0	0	0	0	0	0	0	0	0	0	0	0
AT1G04030	717	574	562	254	302	158	790	518	341	872	480	494	830	568	427	913	551	452	1744	2191	2511	1562	1719	1628	2436	2055	2344	2100	2063	2359	1693	1928	1752	2476	2329	2434
AT1G04033	0	1	0	3	4	4	0	0	1	0	0	0	1	0	0	2	0	2	0	4	0	0	5	3	1	1	1	4	1	0	0	2	1	3	1	1
AT1G04037	1	0	0	0	0	2	2	1	1	0	0	0	0	0	2	0	0	0	0	2	2	3	4	2	0	3	1	0	2	0	1	4	2	5	0	1
AT1G04040	8416	7042	4821	1826	2162	734	7512	4209	2477	9137	5284	4918	9295	5706	3566	10136	6348	4084	11763	14482	15376	7851	8924	8314	10768	12196	12207	13547	13821	15064	11260	10765	10408	12682	12290	12165
AT1G04043	0	6	8	0	0	0	0	0	1	0	0	0	0	0	0	1	0	0	6	1	0	0	1	0	1	0	0	2	5	4	4	0	7	4	6	10
AT1G04047	19	18	6	29	39	48	30	43	22	15	26	17	28	49	23	28	21	40	57	36	45	60	40	49	48	58	62	23	30	39	34	65	61	78	47	68
AT1G04050	53	108	72	27	37	32	78	54	22	68	79	87	86	57	51	107	77	57	831	907	1094	860	746	829	968	756	755	886	816	936	836	897	920	885	866	905
AT1G04053	32	18	35	17	10	24	17	19	30	20	17	21	30	27	36	22	38	21	111	70	104	76	110	72	138	121	82	134	103	92	109	121	118	145	119	153
AT1G04057	1	0	1	0	10	2	4	2	1	4	4	6	2	8	0	2	0	3	4	4	2	2	3	2	4	2	4	4	2	2	7	3	9	6	2	19
AT1G04063	0	0	0	0	0	0	0	0	0	0	0	0	0	0	0	0	0	0	0	0	0	0	0	0	0	0	0	0	0	0	0	0	0	0	0	0
AT1G04067	29	8	4	5	9	1	6	2	1	13	8	0	13	8	10	6	8	12	8	17	30	8	22	2	10	12	12	2	9	20	16	10	14	12	10	16
AT1G04070	153	125	182	194	259	194	161	231	184	142	158	201	171	150	189	183	156	143	532	495	686	424	447	437	697	584	519	651	627	578	540	503	498	714	561	648
AT1G04073	14	5	22	7	6	9	15	23	10	29	13	16	12	28	26	19	27	15	6	6	8	11	6	2	13	2	4	6	2	0	14	8	11	24	7	7
AT1G04077	57	98	44	106	79	42	78	59	30	63	34	44	53	37	31	51	48	49	75	144	189	128	119	176	101	67	78	101	69	77	81	129	91	80	67	84
AT1G04080	4359	4147	4133	4759	5082	4650	4688	5712	4421	4471	4265	4661	4621	4259	4825	4748	4646	4119	6622	7001	8286	6083	6527	6575	8300	7320	7165	7598	7338	7586	7398	8046	8333	7817	7773	7809
AT1G04083	66	60	83	104	72	100	96	130	132	63	58	113	73	79	96	97	58	118	142	122	171	76	125	116	138	93	87	105	100	98	74	104	91	83	96	92
AT1G04087	0	0	0	0	0	0	0	0	0	0	0	0	0	0	0	0	0	0	0	0	0	0	0	0	0	0	0	0	0	0	0	0	0	0	0	0
AT1G04090	24	11	42	26	22	23	21	21	20	41	30	49	28	32	30	38	32	21	47	63	90	65	67	32	66	89	63	86	49	79	44	45	58	47	72	60
AT1G04093	0	0	0	0	0	0	0	0	0	0	0	0	0	0	0	0	0	0	0	0	0	0	0	0	0	0	0	0	0	0	0	0	0	0	0	0
AT1G04097	4	11	11	20	15	20	30	32	16	23	6	2	9	27	9	32	16	26	13	26	38	27	27	30	39	24	14	24	12	23	11	12	23	8	23	8
AT1G04100	173	175	276	245	236	243	260	320	279	247	194	238	288	238	280	273	363	300	406	559	650	590	501	479	492	502	585	541	462	500	532	552	634	542	524	682
AT1G04103	0	0	0	0	0	0	0	0	0	6	0	0	0	0	0	0	0	0	40	33	21	37	63	75	62	23	26	15	18	18	22	21	20	29	23	13
AT1G04105	2	5	6	16	2	9	3	19	8	10	14	12	8	10	9	18	4	21	13	22	27	22	21	25	17	22	19	20	23	22	21	28	19	15	15	23
AT1G04110	312	405	351	162	335	109	269	313	243	282	326	373	171	170	195	283	190	218	0	0	3	0	4	2	0	1	5	2	5	9	7	4	1	0	2	3
AT1G04117	8	19	15	9	22	5	7	15	12	9	18	17	6	13	20	11	9	31	23	22	28	11	20	15	42	28	26	15	17	20	15	30	15	10	16	19
AT1G04120	2835	2205	2189	4930	5320	3613	3147	3799	2028	2383	2797	2546	1914	2154	2088	2336	2173	1887	11295	11163	11397	9981	10062	10424	10446	12007	9514	10060	10490	9260	9245	9043	7294	6831	7519	5821
AT1G04123	2	1	11	13	3	8	1	10	1	0	1	1	5	2	2	4	9	7	18	2	17	11	17	7	17	17	29	19	21	19	16	11	16	14	21	5
AT1G04127	0	0	0	1	1	0	0	0	4	0	1	0	0	0	0	0	0	0	0	0	11	1	1	0	1	1	8	7	6	1	5	0	2	4	11	9
AT1G04130	297	208	173	199	295	185	297	270	136	256	167	208	198	135	125	196	171	149	683	646	773	527	515	456	757	738	575	722	689	667	674	699	750	835	669	749
AT1G04133	19	15	41	2	8	22	8	17	18	15	37	36	32	46	109	37	70	147	5	1	8	8	7	9	5	1	19	4	3	8	7	8	34	9	13	22
AT1G04137	0	0	0	0	0	0	0	0	0	0	0	0	0	0	0	0	0	0	0	1	0	0	0	0	0	0	0	1	0	1	0	1	0	0	0	1
AT1G04140	3660	3264	3797	4894	5230	4141	4177	5093	4138	3446	4401	4151	3755	3737	4308	4334	4475	4047	8049	7843	9553	7877	8326	8266	8250	8200	8913	7743	7548	6720	7675	8825	8350	6146	7730	6182
AT1G04143	0	0	0	0	0	0	0	0	0	0	0	0	0	0	0	0	0	0	0	0	0	0	0	0	0	0	0	0	0	0	0	0	0	0	0	0
AT1G04147	12	5	6	1	3	7	10	1	2	7	5	2	11	14	15	16	16	3	34	33	54	30	30	17	39	20	60	44	39	56	44	76	86	63	69	93
AT1G04150	0	0	0	0	0	0	0	0	0	0	0	0	0	0	0	0	0	0	108	120	100	50	83	90	177	141	125	92	131	125	99	119	92	121	117	94
AT1G04153	0	2	0	0	0	0	0	0	0	0	0	0	0	0	0	0	0	0	0	0	0	0	1	2	0	0	0	6	0	0	0	0	0	2	0	0
AT1G04157	16	26	23	62	31	85	37	41	69	38	25	55	32	91	101	81	72	162	47	88	74	77	125	89	88	79	182	86	60	65	83	108	132	70	107	134
AT1G04160	660	751	623	951	804	662	609	663	526	643	784	687	628	691	517	672	593	399	2029	1723	1792	1623	1810	1558	1363	1839	1303	1514	1394	1141	1065	1067	770	832	844	654
AT1G04163	6	11	5	4	2	0	6	14	13	9	22	7	5	2	7	6	4	4	79	66	24	10	25	26	76	40	26	32	29	24	32	42	46	17	23	23
AT1G04167	0	0	0	0	0	0	0	0	0	0	0	0	0	0	0	0	0	0	0	0	0	0	0	0	0	0	0	0	0	0	0	0	0	0	3	0
AT1G04170	4906	4274	4531	2906	3451	2030	3978	3977	2641	4850	4108	4148	4110	3045	2993	4042	3599	2874	7727	7955	9314	5514	5743	5602	8025	7052	6439	8437	8329	7976	6842	6828	6398	8054	6833	6865
AT1G04173	1	6	2	0	0	0	7	4	0	0	4	5	5	6	0	3	8	2	4	0	2	1	0	0	0	0	0	0	0	1	1	1	0	0	0	2
AT1G04177	0	0	0	0	0	0	0	0	0	0	0	0	0	0	0	0	0	0	0	0	0	0	0	0	0	0	0	0	0	0	0	0	0	0	0	0
AT1G04180	82	214	474	202	181	156	167	344	245	85	176	159	140	207	197	243	234	192	514	335	219	303	149	141	273	140	164	416	679	849	469	292	230	481	238	211
AT1G04183	761	707	943	650	704	623	734	660	668	859	793	864	928	846	857	1017	906	896	2183	2402	3033	1810	2429	2147	3306	2425	2611	2483	2283	2492	2647	2872	2860	3356	3073	2921
AT1G04187	21	14	9	10	18	7	34	24	30	30	10	15	21	16	12	11	8	9	25	21	29	8	15	28	33	13	28	12	21	15	29	45	49	25	29	15
AT1G04190	1028	890	898	752	904	578	952	1043	665	872	902	793	791	676	783	886	785	720	2935	3038	3470	2136	1980	2331	3081	2617	2304	2838	2887	3093	2559	2624	2468	3370	2816	2847
AT1G04193	0	0	3	1	3	0	2	3	1	0	0	2	0	0	3	3	3	4	2	0	4	1	2	2	2	2	3	0	1	6	1	4	2	5	3	2
AT1G04197	0	0	0	0	0	0	0	0	0	0	0	0	0	0	0	0	0	0	0	0	0	0	0	0	0	0	0	0	0	0	0	0	0	0	0	0
AT1G04200	1504	1362	1194	1810	1505	1213	1688	2298	1409	1485	1620	1430	1565	1427	1224	1541	1707	1179	4043	3666	4146	3949	4200	3728	3720	3946	3304	3334	3225	3491	3226	3326	2906	3019	3100	3013
AT1G04203	0	0	0	0	0	0	0	0	0	0	0	0	0	0	8	0	0	0	0	0	0	2	0	0	0	0	0	0	0	0	0	0	2	0	2	0
AT1G04207	0	0	0	0	0	0	0	0	0	0	0	0	0	0	0	0	0	0	0	0	0	0	0	0	0	0	0	0	0	0	0	0	0	0	0	0
AT1G04210	3219	2989	3018	2514	2764	2085	2787	3126	2373	3461	3168	3125	2975	2779	2717	3171	2718	2209	5745	5129	5880	4285	4454	4609	5729	5522	4778	4770	5055	4453	5133	5323	4283	3777	4681	3434
AT1G04213	0	0	0	0	0	0	0	0	0	0	1	1	1	0	0	0	0	1	0	0	0	0	2	2	0	0	0	1	0	2	1	0	0	1	3	2
AT1G04217	0	0	0	0	0	0	0	0	0	0	0	0	0	0	0	0	0	0	0	0	0	0	0	0	0	0	0	0	0	0	0	0	0	0	0	0
AT1G04220	120	82	107	523	384	433	75	107	13	37	144	148	53	31	15	43	84	20	2191	1726	2209	2905	2251	2125	2746	2321	1458	1436	1205	1737	1437	1223	893	1548	1186	836
AT1G04223	13	5	6	15	10	14	8	15	4	16	20	6	10	9	8	21	19	5	13	4	13	10	7	8	8	14	13	14	10	12	8	15	18	16	16	19
AT1G04227	7	9	5	7	22	5	11	14	7	7	15	14	9	3	5	8	7	9	19	12	25	8	20	9	16	11	12	29	11	18	22	16	13	11	28	8
AT1G04230	685	588	584	752	862	642	734	828	616	547	623	613	612	633	592	734	657	636	960	909	1071	909	1118	937	1208	1148	939	827	808	877	892	907	1017	971	1047	1007
AT1G04233	31	12	15	13	56	20	26	13	18	17	26	8	20	23	21	17	18	17	18	45	23	34	40	24	44	41	35	36	31	46	38	31	42	42	30	28
AT1G04237	221	211	145	35	88	24	211	145	64	292	157	155	256	194	93	301	197	132	355	408	446	229	299	235	358	242	363	352	380	413	272	366	314	330	313	322
AT1G04240	4711	2254	2617	2421	3797	1780	3232	2885	2725	2402	2175	1994	3151	2826	3135	3528	4033	3813	2741	1670	2417	3210	4213	3152	1991	1987	2480	1506	1141	1700	1944	1900	2149	1458	1379	1786
AT1G04243	0	0	0	0	0	0	0	0	0	0	0	0	0	0	0	0	0	0	0	0	0	0	0	0	0	0	0	0	0	0	0	0	0	0	0	0
AT1G04247	13	12	18	44	54	32	4	12	6	2	10	30	2	8	3	0	2	10	171	111	177	224	168	167	190	159	108	122	110	116	86	90	63	112	100	112
AT1G04250	5492	3995	2965	5178	6841	4440	4704	3586	2140	4816	3051	3003	4593	2999	2309	4570	3058	2320	7725	7091	7895	5534	5668	5158	6210	5656	6346	6961	6641	7121	6281	6425	4952	5717	5922	5221
AT1G04253	0	0	0	0	0	0	0	0	0	0	0	0	0	0	0	0	0	0	0	0	0	0	0	0	0	0	0	0	0	0	0	0	0	0	0	0
AT1G04257	0	0	0	0	0	0	0	0	0	0	0	0	1	0	0	0	0	0	0	0	0	0	0	0	0	0	0	2	0	0	0	0	0	0	0	0
AT1G04260	397	404	473	540	508	518	433	660	481	379	454	570	495	449	552	555	560	508	820	865	1045	849	857	872	1201	954	1017	880	853	1037	979	1078	1284	1218	1190	1438
AT1G04263	0	0	0	0	0	0	0	0	0	0	0	0	0	0	0	0	0	0	0	0	0	0	0	0	0	0	0	0	0	0	0	0	0	0	0	0
AT1G04267	10	2	7	9	1	3	11	9	0	7	6	4	8	11	2	7	3	4	9	5	8	3	7	11	11	8	10	13	8	9	12	7	11	11	11	15
AT1G04270	12949	11282	12103	6589	8477	5515	10751	10360	7109	11853	10864	10890	12583	9709	10176	12443	10864	9141	22855	23991	26700	14628	15825	16140	25472	22268	18853	23181	23505	26947	22054	22675	24377	29169	23945	28033
AT1G04273	9	11	13	2	18	12	15	16	4	9	16	11	21	7	7	14	5	12	19	10	31	22	12	10	30	21	22	18	22	20	21	24	29	18	22	18
AT1G04277	11	18	12	13	9	2	13	14	6	27	11	19	21	25	20	13	12	14	18	10	25	14	17	21	27	16	31	22	18	32	21	22	41	33	31	43
AT1G04280	857	647	838	755	777	1003	1055	1461	1587	719	1144	1178	994	1551	1785	1517	1753	1805	3951	4693	6141	3781	3900	3715	3833	3546	4388	4759	4449	3830	4540	4782	4280	4063	4403	4018
AT1G04283	0	0	0	0	0	0	0	0	0	0	0	0	0	0	0	0	0	0	0	0	0	0	0	0	0	0	0	0	0	0	0	0	0	0	0	0
AT1G04287	0	0	0	0	0	0	0	0	0	0	0	0	0	0	0	0	0	0	0	0	0	0	0	0	0	0	0	0	0	0	0	0	1	0	0	0
AT1G04290	855	577	483	904	1032	896	756	623	412	754	575	590	644	445	381	613	475	474	630	679	764	568	536	491	677	660	512	627	612	624	576	684	474	671	598	598
AT1G04293	0	0	0	0	0	0	0	0	0	0	0	0	0	0	0	0	0	0	0	0	0	0	0	0	0	0	0	0	0	0	0	0	0	0	0	0
AT1G04295	91	76	61	116	95	115	83	100	60	77	44	81	49	61	73	79	73	64	156	118	161	115	97	102	159	113	125	108	104	111	111	142	155	157	130	199
AT1G04297	13	19	4	9	20	2	8	9	3	5	5	7	1	10	2	3	7	17	26	34	37	8	26	15	18	14	16	22	32	17	7	36	16	14	29	18
AT1G04300	3258	3002	3621	4131	4180	4134	3496	4905	4095	3272	4133	4141	3606	3800	4364	4261	4172	4136	5439	5455	6464	5559	6437	6235	7396	6619	7849	5842	5614	5483	6595	7774	8682	5516	7742	6904
AT1G04303	8	8	2	9	14	7	21	5	5	5	10	6	3	8	8	3	6	1	5	12	17	20	8	9	15	7	14	8	5	16	9	10	12	9	18	10
AT1G04307	0	0	0	0	0	0	0	0	0	0	0	0	0	0	0	0	0	0	0	0	0	0	0	0	0	0	0	0	0	0	0	0	0	0	0	0
AT1G04310	148	212	165	99	141	201	67	122	165	192	242	212	137	117	252	179	210	299	654	824	730	601	572	688	756	766	825	618	584	694	580	683	741	658	649	870
AT1G04313	3	18	15	2	1	9	1	41	25	22	39	19	16	26	24	22	21	13	1	0	0	0	0	0	0	0	0	0	0	0	0	0	0	0	0	0
AT1G04320	0	0	0	0	0	0	0	0	0	0	0	0	0	0	0	0	0	0	0	0	0	0	0	0	0	0	0	0	0	0	0	0	0	0	0	0
AT1G04323	2	0	0	0	0	0	0	0	4	2	2	0	0	6	0	4	6	2	0	0	0	0	0	0	0	0	0	0	0	0	0	0	0	0	0	0
AT1G04327	0	0	0	0	0	0	0	0	0	0	0	0	0	0	0	0	0	0	0	0	0	0	0	0	0	0	0	0	0	0	0	0	0	0	0	0
AT1G04330	4	4	2	14	22	5	10	12	14	12	12	8	20	24	13	4	6	11	102	210	168	185	120	123	138	121	114	155	91	80	78	106	82	108	91	132
AT1G04333	0	0	0	0	0	0	0	0	0	0	0	0	0	0	0	0	0	0	0	0	0	0	0	0	0	0	0	0	0	0	0	0	0	0	0	0
AT1G04337	0	0	0	0	0	0	0	0	0	0	0	0	0	0	0	0	0	0	0	0	0	0	0	0	0	0	0	0	0	0	0	0	0	0	1	1
AT1G04340	610	506	535	574	718	498	677	757	442	546	510	456	542	506	462	642	558	467	2247	2255	2308	1557	1600	1800	2185	2065	1798	2130	2018	2138	1858	1912	1991	2556	1963	2139
AT1G04343	31	73	69	54	57	85	39	95	79	49	55	86	58	67	69	51	34	65	9	8	20	20	27	8	21	14	27	16	11	4	8	7	10	18	18	30
AT1G04347	57	38	75	63	48	85	61	49	49	39	41	69	48	72	58	34	69	76	159	164	178	119	155	114	187	151	155	183	189	202	108	133	100	214	144	213
AT1G04350	4114	3233	2559	4512	5876	4969	3964	3828	2608	4048	3188	3452	4190	3287	2766	4401	3271	2508	177	131	203	154	195	188	153	135	194	123	99	130	149	161	209	244	224	195
AT1G04353	74	75	79	102	121	57	85	87	87	93	42	68	94	79	50	73	103	57	126	152	208	116	179	135	232	217	185	164	141	173	226	254	298	306	269	372
AT1G04357	4	5	0	14	8	3	6	11	8	4	2	18	1	5	3	20	0	6	11	20	11	6	6	8	5	6	3	9	25	14	8	20	10	0	0	6
AT1G04360	190	180	149	54	42	28	155	132	110	376	189	146	145	257	175	201	208	194	816	856	999	849	864	838	1122	885	893	765	647	755	847	974	861	829	761	778
AT1G04363	31	44	41	29	25	13	45	30	44	25	47	26	38	38	33	39	32	30	22	5	11	12	8	6	18	15	12	16	12	8	9	17	12	5	11	26
AT1G04367	0	0	0	0	2	0	0	0	0	0	0	0	1	2	0	0	0	0	0	0	0	0	0	0	0	0	0	0	0	0	0	0	0	0	0	0
AT1G04370	0	5	0	0	2	5	1	1	0	0	14	6	0	0	0	0	0	0	17	22	10	103	49	50	6	103	24	70	20	20	6	11	0	18	22	17
AT1G04373	0	0	0	0	0	0	0	0	0	0	0	0	0	0	0	0	0	0	0	0	0	0	0	0	0	0	0	0	0	0	0	0	0	0	0	0
AT1G04377	0	0	0	0	0	0	0	0	0	0	0	0	0	0	0	0	0	0	0	0	0	0	0	0	0	0	0	0	0	0	0	0	0	0	0	0
AT1G04380	5	4	0	4	1	0	1	1	6	0	1	0	3	5	1	2	0	0	36	45	79	67	61	68	56	54	49	55	29	32	26	17	50	24	34	27
AT1G04383	0	0	0	0	0	0	0	0	0	0	0	0	0	0	0	0	0	0	0	0	0	0	0	0	0	0	0	0	0	0	0	0	0	0	0	0
AT1G04387	0	0	0	0	0	0	0	0	0	0	0	0	0	0	0	0	0	0	0	0	0	0	0	0	0	0	0	0	0	4	0	0	0	1	0	0
AT1G04390	612	576	606	721	691	622	763	812	664	688	592	639	731	592	615	752	685	535	775	847	1069	923	779	992	1187	846	1038	833	929	759	1065	1037	1241	808	936	826
AT1G04393	0	0	0	0	0	0	0	0	0	0	0	0	0	0	0	0	0	0	0	0	0	0	0	0	0	0	0	0	0	0	0	0	0	0	0	0
AT1G04397	1	0	0	0	0	1	0	0	5	0	0	0	0	0	0	0	0	0	1	2	0	0	0	3	0	4	3	0	0	2	2	2	0	1	7	0
AT1G04400	6120	5517	7383	13138	11100	16285	7718	11479	12355	5316	8940	8807	6638	7669	9826	7800	8885	9488	6922	7098	8133	9076	10027	8779	7683	8186	8547	6875	5876	5537	6872	7591	7867	5128	7088	5826
AT1G04403	0	0	0	0	0	0	0	0	0	0	0	0	0	0	0	0	0	0	0	0	0	0	0	0	0	0	0	0	0	0	0	0	0	0	0	0
AT1G04407	0	0	0	0	0	0	0	0	0	0	0	0	0	0	0	0	0	0	0	0	0	0	0	0	0	0	0	0	1	0	0	0	0	0	1	0
AT1G04410	28242	24692	25250	28099	29951	27267	28357	30297	24285	24012	31607	31001	24132	22746	26817	26394	27051	27804	57971	63673	68934	43059	45779	44089	51467	60017	52888	63156	59038	57785	50580	51102	45040	51668	50818	48406
AT1G04413	17	15	21	29	37	36	34	51	33	7	14	26	16	18	27	27	23	36	54	43	88	36	44	63	53	56	59	95	68	76	84	91	64	104	65	121
AT1G04417	0	0	0	0	0	0	0	0	0	0	0	0	0	0	0	0	0	0	0	0	2	0	0	0	1	2	0	0	0	0	0	0	0	0	0	0
AT1G04420	9295	8035	8808	5234	5571	5129	5762	5492	4634	9291	9461	9531	9212	7858	8288	10447	8661	7829	384	328	417	309	354	331	427	399	417	383	309	407	378	520	526	476	418	489
AT1G04423	0	0	0	0	0	0	0	0	0	0	0	0	0	0	0	0	0	0	0	0	0	0	0	0	0	0	0	0	0	0	0	0	0	0	0	0
AT1G04425	24	21	17	13	27	17	29	26	40	21	18	17	17	21	15	17	31	29	650	659	838	591	487	601	779	625	540	600	390	531	487	524	654	943	590	998
AT1G04427	0	0	0	2	2	5	0	1	0	1	4	2	0	2	6	0	1	2	6	0	8	7	7	5	0	0	7	2	1	2	10	12	3	4	10	2
AT1G04430	9347	9763	7832	8638	8357	5185	9352	9194	5634	7269	6809	6649	8753	8326	7091	9845	8815	7297	11614	12387	12359	11715	12943	10966	12560	10668	10028	10773	11143	10491	9610	10764	9590	8941	9298	7613
AT1G04433	8	6	4	4	16	4	9	10	6	6	0	3	8	0	11	6	4	4	6	2	9	5	2	9	0	14	4	1	7	5	7	7	11	6	6	19
AT1G04437	14	12	7	12	11	13	18	27	14	12	17	23	10	21	25	25	28	28	18	20	21	26	17	25	20	35	36	24	12	22	12	33	42	25	38	44
AT1G04440	2791	2612	2652	5187	5278	4824	4411	4732	3380	2727	3148	3011	3287	3348	2929	3807	3466	2894	7070	6792	7469	7719	8073	7643	7992	7752	8482	6923	6289	6936	7475	8250	8816	7168	8526	8385
AT1G04443	0	0	0	0	0	0	0	0	0	0	0	0	0	0	0	0	0	0	0	0	0	0	0	0	0	0	0	0	0	0	0	0	0	0	0	0
AT1G04445	4	0	0	2	0	9	4	6	1	0	1	6	0	1	6	8	1	1	65	49	65	60	60	46	61	94	75	54	36	76	61	87	125	103	154	178
AT1G04447	0	0	0	0	0	0	0	0	0	0	0	0	0	0	0	0	0	0	0	0	0	0	0	0	0	0	0	0	0	0	0	0	0	0	0	0
AT1G04450	0	0	0	0	0	0	0	0	0	0	0	0	0	0	0	0	0	0	0	0	0	0	0	0	0	0	0	0	0	0	0	0	0	0	0	0
AT1G04453	0	0	0	0	0	0	0	0	0	0	0	0	0	0	0	0	0	0	1	0	0	0	1	0	0	0	0	0	0	0	0	1	0	0	1	0
AT1G04455	0	0	0	0	0	0	0	0	0	0	0	0	0	0	0	0	0	0	0	1	0	0	0	0	0	0	0	0	0	0	0	0	0	0	0	0
AT1G04463	29	47	128	47	38	49	35	57	52	21	111	112	48	52	91	18	62	53	57	47	72	37	70	92	75	47	38	52	47	53	45	47	82	50	67	82
AT1G04467	38	63	125	90	73	127	77	114	132	66	111	94	49	100	123	90	144	137	11	3	6	2	6	9	7	13	10	6	1	1	13	17	13	17	10	7
AT1G04470	0	0	0	0	0	0	0	0	0	0	0	0	0	0	0	1	0	0	0	0	0	0	0	0	0	1	0	0	0	0	0	0	0	0	0	0
AT1G04473	11	11	12	14	10	24	13	23	12	8	13	9	9	17	30	8	26	16	17	21	20	10	13	28	25	18	34	16	8	15	24	11	25	30	27	27
AT1G04477	21	20	36	20	41	24	29	31	21	23	24	12	8	17	29	37	17	26	29	25	43	29	30	40	50	59	27	56	27	39	27	54	63	54	62	75
AT1G04480	5446	4747	4744	2540	3275	2458	4227	4353	2870	4802	3773	3932	4536	3205	3263	4222	3654	2978	8472	8905	9965	5882	5896	6173	10479	8623	7808	8952	9234	10254	8105	9369	10158	12086	10144	12102
AT1G04483	3	5	7	10	3	0	10	15	5	8	11	16	12	7	3	5	11	8	15	13	14	14	7	17	25	28	15	18	17	39	12	35	35	33	19	37
AT1G04487	135	113	118	158	247	268	210	258	162	103	128	153	169	203	153	199	221	171	29	14	21	43	35	38	37	35	39	20	22	26	19	23	38	22	26	9
AT1G04490	66	35	9	48	44	53	85	51	24	15	3	21	19	12	5	14	7	5	1436	826	635	682	659	531	657	708	483	467	715	818	686	560	468	865	759	249
AT1G04493	1	0	2	1	2	1	2	0	2	2	1	4	0	6	2	4	0	1	8	0	9	8	1	0	1	0	0	11	0	3	5	9	6	7	1	23
AT1G04497	4	0	1	1	0	2	2	0	2	0	2	2	4	0	0	6	0	1	2	0	0	1	5	0	9	0	0	0	3	7	3	16	2	0	3	4
AT1G04500	3	0	6	62	68	47	42	15	18	1	9	19	9	7	3	3	18	3	0	0	0	2	1	0	0	5	0	4	0	4	1	0	1	0	1	1
AT1G04503	149	302	293	547	528	505	326	480	393	168	236	253	371	345	352	377	456	405	536	599	864	638	700	781	942	810	835	658	651	790	645	959	1028	982	903	1165
AT1G04507	9	28	31	15	6	4	16	31	10	21	5	15	29	11	23	36	9	9	34	41	30	24	20	26	46	40	19	44	53	61	47	35	32	67	69	65
AT1G04510	2369	2019	2130	1908	1949	1342	2062	2197	1520	1993	1818	2001	1936	1542	1699	1723	1690	1518	3725	3773	4415	3180	3127	3125	4098	3921	3901	4192	3937	3619	3518	4078	3868	3822	3556	3555
AT1G04513	43	47	56	74	92	84	65	99	61	70	65	51	80	86	70	79	96	98	124	120	152	134	102	125	171	161	131	157	146	113	125	171	150	121	171	174
AT1G04517	0	0	0	0	0	0	0	0	0	0	0	0	0	0	0	0	0	0	0	0	0	0	0	0	0	0	0	0	0	2	1	0	0	1	3	3
AT1G04520	787	536	574	139	185	94	320	189	137	728	497	476	464	309	286	445	271	203	1085	1255	1239	702	725	642	1165	1053	824	1078	1281	1314	1121	1123	1010	1396	1005	937
AT1G04523	0	0	0	0	0	0	0	0	0	0	0	0	0	0	0	0	0	0	0	0	0	0	0	0	0	0	0	1	0	1	0	0	0	0	0	0
AT1G04527	0	0	0	0	0	0	0	0	0	0	0	0	0	0	0	0	0	0	0	0	0	0	0	0	0	0	0	0	0	0	0	0	0	0	0	0
AT1G04530	6345	4786	3729	3974	5114	3975	5694	5880	3432	6291	5349	5355	4944	4162	3374	5059	4004	2916	1634	1560	1900	1395	1619	1435	1910	1617	1824	1648	1500	1565	1622	1888	1821	1823	1816	1755
AT1G04533	0	0	0	0	0	0	0	4	0	0	0	0	0	0	0	0	0	0	0	0	0	0	0	0	0	0	0	5	1	0	1	2	1	1	0	0
AT1G04537	6	17	26	33	25	35	17	40	45	12	29	30	15	30	29	24	41	39	44	54	74	47	59	60	106	59	53	80	45	75	54	79	77	101	95	113
AT1G04540	19	24	10	24	15	13	18	40	14	14	35	41	36	28	31	38	22	18	71	54	95	61	48	39	70	68	77	87	68	64	63	54	84	65	99	77
AT1G04547	0	0	0	0	0	0	0	0	0	0	0	0	0	0	0	0	0	0	0	0	0	0	0	0	0	0	0	0	0	2	1	0	0	0	0	0
AT1G04550	1549	1183	921	736	937	622	1180	1346	730	1473	870	921	1152	797	672	1086	903	680	1972	1847	2534	1762	1662	1532	2119	1538	1644	1881	1543	1714	2028	2031	2086	1773	1718	1881
AT1G04555	160	188	158	293	326	376	261	388	299	133	180	171	207	153	199	176	287	220	368	431	407	476	460	512	583	521	462	351	322	439	428	497	453	456	442	546
AT1G04557	0	0	10	0	0	0	0	0	0	0	0	0	1	0	0	0	1	0	0	0	0	0	0	0	0	0	0	0	0	0	0	0	0	0	0	0
AT1G04560	0	0	0	0	0	0	0	0	0	0	0	0	0	0	0	0	0	0	32	10	0	17	6	8	2	115	9	4	0	0	0	0	0	0	1	0
AT1G04563	0	0	1	0	2	0	0	0	1	2	0	0	1	0	2	0	2	2	13	17	1	1	10	4	5	4	8	11	7	9	2	10	13	10	18	10
AT1G04567	5	13	4	9	9	7	12	27	11	11	0	2	3	0	6	13	2	4	7	10	14	15	11	9	10	10	17	11	6	8	7	13	6	7	3	10
AT1G04570	30	29	71	45	8	44	22	33	21	21	29	34	11	19	5	21	15	20	151	173	185	176	179	243	170	168	128	141	148	113	125	152	131	154	142	157
AT1G04573	0	0	0	0	0	0	0	0	0	0	0	0	0	0	0	0	0	0	0	0	0	0	0	0	0	0	0	0	0	0	0	0	0	0	0	0
AT1G04577	0	0	0	0	0	0	0	0	0	0	0	0	0	1	0	0	1	0	0	0	0	0	0	0	0	0	0	0	0	0	0	0	0	0	0	0
AT1G04580	0	0	0	0	2	3	0	0	4	0	0	0	2	1	0	4	0	0	10	13	15	11	9	14	8	20	9	4	9	14	5	9	5	6	5	13
AT1G04583	0	4	0	0	1	3	1	0	0	0	1	0	0	1	0	0	0	0	13	6	14	5	1	10	7	4	4	0	10	16	6	4	3	9	5	4
AT1G04587	14	9	25	23	25	18	8	37	11	22	23	18	8	32	22	30	30	20	24	15	22	16	22	12	29	30	27	13	10	18	12	49	22	37	38	55
AT1G04590	708	747	692	664	673	604	823	744	582	761	769	729	838	682	641	772	730	593	1401	1484	1712	1016	1074	1081	1713	1385	1222	1488	1408	1593	1446	1612	1644	2051	1558	1864
AT1G04593	0	0	0	0	0	0	0	0	0	0	0	0	0	0	0	0	0	0	0	0	0	0	0	0	0	0	1	0	0	0	0	0	0	0	0	0
AT1G04597	0	0	0	0	0	0	0	0	0	0	0	0	0	0	0	0	0	0	0	0	0	0	0	0	0	0	0	0	0	0	0	0	0	0	0	0
AT1G04600	109	14	6	42	45	11	36	398	91	21	6	16	7	16	23	22	50	21	87	185	120	66	77	62	123	138	122	112	105	115	64	112	72	63	68	46
AT1G04603	0	0	0	1	0	0	0	0	0	0	0	0	0	0	0	0	0	0	0	0	0	0	0	0	0	0	0	0	0	0	0	0	0	0	0	0
AT1G04607	0	0	0	0	0	0	0	0	0	0	0	0	0	0	0	0	0	0	0	0	0	0	0	0	0	0	0	0	0	0	0	0	0	6	0	0
AT1G04610	7	9	20	0	0	0	1	3	15	5	2	15	1	19	11	4	5	15	488	615	495	338	395	314	609	569	643	610	842	665	501	572	454	532	503	413
AT1G04620	1321	1293	1215	774	895	1035	627	470	556	1301	1499	1422	1194	961	1092	1175	1174	1242	67	154	217	116	217	318	190	273	294	199	115	108	156	190	366	167	261	296
AT1G04623	0	0	0	0	0	0	0	0	0	0	0	0	0	0	0	0	0	0	0	0	0	0	0	0	0	0	0	0	0	0	0	0	0	0	0	0
AT1G04625	0	0	0	0	0	0	0	1	0	0	0	0	0	0	0	0	0	0	0	0	0	0	0	0	0	0	0	0	0	0	0	0	0	0	0	0
AT1G04630	1156	1089	1128	1252	1342	1139	1273	1192	954	1153	1259	1257	1315	1064	1123	1396	1293	1189	1971	1828	2122	1568	1617	1411	2027	2001	1695	1967	1678	2040	1675	1853	1786	2031	1909	2017
AT1G04635	69	87	137	81	66	47	90	58	63	82	94	105	64	72	71	87	82	78	153	188	174	148	116	131	180	152	128	157	171	135	183	164	145	230	134	198
AT1G04640	2990	2573	2290	1853	2230	1999	2770	2584	2037	2779	2261	2269	2680	2259	2143	3091	2426	2092	265	326	445	259	311	304	424	347	398	403	342	336	378	403	511	398	447	493
AT1G04643	0	0	0	0	1	0	1	0	0	0	0	0	2	4	8	0	0	0	2	1	1	0	0	0	1	1	0	1	0	2	1	0	3	1	0	1
AT1G04645	1	0	0	1	5	0	1	1	0	0	0	8	0	0	0	0	0	0	0	0	0	0	0	0	0	0	1	0	0	0	0	0	0	0	0	0
AT1G04647	56	63	82	88	84	96	98	133	119	62	73	95	74	154	94	124	104	114	105	118	139	160	126	133	172	144	142	131	129	102	131	165	182	150	162	188
AT1G04650	121	45	93	31	50	31	97	143	67	102	84	97	108	78	72	102	94	90	327	358	404	153	196	213	279	264	252	311	344	308	221	258	229	220	234	214
AT1G04653	0	0	0	0	0	0	0	0	0	0	0	0	0	0	0	0	0	0	0	0	0	0	0	0	0	0	0	0	0	0	0	0	0	0	0	0
AT1G04657	0	2	0	0	0	0	3	2	1	1	2	2	0	2	0	0	0	2	2	2	4	0	3	5	0	1	0	1	0	0	4	0	0	0	4	0
AT1G04660	8	30	42	0	23	4	7	0	0	16	36	21	15	4	17	25	3	16	353	488	972	268	325	304	145	113	274	671	550	611	553	539	434	674	600	695
AT1G04667	0	0	0	0	0	0	0	0	0	0	0	0	0	0	0	0	0	0	0	0	0	0	0	0	0	0	0	0	0	0	0	0	0	0	0	0
AT1G04670	0	0	0	0	0	0	0	0	0	0	0	0	0	0	0	0	0	0	3	5	1	4	3	2	6	2	1	1	0	0	0	7	2	2	0	5
AT1G04673	0	0	0	0	0	0	0	0	0	0	0	0	0	0	0	0	0	0	2	0	0	0	1	0	2	0	0	0	0	0	0	0	0	0	0	0
AT1G04677	0	0	0	0	0	0	0	0	0	0	0	0	0	0	0	0	1	0	1	8	0	2	8	2	0	9	2	8	0	0	0	0	0	0	0	0
AT1G04680	6444	5509	4477	3227	2819	2157	6132	6473	3939	5854	5989	5628	4951	4871	3424	5823	5524	3395	19805	19053	23004	16442	17831	14355	15259	12836	11455	13909	12745	13582	14857	15759	11994	11900	11460	9609
AT1G04683	0	0	0	0	1	0	1	4	0	0	0	0	0	0	0	0	0	0	0	1	0	5	7	6	0	3	10	0	2	1	0	0	0	0	0	0
AT1G04687	0	0	0	0	0	0	0	0	0	0	0	0	0	0	0	0	0	0	0	0	0	0	0	0	0	0	0	0	0	0	0	0	0	0	0	0
AT1G04690	2889	2822	3474	5224	4937	5048	3858	4855	3786	2686	3831	3894	2987	3262	3687	3595	3760	3678	7222	7036	7718	5567	5613	5663	6600	6414	5381	6604	6264	6421	5676	5968	5251	5640	5339	4848
AT1G04693	0	0	0	0	0	0	0	0	0	0	0	0	0	0	0	0	0	0	0	0	0	0	0	0	0	0	0	0	0	0	0	0	0	0	0	0
AT1G04697	16	20	13	1	14	0	12	5	0	9	11	12	24	21	17	20	17	9	35	10	19	11	28	12	18	14	20	16	20	12	8	13	6	13	18	15
AT1G04700	46	91	114	117	87	114	98	125	106	69	147	127	79	63	113	114	90	47	356	429	420	280	358	313	275	444	442	368	373	277	241	276	235	164	236	194
AT1G04703	0	0	0	0	0	0	0	0	0	0	0	0	0	0	0	0	0	0	0	0	0	0	0	0	0	0	0	0	0	0	0	0	0	6	0	0
AT1G04707	3	8	0	6	5	2	9	10	6	10	4	4	6	6	0	1	1	3	24	20	38	26	60	23	41	21	27	25	22	38	20	27	19	16	20	13
AT1G04710	1362	1118	951	933	1190	834	1192	1087	739	1253	1018	978	1320	777	701	1320	938	661	694	654	717	449	502	454	736	696	624	715	612	718	590	573	629	741	697	841
AT1G04713	0	0	0	0	0	0	0	0	0	0	0	0	0	0	0	0	0	0	0	2	0	0	0	1	1	0	0	0	0	0	1	1	0	1	0	0
AT1G04717	0	0	0	0	0	0	0	0	0	0	0	0	0	0	0	0	0	0	0	0	0	0	0	0	0	0	0	0	0	0	0	0	0	0	0	0
AT1G04720	0	0	0	0	0	0	0	0	0	0	0	0	0	0	0	0	0	0	0	0	0	0	0	1	0	0	0	0	0	0	0	0	0	2	0	0
AT1G04723	19	24	42	14	38	48	25	17	21	28	29	39	38	28	25	23	18	36	9	3	14	2	3	7	11	6	8	3	5	3	5	3	3	5	5	0
AT1G04730	327	266	307	129	202	131	284	291	237	270	305	300	253	181	258	333	346	215	908	944	1034	669	718	712	1038	976	924	1031	858	995	819	795	760	778	775	739
AT1G04733	0	0	0	0	0	0	0	0	0	0	0	0	0	0	0	0	0	0	0	0	0	0	0	0	0	0	0	0	0	0	0	0	0	0	0	0
AT1G04737	36	26	34	93	116	69	45	48	51	26	14	27	28	25	42	31	36	28	50	71	69	55	112	74	61	67	76	66	37	46	44	47	37	20	42	22
AT1G04743	0	4	1	1	0	1	0	0	0	0	4	5	1	1	1	0	0	4	39	15	16	31	19	16	29	15	18	8	15	25	32	31	58	39	38	14
AT1G04747	0	0	0	0	0	0	0	0	1	0	0	0	0	0	0	0	0	0	0	2	0	0	0	0	4	0	0	0	0	0	0	0	0	0	0	0
AT1G04750	1883	1547	1939	3009	3011	2866	2399	3180	2671	1471	2246	2155	1864	2087	2614	2204	2718	2622	6652	6871	7962	6173	6224	6561	7187	6851	6757	6636	5987	6064	5966	6995	6929	6212	6454	6223
AT1G04753	0	0	0	0	0	0	0	0	0	0	0	0	0	0	0	0	0	0	0	0	3	0	0	0	0	0	0	0	1	1	1	0	0	3	0	0
AT1G04760	27	33	33	28	17	29	43	55	43	44	38	31	26	29	41	36	26	43	403	348	490	281	285	206	304	300	275	324	258	348	278	274	290	265	309	348
AT1G04763	0	2	0	0	0	0	0	1	0	0	0	0	0	0	0	0	0	0	0	0	0	0	0	1	0	0	0	0	0	0	0	0	0	0	0	0
AT1G04767	0	0	0	4	0	0	2	6	0	0	1	0	0	0	6	0	1	0	19	9	4	10	12	10	7	8	12	7	13	9	10	17	20	14	14	13
AT1G04770	1604	220	86	340	590	534	742	793	433	518	86	143	401	194	127	286	221	116	928	972	1140	1028	1271	1480	1264	911	966	997	594	878	771	722	938	659	803	750
AT1G04773	15	10	11	14	14	4	23	18	7	6	5	11	7	8	15	20	7	9	35	23	28	26	37	40	72	52	57	39	41	25	28	39	39	37	40	36
AT1G04778	12	14	6	10	9	4	10	24	13	14	7	2	15	8	8	14	12	7	182	134	222	170	125	148	150	165	149	180	139	186	147	139	175	204	189	270
AT1G04780	2471	2141	2523	3950	4214	4497	3082	4067	3136	2348	3171	2781	2825	2965	3167	3357	3275	2796	4777	4757	5162	4845	4967	5037	5190	5023	5212	4799	4737	4346	4960	5324	4691	3936	5060	3590
AT1G04783	0	0	0	0	1	0	0	0	0	0	0	0	0	0	0	0	0	0	0	4	0	1	0	0	1	1	0	0	0	0	0	4	0	0	0	0
AT1G04787	0	0	0	0	0	0	0	0	0	0	0	0	0	0	0	0	0	0	0	0	0	0	0	0	0	0	0	0	0	0	0	0	0	0	0	0
AT1G04790	2573	3029	3075	2696	3073	2622	3205	4097	2950	2665	2391	2489	2648	2656	2745	2727	2431	3048	1570	1783	1947	1543	1662	1764	2012	1845	2047	1700	1523	1498	1880	1903	2081	1580	1971	1839
AT1G04793	0	0	0	0	0	0	0	0	0	0	0	0	0	0	0	0	0	0	0	0	0	0	0	0	0	0	0	0	0	0	0	0	0	0	0	0
AT1G04797	4	0	2	0	0	0	2	2	0	1	0	2	0	0	0	0	0	0	1	0	2	1	0	0	0	1	0	0	0	0	0	0	0	0	0	0
AT1G04800	7925	9361	8802	8167	9469	6026	9078	10634	7910	6302	6871	6981	6760	5689	7121	6746	6707	7818	10	3	8	8	6	2	16	2	8	22	4	1	4	11	1	7	9	3
AT1G04803	0	0	0	11	10	9	2	4	0	0	0	0	0	0	0	0	0	0	9	8	10	9	1	2	15	30	14	11	16	2	8	2	6	2	5	10
AT1G04807	0	0	0	0	0	0	0	0	0	0	0	0	0	0	0	0	0	0	4	0	0	0	1	1	1	0	0	1	0	0	0	0	0	0	0	0
AT1G04810	2427	2213	2385	3466	3683	3726	2732	3222	2718	2538	2812	3004	2485	2679	2817	2842	2859	2617	5972	6338	7127	5537	6036	5820	6198	6625	6899	6139	5973	4922	5443	6138	5735	4156	5388	4545
AT1G04813	0	0	0	0	0	0	0	0	0	0	0	0	0	0	0	0	0	0	0	0	0	0	0	0	0	0	0	0	0	0	0	0	0	0	0	0
AT1G04817	0	0	0	0	0	0	0	0	0	0	0	0	0	0	0	0	0	0	2	2	0	0	0	0	0	0	0	0	0	0	0	0	0	0	0	0
AT1G04820	8407	8518	9284	5590	5847	3735	7610	8635	6386	7913	8489	8365	7851	7504	7884	9407	9086	7979	37856	37742	41808	27874	27025	26010	35341	31761	26970	36114	35084	34917	31047	30510	26120	31970	28990	26816
AT1G04823	2	4	19	12	2	4	7	0	0	4	6	4	0	3	0	8	6	2	19	19	26	11	23	21	31	8	7	18	17	25	10	25	23	17	10	12
AT1G04827	9	8	4	9	6	12	8	21	4	6	6	10	10	4	8	6	9	14	24	21	10	12	9	12	17	13	19	16	12	14	18	16	12	21	22	16
AT1G04830	676	619	703	902	913	1003	851	1001	701	620	727	786	817	782	887	1024	923	831	1218	1186	1368	1141	1410	1403	1437	1261	1505	1365	1195	1308	1339	1599	1696	1455	1702	1703
AT1G04833	59	84	67	64	92	92	105	146	142	92	99	100	78	82	66	85	81	107	227	202	270	175	226	255	209	177	335	231	300	209	281	390	288	272	359	228
AT1G04837	28	27	58	47	43	40	30	32	25	37	30	40	28	44	34	32	26	31	74	62	82	93	50	63	45	80	64	70	51	83	61	73	89	95	57	75
AT1G04840	20	41	50	16	30	21	31	95	18	52	45	43	36	21	23	49	57	40	133	155	147	84	139	140	173	157	124	161	146	123	136	180	198	153	138	121
AT1G04847	0	0	1	0	0	0	0	0	0	0	0	0	0	0	0	0	0	0	0	0	0	0	0	0	0	0	0	0	0	0	0	1	0	0	0	0
AT1G04850	2956	2401	2529	4456	4836	4732	3892	4517	3455	2671	3047	3167	2951	2928	3276	3543	3603	3054	8004	8349	9441	7545	8025	7931	9766	9117	8598	8409	7501	7924	7898	8273	8482	8917	8595	9131
AT1G04853	14	11	3	18	23	37	21	7	27	13	17	18	16	29	37	24	23	16	0	4	8	1	10	10	6	5	15	4	7	5	18	7	10	8	8	19
AT1G04857	0	0	0	0	0	0	0	0	0	0	0	0	0	0	0	0	0	0	1	0	0	0	1	0	0	0	0	0	0	0	0	0	0	0	0	0
AT1G04860	1965	1856	1752	1646	2119	1581	2026	2243	1593	1961	1759	1791	1835	1477	1619	1918	1614	1371	2632	2696	3374	2708	2537	2685	3063	2671	2766	3038	2779	2476	2774	2964	2791	2174	2697	1839
AT1G04863	0	0	0	0	0	0	0	0	0	0	0	0	0	0	0	0	0	0	0	0	0	0	0	0	0	0	0	0	0	0	0	0	0	1	0	1
AT1G04867	0	0	0	0	0	0	0	0	0	0	0	0	0	0	0	0	0	0	0	0	0	0	0	0	0	0	0	0	0	0	0	0	0	0	0	0
AT1G04870	1263	1160	1219	846	1024	532	1263	1875	1169	1097	1383	1324	1254	1101	1054	1242	1071	950	3685	4096	4281	2697	2913	3036	5060	4071	3843	4325	3814	4090	3919	4391	4695	4535	4179	4294
AT1G04873	80	85	76	198	181	205	78	122	73	78	65	76	57	88	99	87	56	62	13	10	17	23	13	15	6	13	16	13	1	3	9	11	5	5	9	2
AT1G04877	0	2	8	0	0	0	4	0	0	2	0	0	0	5	2	0	0	2	0	0	0	0	0	0	0	0	0	0	0	0	0	0	0	0	0	0
AT1G04880	15	13	10	26	8	6	20	14	7	13	7	5	28	6	2	14	3	7	36	44	72	44	44	43	59	83	45	45	39	48	34	61	74	53	42	63
AT1G04883	49	45	43	42	60	40	45	41	46	43	64	78	58	60	55	81	71	63	7	9	6	10	22	15	9	27	21	15	7	7	5	8	10	7	10	13
AT1G04887	0	0	0	0	0	0	0	0	2	0	0	0	0	0	0	0	0	0	0	0	0	1	0	0	0	0	0	0	0	0	0	0	4	1	0	2
AT1G04890	0	0	0	0	0	0	0	0	0	0	0	0	0	0	0	0	0	0	0	0	0	0	0	0	0	0	0	0	0	0	0	0	0	0	0	0
AT1G04893	39	23	16	23	14	16	28	21	11	20	18	18	32	7	18	23	15	31	19	18	55	44	33	33	35	22	19	38	11	24	48	41	32	50	36	88
AT1G04895	0	0	0	0	0	0	0	0	0	0	0	0	0	0	0	0	0	0	0	0	0	0	0	0	0	0	0	0	0	0	0	0	0	0	0	0
AT1G04897	0	0	0	0	0	0	0	0	0	0	0	0	0	0	0	0	0	0	0	0	0	0	0	0	0	0	0	0	0	0	0	0	0	0	0	0
AT1G04900	302	302	339	252	204	178	280	348	259	246	345	349	306	274	283	335	334	198	1112	1071	1238	739	792	782	1213	1072	985	1235	1193	1243	1139	1175	1243	1394	1312	1355
AT1G04907	0	0	0	0	0	0	0	0	0	0	0	0	0	0	0	0	0	0	0	0	0	0	0	0	0	0	0	0	0	0	0	0	0	0	0	0
AT1G04910	958	998	1034	1679	1507	1310	1515	1682	1275	964	1147	1264	1179	1183	1229	1523	1525	1331	2693	2841	3307	2389	2716	2498	3016	2848	2712	2687	2548	2752	2527	2825	2637	2486	2647	2527
AT1G04913	5	2	0	4	0	0	3	6	0	2	4	1	3	5	1	4	2	1	4	5	3	5	0	2	2	7	2	1	6	2	0	5	1	0	0	1
AT1G04917	21	27	12	22	42	13	34	10	20	38	22	40	44	18	22	42	18	18	24	10	26	19	17	12	25	8	21	27	16	20	24	32	8	6	22	28
AT1G04920	129	120	123	129	114	104	100	135	83	89	85	137	114	135	84	80	118	78	14	15	15	27	13	17	12	12	21	15	24	4	4	27	58	13	6	19
AT1G04923	0	0	0	0	0	0	0	0	0	0	0	0	0	0	0	0	0	0	0	0	1	1	0	0	0	0	0	0	0	0	0	0	0	0	2	0
AT1G04927	36	52	18	53	51	38	53	51	47	32	36	35	27	39	25	34	37	36	51	31	50	42	43	54	51	40	51	47	34	23	28	32	25	17	17	12
AT1G04930	107	191	136	95	128	123	85	201	112	126	171	176	188	139	166	206	165	187	294	335	284	215	210	178	358	284	208	318	288	339	318	317	213	335	261	340
AT1G04933	40	49	49	18	37	36	68	47	34	29	48	47	33	41	40	51	22	30	88	66	38	36	68	47	50	46	56	38	69	42	43	51	40	58	49	58
AT1G04937	0	0	0	0	0	0	0	0	0	0	0	0	0	0	0	0	0	0	0	0	0	0	0	0	0	0	0	0	0	0	0	0	0	0	0	0
AT1G04940	140	115	127	82	103	72	95	136	107	105	116	114	132	92	77	152	109	61	45	38	32	27	26	29	52	32	28	31	32	45	29	48	35	87	51	75
AT1G04943	0	0	0	0	0	0	0	0	0	0	0	0	0	0	0	0	0	0	0	0	0	0	0	0	0	0	0	0	0	0	0	0	0	0	0	0
AT1G04945	244	220	241	228	342	140	229	382	185	269	256	240	275	132	174	225	201	114	584	649	700	364	400	435	759	589	541	652	645	625	762	551	603	730	650	677
AT1G04947	0	0	0	0	0	0	0	0	4	0	0	0	0	0	0	0	0	0	0	0	0	0	0	0	0	0	0	0	0	0	0	0	0	0	0	0
AT1G04950	1054	1044	955	1151	1140	979	1098	1233	1085	1081	1182	1010	1275	1198	1246	1490	1312	1160	1819	1653	1896	1708	1654	1822	1965	1874	1995	1594	1548	1697	1903	2285	2379	2011	2086	2299
AT1G04953	3	6	4	5	13	2	11	21	1	3	11	4	23	5	7	4	4	9	1	3	2	2	0	1	0	3	4	0	2	0	0	1	0	6	0	0
AT1G04957	0	0	0	1	0	0	0	0	0	0	0	0	0	0	0	0	0	0	0	0	0	0	0	0	0	0	0	0	0	0	0	0	0	0	1	1
AT1G04960	901	655	935	1471	1475	1380	1131	1461	1119	867	1049	1015	1083	1076	1163	1313	1231	1061	1376	1557	1515	1443	1456	1466	1485	1586	1536	1507	1197	1312	1496	1583	1363	1441	1539	1472
AT1G04963	0	0	0	0	0	0	0	0	0	0	0	0	0	0	0	0	0	0	0	0	0	0	0	0	0	0	0	0	0	0	0	0	0	0	0	0
AT1G04967	0	0	0	0	0	0	0	0	0	0	0	0	0	0	0	0	0	0	0	0	0	0	0	0	0	0	0	0	0	0	0	0	0	0	0	0
AT1G04970	1121	1221	1160	2209	2290	2396	1770	2189	1593	1276	1519	1357	1369	1361	1545	1616	1611	1317	1590	1846	1953	1854	1844	1786	1742	1841	2040	1784	1700	1713	1814	1943	1765	1731	1806	1746
AT1G04973	14	6	13	28	18	30	8	9	28	10	12	20	18	15	43	13	17	31	27	41	43	28	39	38	51	38	44	41	38	64	38	40	37	55	68	60
AT1G04977	81	74	85	143	133	171	102	98	107	88	70	60	58	75	61	45	70	67	102	115	131	64	86	82	203	109	103	91	79	154	90	95	129	120	129	263
AT1G04980	510	256	135	1569	1936	1079	1310	1840	557	265	217	188	308	207	180	386	300	179	1764	1755	1580	1412	1349	1406	2118	1647	1204	1444	1533	1863	1262	1216	819	1348	1007	916
AT1G04983	1	1	1	2	8	2	0	0	0	0	4	1	0	0	0	0	3	4	0	0	0	2	1	0	0	0	1	0	0	0	0	3	0	0	3	0
AT1G04985	1490	1341	1436	1721	1936	1829	1807	1771	1688	1460	1476	1425	1644	1372	1361	1709	1754	1655	1137	1101	1270	1121	1234	1173	1587	1255	1610	1212	1132	1255	1423	1684	1904	1797	1970	2024
AT1G04987	0	0	0	0	0	0	0	0	0	0	0	0	0	0	0	0	0	0	0	0	0	0	0	0	0	0	0	0	0	1	0	0	0	0	0	0
AT1G04990	233	249	429	747	544	1525	513	1002	900	195	479	494	275	378	590	245	494	725	1039	1227	1347	1132	1070	1068	1072	1420	971	902	751	756	730	711	779	816	904	874
AT1G04993	0	0	0	0	0	0	0	0	0	0	0	0	0	0	0	0	0	0	0	0	0	0	0	0	0	0	0	0	0	0	0	0	0	0	0	0
AT1G04997	0	0	0	0	1	1	0	1	0	0	0	4	1	0	1	1	0	6	0	0	0	1	0	0	1	0	1	1	0	0	0	0	1	1	1	0
AT1G05000	277	246	116	186	260	181	308	314	136	206	224	185	251	171	142	190	161	97	416	627	660	212	259	209	388	416	428	459	513	573	510	486	396	435	505	445
AT1G05003	0	0	0	0	0	0	0	0	0	0	0	0	0	0	0	0	0	0	0	0	0	0	0	0	0	0	0	0	0	0	0	0	0	0	0	0
AT1G05005	0	0	0	0	0	0	0	0	0	0	0	0	0	0	0	0	0	0	1	0	0	1	1	0	0	0	0	0	0	0	0	0	0	0	0	0
AT1G05007	0	0	0	0	0	0	0	0	0	0	0	0	0	0	0	0	0	0	0	0	0	0	0	0	0	0	0	0	0	0	0	0	0	0	0	0
AT1G05010	10692	14928	14015	22747	24076	23638	18448	26651	24112	12729	25007	24767	19076	24117	25946	24971	26550	24856	1225	1619	1775	1106	1304	1503	1757	1958	2116	1688	1539	1346	1721	2153	1779	1589	2065	1941
AT1G05013	0	0	0	0	0	0	0	0	0	0	0	0	0	0	0	0	0	0	2	0	2	0	0	0	1	0	0	0	0	6	0	0	0	1	1	0
AT1G05017	18	19	19	13	9	34	18	23	23	12	14	13	17	22	13	27	15	11	25	31	39	22	30	15	25	10	14	26	27	19	20	33	26	23	44	42
AT1G05020	59	55	84	40	25	29	61	83	98	74	95	109	111	94	140	98	87	148	37	35	21	14	25	9	10	16	26	30	47	37	32	31	5	12	27	13
AT1G05023	36	17	21	23	26	41	63	45	41	35	16	30	30	47	56	57	83	42	45	23	47	55	71	87	43	47	47	24	29	29	34	47	42	41	29	37
AT1G05027	0	0	0	0	0	0	0	0	0	0	0	0	0	0	0	0	0	0	4	0	0	12	3	3	4	5	1	1	0	0	0	0	1	0	0	0
AT1G05030	737	705	837	893	901	868	792	730	821	718	976	929	791	882	871	977	876	979	499	467	537	529	517	482	508	506	494	512	467	442	565	688	545	571	598	636
AT1G05033	46	105	58	65	52	43	67	77	62	56	60	59	50	73	69	78	74	58	47	71	36	60	44	60	67	83	45	13	32	33	51	59	44	77	68	29
AT1G05035	8	0	7	2	6	0	0	2	6	1	12	2	0	2	4	6	2	0	0	0	0	0	0	0	0	0	0	0	0	0	0	0	0	0	0	0
AT1G05037	0	0	0	0	0	0	0	0	0	0	0	0	0	0	0	0	0	0	0	0	0	0	0	0	0	0	0	0	0	0	0	0	0	0	0	0
AT1G05040	0	0	0	0	0	0	0	0	1	0	1	0	0	0	0	0	1	1	0	0	0	0	0	1	1	1	0	1	0	2	0	0	0	0	0	0
AT1G05043	26	16	12	57	84	66	43	78	45	14	21	21	33	29	42	32	31	39	109	66	120	83	85	83	136	100	97	64	102	80	53	120	69	108	107	95
AT1G05047	92	52	73	54	52	70	105	73	57	82	78	76	77	69	106	96	85	85	20	10	5	9	4	8	20	11	9	11	10	20	12	15	19	29	13	25
AT1G05053	0	0	0	0	0	0	0	0	0	0	0	0	0	0	0	0	0	0	0	0	0	0	0	0	0	0	0	0	0	0	0	0	0	0	0	0
AT1G05055	512	474	523	516	508	435	519	631	366	446	510	571	568	429	489	544	545	485	921	939	1024	650	796	681	987	813	798	1012	828	791	728	797	843	885	906	813
AT1G05057	0	0	0	0	0	0	0	0	0	0	0	0	0	0	0	0	0	0	0	0	0	0	0	0	0	0	0	0	0	0	0	0	0	0	0	0
AT1G05060	502	331	442	618	641	751	534	820	685	479	401	485	499	519	649	573	622	602	723	601	855	686	844	735	740	672	761	731	663	630	979	1121	1435	795	1075	1363
AT1G05065	61	72	90	93	75	80	67	85	60	50	75	85	76	48	47	74	53	51	39	65	85	55	47	58	79	63	69	65	34	42	32	82	80	48	38	60
AT1G05067	0	0	1	0	0	0	0	0	0	0	0	0	0	0	0	0	0	0	4	0	0	0	0	0	0	0	0	0	0	0	0	0	0	0	2	0
AT1G05070	1072	839	924	826	870	847	946	1110	867	919	929	840	885	871	1019	1006	952	893	919	916	1042	871	918	883	1130	943	963	872	699	1178	922	1003	1208	1280	1046	1477
AT1G05073	0	0	0	0	0	0	0	0	0	0	0	0	0	0	0	0	0	0	0	0	0	0	0	0	0	0	0	0	0	0	0	0	0	0	2	0
AT1G05077	2	4	2	8	8	1	4	17	11	5	5	4	0	1	2	0	1	0	6	6	5	4	5	1	2	3	6	2	6	10	6	4	5	1	3	0
AT1G05080	0	0	0	0	0	0	0	0	0	0	0	0	0	0	0	0	0	0	0	0	0	0	0	0	0	0	0	0	1	0	0	0	0	0	0	0
AT1G05083	2	1	3	5	1	1	8	9	6	4	5	6	4	0	5	11	1	6	20	8	25	13	40	16	12	7	25	26	9	9	11	11	8	2	7	12
AT1G05085	0	0	0	0	0	0	0	0	0	0	0	0	0	0	0	0	0	0	0	0	0	0	0	0	0	0	0	0	0	0	0	0	0	0	0	0
AT1G05087	101	92	121	172	169	133	148	171	137	100	151	140	121	163	148	164	151	117	231	253	220	215	267	212	268	259	301	201	217	141	239	261	299	129	267	92
AT1G05090	57	52	46	62	59	92	89	105	76	76	55	52	64	54	99	89	79	75	111	107	109	110	83	90	173	95	98	143	96	146	176	132	255	207	188	263
AT1G05093	0	1	0	0	0	0	0	0	0	0	0	0	0	0	2	0	0	0	2	0	0	0	0	0	0	0	0	2	0	0	0	0	0	0	0	0
AT1G05097	0	0	0	0	0	0	0	0	0	0	0	0	0	0	0	1	0	0	0	0	0	0	0	0	0	0	0	0	0	0	0	0	0	0	0	0
AT1G05100	11	5	1	80	111	283	31	19	8	2	8	9	13	14	8	5	8	11	371	231	138	627	276	414	178	285	149	113	120	177	66	197	200	206	219	99
AT1G05103	0	1	0	0	0	0	1	2	0	0	0	2	2	2	3	0	2	1	0	0	0	2	0	0	0	1	1	0	0	2	0	0	10	5	0	0
AT1G05107	16	7	3	1	1	5	3	14	4	4	7	17	10	18	0	14	11	7	3	0	0	2	0	0	0	0	0	1	10	13	0	2	0	1	0	5
AT1G05113	0	0	0	0	0	0	0	0	0	0	0	0	0	0	0	0	0	0	0	0	0	0	0	0	0	0	0	0	0	0	1	0	0	0	0	0
AT1G05117	0	0	0	0	0	0	0	0	0	0	0	0	0	0	0	0	0	0	0	0	0	0	0	0	0	0	0	0	0	0	0	0	0	0	1	0
AT1G05120	682	671	730	1507	1212	1126	1025	1446	1224	624	943	935	732	827	944	908	905	822	3537	3440	4478	3793	4341	4192	4185	4159	4214	3525	3179	2849	3409	3768	3801	2909	3350	3182
AT1G05123	66	67	48	57	67	49	41	43	47	56	51	53	52	50	50	62	50	55	47	42	60	28	45	41	72	54	39	58	62	104	44	55	90	90	64	100
AT1G05127	0	0	0	0	0	0	0	0	0	0	0	0	0	0	0	0	0	0	0	0	0	0	0	0	1	0	0	0	0	0	0	0	0	0	0	0
AT1G05133	0	0	0	0	0	0	0	0	0	0	0	0	0	0	0	0	0	0	0	0	0	0	0	0	0	0	0	0	0	0	0	0	0	0	0	0
AT1G05136	0	0	4	1	1	0	0	0	0	0	0	0	0	0	3	0	2	0	0	0	0	0	0	0	0	2	0	1	0	0	0	0	0	0	0	0
AT1G05137	0	0	0	0	0	0	0	0	0	0	0	0	0	0	0	0	0	0	0	0	0	0	0	0	0	0	0	0	0	0	0	0	0	0	0	0
AT1G05140	4300	3620	3190	3730	4369	3593	4060	3667	2717	4316	3927	3856	4078	3377	3131	4370	3365	2736	450	454	480	508	645	566	696	529	680	545	430	490	551	623	677	512	683	605
AT1G05143	14	11	15	24	12	24	24	21	28	20	15	20	17	22	14	19	18	24	15	13	14	11	19	16	34	11	18	11	6	14	14	6	15	6	20	13
AT1G05147	2	0	10	10	1	0	1	10	1	3	6	4	0	9	0	0	2	9	80	147	45	49	125	79	161	177	172	99	42	76	76	87	131	19	124	84
AT1G05150	1821	1896	1689	2406	2326	1667	2220	2392	1767	1768	1915	1727	1979	1826	1891	2260	2080	1972	5107	5109	5901	4709	4892	4419	5059	5003	5196	5129	4906	4070	4928	5348	4764	3564	4341	3710
AT1G05153	0	0	0	2	2	0	7	4	3	0	0	0	0	1	1	1	0	0	22	24	25	11	18	17	16	9	7	23	10	21	26	22	27	47	24	23
AT1G05160	454	392	400	501	508	441	477	684	499	365	395	414	509	424	530	396	476	525	760	831	1280	930	978	1045	975	889	1066	945	902	709	1045	1156	1366	1076	1151	1188
AT1G05163	3	2	3	6	0	2	0	0	0	3	0	0	5	6	0	6	2	0	2	4	1	0	4	0	4	1	11	0	2	2	0	2	0	0	0	2
AT1G05170	495	362	310	492	652	370	603	550	381	319	356	342	388	314	343	389	358	270	1296	1178	1606	1287	1277	1165	1267	1194	1191	1274	1264	1059	1046	1031	949	1100	988	969
AT1G05173	0	0	0	0	0	0	0	0	0	0	0	0	0	0	0	0	0	0	0	0	0	0	0	0	0	0	0	0	0	0	0	0	0	0	0	0
AT1G05177	0	0	0	0	0	0	0	0	0	0	0	0	0	0	0	0	0	0	0	0	0	0	1	0	0	1	0	0	0	0	0	0	1	1	0	0
AT1G05180	1102	1023	1137	1532	1551	1145	1377	1841	1382	879	1303	1221	1096	1089	1217	1201	1333	1215	2905	3038	3414	2670	2633	2646	2960	2780	2629	2896	2969	2837	2788	2849	2855	2697	2684	2803
AT1G05183	17	15	26	14	25	6	22	15	18	21	22	16	25	24	32	29	20	34	123	87	75	36	35	54	107	71	54	64	57	68	72	67	122	79	99	83
AT1G05187	6	18	13	13	8	0	31	17	8	8	6	10	4	18	8	2	0	5	60	52	49	36	26	34	64	35	38	28	38	46	60	49	46	32	49	56
AT1G05190	27816	25556	27957	14873	17122	15054	20009	19023	17504	27204	28499	27548	29872	26528	27711	32039	28799	27401	942	892	1051	941	842	807	1077	990	1081	905	730	794	1019	1112	1210	1253	1296	1382
AT1G05193	0	0	0	0	0	0	0	0	0	0	0	0	0	0	0	0	0	0	0	0	0	0	0	0	0	0	0	0	0	0	0	0	0	0	0	0
AT1G05197	0	0	0	0	0	0	0	0	0	0	0	0	0	0	0	0	0	0	0	0	0	0	0	0	0	0	0	0	0	0	0	4	0	0	0	0
AT1G05200	2555	2808	3167	3479	2957	3431	2634	3285	2848	2912	3398	3223	3192	2730	2986	3164	3191	2762	532	556	825	994	971	988	673	660	785	668	506	422	600	738	847	563	701	624
AT1G05203	14	15	21	8	18	17	17	20	17	24	11	25	17	35	14	27	25	23	57	93	137	59	75	88	93	84	98	74	63	106	79	98	95	96	94	68
AT1G05205	357	298	336	453	470	427	474	503	524	388	349	303	427	426	435	387	514	461	1299	1299	1656	1045	1062	1021	1402	1191	1172	1403	1178	1650	1094	1204	1247	1946	1320	1984
AT1G05207	8397	7941	8620	6792	6710	7227	6994	7598	6463	9391	9068	9760	9132	10372	9595	11478	10779	9686	30	24	56	42	50	31	63	39	38	37	39	41	25	54	56	50	46	44
AT1G05210	150	118	162	73	87	51	138	166	119	132	152	151	164	188	137	163	214	111	517	597	621	339	453	374	590	676	496	468	628	632	522	575	442	685	455	545
AT1G05213	366	275	244	520	750	326	472	469	295	431	314	299	248	235	263	297	215	226	481	439	576	598	551	504	598	432	454	523	405	420	357	460	405	296	399	357
AT1G05217	0	0	0	0	0	0	0	0	0	0	0	0	0	0	0	0	0	0	0	1	1	0	2	0	0	2	0	0	0	0	2	0	4	0	3	0
AT1G05220	0	0	0	2	1	1	2	18	0	0	0	1	0	0	2	12	0	2	154	149	128	123	168	189	176	206	233	154	173	129	153	187	225	158	167	190
AT1G05223	0	0	0	0	0	0	0	0	0	0	0	0	0	0	0	0	0	0	0	0	0	0	0	0	0	0	0	0	0	0	0	0	0	0	0	0
AT1G05227	0	0	0	0	0	0	0	0	0	0	0	2	1	0	0	0	0	0	1	0	0	0	0	0	1	0	3	1	0	0	2	0	0	0	0	0
AT1G05230	943	914	858	1160	1353	1126	1035	1083	940	831	1015	1066	1094	971	846	1153	958	704	56	43	54	50	54	42	39	40	62	43	46	34	66	79	54	80	43	53
AT1G05233	0	0	0	0	0	0	0	0	0	0	0	0	0	0	0	0	0	0	0	0	0	0	0	0	0	0	0	0	0	0	0	0	0	0	0	0
AT1G05237	0	0	0	0	0	0	0	0	0	0	0	0	0	0	0	0	0	0	0	0	0	0	0	0	0	0	0	0	0	0	0	0	0	0	0	0
AT1G05240	0	0	0	4	0	0	0	0	0	1	0	0	0	0	0	0	0	0	8	7	16	9	3	9	7	17	20	24	32	7	11	14	11	15	29	8
AT1G05243	9	9	12	8	15	7	17	15	8	2	5	7	7	9	4	10	4	11	22	14	32	8	17	17	15	31	22	25	15	18	16	20	11	11	20	4
AT1G05247	0	0	0	0	0	0	0	0	0	0	0	0	0	0	0	0	0	0	0	0	0	0	0	0	0	0	0	0	0	0	0	0	0	0	0	0
AT1G05250	0	0	0	0	0	0	0	0	0	0	0	0	0	0	0	0	0	0	6	13	5	4	3	7	17	3	20	34	26	9	14	16	9	21	13	34
AT1G05253	554	404	484	277	362	329	482	437	355	535	425	442	385	463	406	517	380	405	10	22	20	14	14	21	12	16	19	12	6	12	8	25	4	11	11	0
AT1G05257	25	5	8	10	42	25	22	6	1	25	7	10	21	4	6	11	6	12	1	4	2	0	0	2	0	0	0	0	1	1	1	1	4	0	0	0
AT1G05260	0	1	0	1	1	0	2	1	7	0	0	4	5	0	0	0	0	0	12826	16188	18358	13103	14984	14762	21107	15864	15979	19026	17069	18792	14913	13539	11483	14997	16058	12858
AT1G05263	0	0	0	0	0	0	0	0	0	0	0	0	0	0	0	0	0	0	0	0	0	0	0	0	0	0	0	0	0	0	0	0	0	0	0	0
AT1G05267	1	3	2	11	0	6	0	5	8	5	10	10	2	4	16	4	16	12	10	11	12	17	17	16	7	3	2	17	16	20	14	12	6	16	12	9
AT1G05270	1448	1262	1387	1936	1917	1709	1649	1735	1576	1525	1697	1606	1558	1556	1581	1945	1864	1649	2290	2302	2600	2203	2319	2367	2619	2539	2722	2319	2241	2082	2223	2247	2733	2567	2626	2753
AT1G05273	0	0	0	0	0	0	0	0	0	0	0	0	0	0	0	0	0	0	0	0	0	0	0	0	0	0	0	0	0	0	0	0	0	0	0	0
AT1G05277	45	56	59	84	87	103	75	94	49	53	54	67	52	65	77	62	82	61	66	95	98	77	96	139	95	100	80	112	80	126	85	130	108	112	109	136
AT1G05280	0	0	0	0	0	0	0	0	0	0	0	0	0	0	0	0	0	0	259	253	204	119	118	128	250	282	165	285	336	269	147	201	117	208	152	124
AT1G05283	0	2	2	1	4	1	2	0	3	4	0	0	0	5	0	4	0	0	5	3	1	3	1	1	3	5	4	0	1	0	1	2	0	0	0	1
AT1G05287	8	2	7	16	17	8	16	12	4	2	5	16	7	10	16	7	7	19	23	17	54	25	28	20	28	43	23	28	22	15	23	15	7	17	33	1
AT1G05290	0	0	0	0	0	0	0	0	0	0	0	0	0	0	0	0	0	0	0	0	0	0	0	0	0	0	0	0	0	0	0	0	0	0	0	0
AT1G05291	0	0	0	0	0	1	0	0	0	0	0	0	0	0	0	0	0	0	0	0	0	0	1	0	0	0	0	0	0	0	0	0	0	0	0	0
AT1G05293	52	54	73	66	41	45	53	101	68	57	35	43	40	60	36	65	49	48	63	82	127	56	79	97	114	81	103	107	99	90	62	88	65	71	72	47
AT1G05297	0	3	4	0	0	0	2	2	0	1	2	1	1	2	2	2	3	0	2	3	2	0	3	2	3	1	2	2	5	6	4	2	0	1	0	0
AT1G05300	148	107	143	310	270	315	177	524	669	140	159	226	304	454	684	288	580	531	68	98	91	94	100	120	86	178	123	154	126	103	101	124	107	108	70	97
AT1G05303	1	0	0	1	0	0	1	1	2	2	2	2	0	1	0	1	2	2	0	0	3	4	2	0	0	5	3	3	0	1	2	1	2	0	0	0
AT1G05307	0	0	0	0	0	0	0	0	0	0	0	0	0	0	0	0	0	0	0	0	0	0	0	0	0	0	0	0	0	0	0	0	0	0	0	0
AT1G05310	222	200	76	315	308	47	206	141	85	246	134	134	52	46	78	130	137	53	835	866	580	872	1003	764	93	784	810	861	749	184	148	138	67	146	101	99
AT1G05313	0	0	0	0	0	0	0	0	0	0	0	0	0	0	0	0	0	0	0	0	0	0	0	0	0	0	0	0	0	0	0	0	0	0	0	0
AT1G05317	0	0	0	12	22	17	12	21	6	2	1	4	0	0	0	2	0	0	28	31	31	50	39	18	25	40	21	21	21	20	18	19	19	5	17	6
AT1G05320	910	775	784	801	844	796	907	1099	922	717	963	1084	822	924	996	1108	1097	895	1991	1826	2002	1663	2042	1753	1339	2116	1889	2094	2002	1456	1485	1430	1260	1116	1278	927
AT1G05323	0	0	0	0	0	0	0	0	0	0	0	0	0	0	0	0	0	0	0	0	0	0	0	0	0	0	0	0	0	0	0	0	0	0	0	0
AT1G05327	2	2	0	2	0	0	0	0	0	0	0	0	0	0	0	0	0	0	4	14	0	13	4	6	4	2	2	12	3	5	4	10	4	2	2	2
AT1G05330	7	1	1	0	1	0	1	1	1	7	0	4	1	4	1	0	1	9	6	0	2	5	2	2	14	4	0	1	0	0	0	0	9	6	2	4
AT1G05333	0	0	0	0	0	0	0	0	0	0	0	0	0	0	0	0	0	1	0	2	1	0	1	1	0	0	0	1	0	0	0	0	0	4	0	0
AT1G05337	3	1	13	5	5	6	3	2	2	4	11	8	5	4	1	2	4	2	2	4	0	0	0	0	1	0	4	0	0	1	0	1	0	0	0	0
AT1G05340	42	74	78	360	269	766	193	316	280	37	109	113	97	120	129	67	112	119	1298	828	894	1717	1985	1895	1567	1689	1903	774	721	1002	1015	1559	1991	1275	1719	1609
AT1G05343	26	21	17	9	12	12	10	14	8	17	20	21	42	5	17	33	16	11	8	5	14	8	4	9	10	11	18	12	3	9	10	14	11	15	17	20
AT1G05347	10	2	5	39	79	32	56	68	10	25	18	20	44	25	36	12	14	14	151	198	202	179	239	239	270	265	249	220	210	252	182	273	230	276	245	271
AT1G05350	917	830	825	1032	952	870	955	1419	813	806	953	1056	919	792	879	994	1059	848	2430	2520	2715	1964	1949	2014	2512	2427	1983	2324	2351	2421	2203	2292	2217	2643	2461	2499
AT1G05353	4	0	0	2	1	1	3	9	0	2	4	1	0	1	2	0	0	2	4	1	1	9	2	0	3	2	3	5	1	9	5	0	0	1	3	2
AT1G05357	0	0	1	0	0	0	3	1	2	0	0	4	2	1	1	0	0	0	1	1	0	0	0	1	3	0	2	0	0	1	5	2	1	0	0	0
AT1G05360	585	561	542	748	731	708	707	795	659	489	564	515	622	614	655	701	642	624	1466	1697	2093	1460	1754	1858	2285	1968	1899	1774	1797	1876	1659	2016	2156	1914	2068	1902
AT1G05363	2	2	6	2	4	8	7	11	9	3	1	5	1	12	10	17	3	10	4	2	11	2	0	1	13	8	5	9	5	2	10	7	5	8	10	6
AT1G05367	0	0	0	0	0	0	0	0	0	0	0	0	0	0	0	0	0	0	0	0	0	0	0	0	0	0	0	0	0	0	0	0	0	6	0	0
AT1G05370	63	42	47	44	30	17	59	67	47	49	73	59	33	49	60	48	44	55	494	474	774	446	339	403	342	233	358	461	361	335	416	343	361	276	273	312
AT1G05373	0	0	0	0	0	0	0	0	0	0	0	0	0	0	0	0	0	0	0	0	0	0	0	0	0	0	0	0	0	0	0	0	0	0	0	0
AT1G05377	0	0	0	0	0	0	0	0	0	0	0	0	0	0	0	0	0	0	0	0	0	0	0	0	0	0	0	0	0	0	0	0	0	0	0	0
AT1G05380	1980	1812	2311	2339	2141	1963	1851	2579	2009	2151	2282	2514	1878	2106	2076	2379	2211	1846	3867	3725	4461	3569	3854	3866	4006	3857	4472	3836	3557	2874	3966	4247	3488	1983	3452	2014
AT1G05383	0	0	0	0	0	0	0	0	0	0	0	0	0	0	0	0	0	0	11	4	6	9	6	4	9	21	1	5	0	5	2	0	1	3	2	0
AT1G05385	1265	1163	1220	742	865	713	936	862	845	1437	1267	1206	1315	1243	1129	1327	1237	1188	160	108	181	123	136	116	174	149	267	158	112	126	222	253	353	233	234	386
AT1G05387	0	0	0	0	1	0	0	1	0	0	0	1	0	0	0	0	0	0	5	1	1	2	4	0	1	0	0	0	2	2	3	0	0	6	2	1
AT1G05390	0	0	0	0	0	0	0	0	0	0	0	0	0	0	0	0	0	0	0	0	0	0	0	0	0	0	0	0	0	0	0	0	0	0	0	0
AT1G05397	4	0	0	2	0	0	1	1	0	0	0	0	4	0	3	0	0	0	23	24	27	18	36	30	79	29	38	38	24	37	46	40	65	47	44	53
AT1G05400	24	35	16	43	18	16	20	24	27	29	29	30	12	13	31	28	42	18	110	108	205	136	134	160	200	159	158	123	121	151	128	183	186	215	166	295
AT1G05407	0	0	0	0	0	0	0	0	0	0	0	0	0	0	0	0	0	0	0	0	0	0	0	0	0	0	0	0	0	0	0	0	0	0	0	0
AT1G05410	674	553	766	610	552	539	588	747	543	654	758	709	785	765	914	899	870	870	1237	1211	1460	1100	1247	1309	1682	1486	1555	1326	1082	1323	1580	1692	1927	1620	1851	1760
AT1G05413	0	0	0	0	0	0	0	0	0	0	0	0	0	0	0	0	0	0	0	0	0	0	0	0	0	0	0	0	0	0	0	0	0	0	0	0
AT1G05417	0	0	0	0	0	0	0	0	0	0	0	0	0	0	0	0	0	0	0	0	0	0	0	0	0	0	0	0	0	0	0	0	0	0	0	0
AT1G05420	22	40	37	24	25	2	58	65	38	22	31	24	12	38	33	39	53	52	72	69	79	37	87	58	108	63	40	69	84	48	60	78	40	64	70	72
AT1G05423	0	0	0	0	0	0	0	0	0	0	0	0	0	0	0	0	0	0	0	0	0	0	0	0	0	0	0	0	0	0	0	0	0	0	0	0
AT1G05427	0	0	0	0	0	0	0	0	0	0	0	0	0	0	0	0	0	0	0	0	0	0	0	0	0	0	0	0	0	0	0	0	0	0	0	0
AT1G05430	1009	1085	971	1271	1298	1336	1232	1397	1198	940	1206	1149	1113	1208	1111	1339	1243	1157	1235	1290	1593	1373	1111	1223	1350	1269	1194	1419	1200	1186	1242	1321	1364	1485	1522	1429
AT1G05433	0	0	0	0	0	0	0	0	0	0	0	0	0	0	0	0	0	0	0	0	0	0	0	0	0	0	0	0	0	0	0	0	0	0	0	0
AT1G05440	9	27	31	11	7	5	14	21	10	3	32	32	14	14	14	8	16	9	235	266	284	144	149	146	251	261	197	257	238	250	180	212	209	205	191	204
AT1G05443	0	0	0	0	2	0	0	1	0	0	0	0	0	2	0	2	0	0	0	0	0	0	0	2	0	0	0	0	0	0	0	0	0	0	0	0
AT1G05447	0	0	0	0	10	4	0	0	0	0	1	0	0	1	0	0	0	0	0	0	4	4	12	2	2	0	3	11	2	4	1	2	0	4	7	0
AT1G05450	1	0	0	220	195	269	0	0	0	0	1	3	4	8	0	0	0	1	60	73	87	131	91	48	101	64	84	99	80	64	56	76	67	60	48	85
AT1G05453	41	48	24	93	91	30	55	97	51	53	43	44	38	90	60	35	59	39	70	81	61	78	80	68	70	68	95	43	50	39	43	66	38	36	22	15
AT1G05460	621	602	619	515	614	472	645	722	583	674	684	675	637	655	581	648	682	503	1304	1183	1373	995	1230	1105	1231	1270	1211	1275	1128	1069	1145	1305	1251	1082	1079	941
AT1G05463	40	43	63	87	70	105	83	100	70	31	51	92	84	109	93	113	77	116	85	85	143	111	102	112	194	92	137	105	117	149	102	154	145	119	135	153
AT1G05467	4	5	7	25	22	13	9	21	12	15	14	13	10	19	22	3	26	11	23	25	36	7	23	13	31	17	27	26	12	27	27	6	33	25	24	30
AT1G05470	522	585	499	381	337	242	468	384	375	711	529	384	496	488	434	533	438	416	2439	2408	3421	2459	2696	2406	2791	2115	2870	3107	2717	2993	3233	3651	3249	2647	3022	2719
AT1G05473	0	0	0	0	0	0	0	0	0	0	0	0	0	0	0	0	0	0	0	0	0	0	0	0	0	0	0	0	0	2	0	0	0	0	1	0
AT1G05477	0	0	0	0	0	0	0	0	0	0	0	0	0	0	0	0	0	0	0	0	0	0	0	0	0	0	0	0	0	0	0	0	0	0	0	0
AT1G05483	0	0	0	0	0	0	0	0	0	0	0	0	0	0	0	0	0	0	0	0	0	0	0	0	0	0	0	0	0	0	0	0	0	0	0	0
AT1G05487	1	0	0	0	0	0	3	0	0	0	0	1	0	0	0	0	0	0	0	0	1	0	0	0	0	7	0	1	0	0	0	0	0	0	0	0
AT1G05490	2	16	3	21	2	8	4	6	7	9	9	5	5	15	6	19	10	7	185	201	249	152	174	180	159	107	104	156	161	107	135	182	107	153	116	98
AT1G05493	0	0	0	3	4	0	0	0	0	0	0	0	3	1	2	0	2	0	2	6	1	2	4	0	2	2	3	2	0	1	0	0	4	1	2	3
AT1G05497	0	0	0	0	0	0	0	0	0	0	0	0	0	0	0	0	0	0	0	0	0	0	0	0	0	0	0	0	0	0	0	0	0	0	0	0
AT1G05500	1957	1759	1739	2669	2576	2159	2157	2289	1726	1802	1948	2053	1935	1808	2002	2160	2101	1714	3297	3425	3878	3365	3405	3442	3485	3329	3113	3386	3102	3277	3023	3107	2976	3059	2863	2832
AT1G05507	0	0	0	0	0	0	0	0	0	0	0	0	0	0	0	0	0	0	1	0	0	0	4	1	0	1	0	0	0	0	0	0	0	0	0	0
AT1G05510	0	0	0	0	0	1	0	1	1	0	0	0	0	0	0	0	0	0	1	1	1	1	0	1	0	0	1	1	1	0	0	0	0	0	1	4
AT1G05517	0	0	0	0	0	0	0	3	0	0	4	1	0	0	2	0	0	0	4	3	0	4	8	0	0	0	6	0	0	0	4	0	0	4	0	2
AT1G05520	1295	1168	1311	1972	1951	1578	1528	1775	1391	1215	1550	1472	1027	1211	1214	1324	1394	1149	4499	4957	5144	3862	3843	4022	4324	4777	4165	4760	4778	3816	3707	4090	3577	3237	3743	3072
AT1G05523	28	32	31	199	102	222	39	20	38	15	64	42	17	29	24	21	25	14	36	70	75	25	14	42	40	34	29	53	71	53	65	21	37	57	45	95
AT1G05527	0	0	0	0	0	0	0	0	0	0	0	0	0	0	0	0	0	0	0	1	0	0	0	0	0	0	0	0	0	0	0	0	0	0	0	0
AT1G05530	2	7	6	11	14	6	0	4	4	9	2	12	8	0	8	7	0	1	428	516	502	178	304	262	346	475	392	386	613	372	245	362	225	297	331	242
AT1G05533	1	3	0	5	1	2	1	0	0	0	0	0	0	0	0	0	0	1	0	6	0	5	1	0	1	0	1	0	0	0	0	1	0	0	1	0
AT1G05537	0	0	0	0	0	0	0	0	0	0	0	0	0	0	0	0	0	0	0	0	0	0	0	0	0	0	0	0	0	0	0	0	0	0	0	0
AT1G05540	426	232	279	153	300	114	244	167	66	375	196	192	325	142	112	255	134	109	12	10	28	10	4	1	1	8	12	15	43	35	19	12	26	31	15	18
AT1G05543	0	0	0	0	0	0	1	0	0	0	0	0	0	0	0	0	0	0	6	0	0	2	2	0	0	0	0	0	0	4	2	0	0	0	2	0
AT1G05547	0	0	0	0	0	0	0	1	0	0	0	0	0	0	0	0	0	0	0	0	0	0	0	1	0	0	0	0	0	1	0	0	1	1	0	0
AT1G05550	31	17	8	6	51	20	35	22	26	9	8	13	29	16	19	23	18	8	0	0	0	0	0	0	0	0	0	0	1	4	1	1	1	1	0	0
AT1G05553	3	3	4	2	7	3	2	2	5	6	2	2	2	6	12	1	11	4	20	1	9	6	0	5	6	7	16	3	6	12	8	6	11	11	11	18
AT1G05557	23	27	23	14	24	9	8	26	18	21	35	37	19	24	23	33	39	30	86	117	113	71	92	102	154	107	126	81	128	114	120	122	136	218	149	178
AT1G05560	847	681	535	1094	2806	1807	656	499	348	818	644	749	579	543	393	634	475	314	317	292	356	434	272	347	338	357	259	354	174	407	378	350	332	369	216	291
AT1G05562	797	722	783	712	1018	951	473	530	527	751	765	958	725	712	934	844	756	730	318	262	498	499	456	492	406	322	363	318	198	349	510	477	571	345	319	457
AT1G05563	0	0	0	0	0	0	0	0	0	0	0	0	0	0	0	0	0	0	0	0	0	0	0	0	0	0	0	0	0	0	0	0	0	0	0	0
AT1G05567	0	0	0	0	0	0	0	0	0	0	0	0	0	0	0	0	0	0	0	0	0	0	0	0	0	0	0	0	0	0	0	0	0	0	0	0
AT1G05570	1302	705	1067	2139	1859	2350	3486	7242	4905	485	1483	1470	1015	1749	2499	1256	2036	1809	9005	12216	15372	8689	12448	10454	10832	11837	18615	17152	17489	10751	15306	16360	16619	9010	18426	12671
AT1G05575	88	74	48	60	37	55	121	175	278	178	57	125	115	148	98	134	128	89	999	502	628	625	397	660	668	408	1215	902	850	1015	1292	2345	1808	1302	1997	1652
AT1G05577	0	0	0	0	2	0	0	0	4	6	0	1	0	0	7	6	0	0	59	72	44	47	50	57	136	71	85	70	60	79	61	84	77	91	83	80
AT1G05580	0	0	0	0	0	0	0	0	0	0	0	0	0	0	0	0	0	0	0	0	0	0	0	0	0	0	0	0	0	0	0	0	0	0	1	0
AT1G05583	0	0	0	0	0	0	0	0	0	0	0	0	0	0	0	0	0	0	0	0	0	0	0	0	0	0	0	0	0	0	0	0	0	0	0	0
AT1G05587	0	0	0	0	0	0	0	0	0	0	0	0	0	0	0	0	0	0	0	0	0	0	0	0	0	0	0	0	0	0	0	0	0	0	0	0
AT1G05590	796	771	711	729	830	672	911	926	778	811	787	851	826	942	841	1012	788	771	1180	1135	1163	939	1115	1010	1150	1068	1097	1131	1037	1021	1182	961	1021	864	881	835
AT1G05593	0	0	0	0	0	0	0	0	0	0	0	0	0	0	0	0	0	0	0	0	0	0	0	0	0	0	0	0	0	0	0	0	0	0	0	0
AT1G05597	0	0	0	0	0	0	0	0	0	0	0	0	0	0	0	0	0	0	0	0	0	0	0	0	0	0	0	0	0	0	0	0	0	0	0	0
AT1G05600	353	274	366	274	261	259	445	399	344	354	336	331	502	329	391	570	394	298	295	249	339	298	236	237	377	280	327	294	261	335	378	383	405	431	444	371
AT1G05603	0	0	0	0	0	0	0	0	0	0	0	0	0	0	0	0	0	0	0	0	0	0	0	0	0	0	0	0	0	0	0	0	0	0	0	0
AT1G05607	0	0	0	0	0	0	0	0	0	0	2	0	0	2	0	0	0	1	10	14	19	6	13	22	19	9	29	7	18	5	7	10	7	4	11	0
AT1G05610	14	15	18	47	27	29	20	48	24	31	39	42	29	23	29	51	15	35	354	249	352	497	438	536	408	311	409	296	310	389	452	449	577	438	370	477
AT1G05613	0	0	0	0	0	0	0	0	0	0	0	0	0	0	0	0	0	0	0	0	0	0	0	0	0	0	0	0	1	0	0	0	0	0	0	0
AT1G05615	0	0	0	0	0	0	0	0	0	0	0	0	0	0	0	0	0	0	0	0	1	0	0	0	0	0	0	0	0	0	0	0	0	0	0	0
AT1G05617	0	0	0	0	0	0	0	0	0	0	0	0	0	0	0	0	0	0	0	0	0	0	0	0	0	0	0	0	0	0	0	0	0	0	0	0
AT1G05620	222	269	214	851	1265	990	369	525	432	199	295	278	312	302	343	321	369	331	3160	3461	3165	3882	3383	3437	3479	3357	2903	2647	2766	3175	2575	2629	2183	2969	2640	2284
AT1G05623	0	0	0	1	0	0	0	0	0	0	0	0	0	0	0	0	0	0	0	0	0	0	0	0	0	0	0	0	0	0	0	0	0	0	0	0
AT1G05627	0	0	0	0	0	0	0	0	0	0	0	0	0	0	0	0	0	0	0	0	0	0	0	0	0	0	0	0	0	0	0	0	0	0	0	0
AT1G05630	1704	1453	1159	821	1136	661	1490	2070	980	1742	1278	1331	1710	1416	1346	1655	1253	1005	1256	1152	1423	972	1034	984	1052	1164	1055	1208	1263	974	1148	1335	1151	950	1201	1088
AT1G05633	0	0	0	0	0	0	0	0	0	0	0	0	0	0	0	0	0	0	0	0	0	0	0	0	0	0	0	0	0	0	0	0	0	0	0	0
AT1G05637	0	0	0	0	0	0	0	0	0	0	0	0	0	0	0	0	0	0	0	0	0	0	0	0	0	0	0	0	0	0	0	0	0	0	0	0
AT1G05640	53	69	53	62	82	29	80	92	44	81	44	49	79	50	31	55	40	27	376	365	406	364	352	363	456	421	386	424	391	392	442	414	402	265	347	255
AT1G05643	0	0	0	0	0	0	0	0	0	0	0	0	0	0	0	0	0	0	0	0	0	0	0	0	0	0	0	0	0	0	0	0	0	0	0	0
AT1G05647	0	0	0	0	0	0	0	0	0	0	0	0	0	0	0	0	0	0	0	0	0	0	0	0	0	0	1	0	0	0	0	0	0	0	0	0
AT1G05650	0	0	0	0	0	0	0	0	1	0	0	0	0	0	0	0	0	0	215	419	242	202	255	184	107	249	188	524	762	445	296	361	154	313	303	105
AT1G05653	0	0	0	0	0	0	0	0	0	0	0	0	0	0	0	0	0	0	0	0	0	0	0	0	0	0	0	0	0	0	0	0	0	0	0	0
AT1G05657	0	0	0	0	0	0	0	0	0	0	0	0	0	0	0	0	0	0	0	0	0	0	0	0	0	0	0	0	0	0	0	0	0	0	0	0
AT1G05660	0	0	0	0	0	0	0	0	0	0	0	0	0	0	0	0	0	0	479	779	603	365	478	329	397	627	624	767	991	1063	602	597	320	563	410	254
AT1G05663	0	0	0	0	0	0	0	0	0	0	0	0	0	0	0	0	0	0	0	0	0	0	0	0	0	0	0	0	0	0	0	0	0	0	0	0
AT1G05667	0	0	0	0	0	0	0	0	0	0	0	0	0	0	0	0	0	0	0	0	0	0	0	0	0	0	0	0	0	0	0	0	0	0	0	0
AT1G05670	361	498	405	356	348	308	422	503	335	472	469	508	431	494	459	550	407	392	533	496	694	466	400	447	551	498	486	558	629	531	572	573	560	565	569	431
AT1G05673	0	0	0	0	0	0	0	0	0	0	0	0	0	0	0	0	0	0	0	0	0	0	0	0	0	0	0	0	0	0	0	0	0	0	0	0
AT1G05675	184	200	42	25	34	46	111	149	245	812	307	227	257	349	247	250	166	123	9	31	34	10	0	20	22	6	19	38	21	23	36	106	68	39	72	390
AT1G05680	19	19	17	207	722	912	40	31	26	29	21	28	26	28	7	18	5	8	255	280	197	268	222	470	452	582	232	133	128	261	170	177	125	212	150	90
AT1G05683	0	0	0	0	0	0	0	0	0	0	0	0	0	0	0	0	0	0	0	0	0	1	0	0	0	0	0	0	0	0	0	0	0	0	0	0
AT1G05687	25	24	37	9	10	3	22	22	14	15	22	20	24	13	9	14	31	22	65	58	76	51	57	36	72	52	59	97	53	83	34	54	31	43	45	43
AT1G05690	245	164	103	246	272	359	245	218	159	202	157	149	183	154	142	173	145	133	70	44	113	77	68	80	117	64	92	65	30	59	73	105	102	66	75	55
AT1G05693	0	0	0	0	0	0	0	0	0	0	0	0	0	0	0	0	0	0	0	0	0	0	0	0	0	0	0	0	0	0	0	0	0	0	0	0
AT1G05697	0	0	0	0	0	0	0	0	4	0	0	0	0	0	0	0	0	0	0	0	0	0	0	0	0	1	0	0	1	0	0	0	0	1	0	0
AT1G05700	0	0	1	2	4	3	1	1	1	9	5	1	15	32	35	22	25	11	38	194	229	21	32	26	116	49	274	1241	1311	622	815	886	780	598	856	740
AT1G05703	30	18	35	16	37	25	24	48	28	20	22	18	24	40	14	23	31	30	29	22	76	37	42	44	51	43	30	47	45	37	28	42	37	50	38	27
AT1G05707	3	12	7	9	9	9	8	18	13	9	8	5	1	1	4	7	4	4	11	13	17	29	13	16	19	19	18	13	24	6	14	8	0	2	3	0
AT1G05710	165	144	79	534	557	602	429	378	214	154	123	102	143	144	105	243	222	80	3275	2192	2814	2122	1682	1669	1952	1739	1623	2111	1460	2227	2412	2435	2294	2896	2386	2023
AT1G05713	0	0	0	0	0	0	0	0	0	0	0	0	0	0	0	0	0	0	0	0	0	0	0	0	0	0	0	0	0	0	0	0	0	0	0	0
AT1G05717	0	0	0	0	0	0	1	0	0	0	0	0	0	0	0	0	0	0	0	0	0	0	0	0	0	0	0	0	0	0	0	0	0	0	3	0
AT1G05720	424	295	484	730	681	749	792	868	825	320	536	450	518	530	686	646	707	667	1438	1616	1799	1198	1200	1291	1949	1655	1534	1582	1471	1660	1567	1672	1941	2019	1850	2113
AT1G05723	0	0	0	0	0	0	0	0	0	0	0	2	0	1	0	0	0	0	4	3	2	1	5	1	3	5	6	4	1	3	6	11	0	0	1	3
AT1G05727	3	0	2	0	0	0	0	4	1	4	0	0	0	0	0	4	2	2	2	0	2	7	4	3	0	0	2	6	4	3	8	5	9	3	12	6
AT1G05730	39	25	71	59	54	38	117	100	71	52	33	50	30	55	52	41	60	50	210	196	254	124	137	126	303	205	185	188	221	247	175	186	248	311	267	233
AT1G05733	4	5	5	3	4	10	7	9	14	6	14	8	0	7	9	3	8	16	0	0	2	2	3	2	2	0	0	0	0	2	0	2	0	0	0	2
AT1G05737	0	0	0	0	0	0	0	0	0	0	0	0	0	0	0	0	0	0	0	0	0	0	0	0	0	0	0	0	0	0	0	0	0	0	0	0
AT1G05740	0	1	0	0	1	0	0	1	1	0	0	1	0	0	0	0	0	0	11	7	2	2	1	1	0	5	0	2	6	7	1	0	1	7	5	1
AT1G05747	0	0	0	0	0	0	0	0	0	0	0	0	0	0	0	0	0	0	32	19	28	16	10	12	40	12	9	10	9	45	22	10	10	72	20	13
AT1G05750	192	224	255	174	204	152	231	299	186	200	183	241	257	198	228	197	245	181	340	308	403	262	317	318	368	301	372	310	260	263	310	342	361	278	331	302
AT1G05753	6	1	6	7	16	29	10	14	34	6	6	18	13	11	26	12	17	28	171	138	248	99	154	163	113	100	195	271	230	178	187	232	175	235	345	117
AT1G05757	11	26	16	6	9	12	46	36	2	34	14	2	25	16	34	9	31	19	38	21	35	11	36	13	35	23	22	28	33	9	18	29	10	26	23	29
AT1G05760	161	166	151	239	215	123	175	195	112	141	125	96	79	101	143	159	160	128	714	712	545	800	737	803	330	661	818	600	561	497	460	575	373	432	336	378
AT1G05763	24	10	39	13	19	9	9	24	13	18	19	18	14	9	34	35	17	25	3	1	4	1	3	2	0	0	0	2	0	1	1	4	2	4	1	4
AT1G05767	1	8	0	5	0	0	2	0	0	13	16	2	2	0	0	2	4	0	16	8	0	2	1	6	4	10	2	4	6	10	0	0	6	2	3	6
AT1G05770	48	36	44	42	36	16	44	21	33	27	60	34	26	23	34	29	31	43	380	422	434	534	502	510	188	489	560	421	330	285	272	421	273	262	254	269
AT1G05773	145	95	123	187	201	203	122	175	127	135	77	124	93	95	76	81	126	92	270	262	354	188	243	205	289	296	251	257	194	288	243	240	163	289	215	297
AT1G05777	247	303	342	206	317	192	284	316	193	247	174	180	201	207	160	221	145	160	32	14	32	18	17	22	29	18	28	21	12	19	19	24	29	18	25	22
AT1G05780	87	162	170	139	169	189	143	220	172	131	136	162	179	171	201	225	226	231	213	223	265	202	220	177	262	244	211	239	181	319	206	183	263	299	259	291
AT1G05783	16	4	4	27	26	18	30	30	28	23	10	19	17	5	26	26	9	22	43	19	57	83	48	41	58	48	58	34	37	57	65	41	69	43	57	29
AT1G05785	180	133	166	301	344	242	230	312	215	197	201	167	184	227	221	234	223	204	594	577	797	715	677	770	764	747	721	687	654	671	658	745	828	782	765	953
AT1G05787	0	0	0	0	1	0	0	0	0	1	3	0	0	0	0	2	0	0	4	0	0	0	0	0	0	1	0	3	0	1	0	3	0	1	0	1
AT1G05790	818	750	1028	1360	1322	1531	1050	1392	1196	810	1113	1123	1018	1126	1334	1228	1268	1187	1034	1115	1296	1098	1362	1210	1148	1309	1349	1165	1065	1029	1235	1309	1407	1137	1352	1218
AT1G05793	0	0	0	0	0	0	0	0	0	0	0	0	0	0	0	0	0	0	0	0	0	0	0	0	0	0	0	0	0	0	0	0	0	0	0	0
AT1G05797	0	0	0	0	0	0	0	0	0	0	0	0	0	0	0	0	0	0	1	3	4	5	19	5	0	0	1	4	0	1	0	1	0	1	0	0
AT1G05800	0	0	0	0	7	2	7	28	0	0	1	0	0	1	0	0	2	0	17	5	1	4	0	4	18	6	1	0	3	10	1	8	1	7	15	1
AT1G05803	0	0	0	0	0	0	0	0	0	0	0	0	0	0	0	0	0	0	0	0	0	1	4	6	0	0	0	0	0	0	0	0	0	0	0	0
AT1G05805	2697	2972	3279	2915	2691	4046	3128	4365	4585	2341	3844	3907	3662	4553	5291	4771	5041	5227	2503	2477	2568	2460	3150	2920	3274	2869	3354	2273	2179	2261	2570	3042	3764	2664	3234	2854
AT1G05807	0	0	0	0	0	0	0	0	0	0	0	0	0	0	0	0	0	0	0	2	0	2	0	0	0	0	0	0	0	0	0	0	0	0	0	0
AT1G05810	597	612	603	642	469	490	584	626	633	555	650	669	868	1023	1127	1065	1145	1205	1022	1247	1380	1042	1182	1206	1333	1202	1596	1262	1089	1123	1165	1374	1590	1238	1553	1584
AT1G05813	0	0	0	0	0	0	0	0	0	0	0	0	0	0	0	0	0	0	0	0	0	1	1	0	0	10	1	1	0	0	0	0	0	0	0	0
AT1G05817	0	0	0	0	0	0	0	0	0	0	0	0	0	0	0	0	0	0	2	4	0	0	4	0	1	0	1	1	0	0	1	0	0	0	0	0
AT1G05820	224	172	189	133	121	114	165	143	166	246	223	201	182	215	179	238	204	150	382	326	459	288	343	300	371	341	321	400	253	335	379	422	400	395	415	457
AT1G05823	0	0	0	0	0	0	0	0	0	0	0	0	0	0	0	0	0	0	0	0	0	0	0	0	0	0	0	0	0	0	0	0	0	0	0	0
AT1G05827	0	0	0	0	0	0	0	0	0	0	0	0	0	0	0	0	0	0	0	0	0	0	0	0	0	0	0	0	0	0	0	0	0	0	0	0
AT1G05830	1657	1660	1906	2136	2005	2037	1874	2339	1909	1855	2130	2114	1975	2202	2251	2256	2128	1863	3160	3254	4221	3224	3481	3507	3899	3753	4108	3746	3342	3367	3895	4393	4675	3337	3947	3677
AT1G05833	24	35	18	40	49	45	25	58	41	26	34	32	32	26	28	38	27	27	70	73	103	59	55	62	73	82	60	69	95	70	57	79	93	69	64	45
AT1G05835	63	88	52	35	52	38	93	73	61	93	39	40	71	38	45	52	36	47	83	59	92	54	79	60	97	150	66	62	72	113	88	58	104	120	110	161
AT1G05837	6	4	3	4	2	12	11	34	8	10	2	8	0	7	9	10	24	11	59	42	37	50	16	41	60	29	33	46	32	53	64	65	73	54	66	108
AT1G05840	1158	1020	1327	1563	1476	1831	1522	2062	1962	1161	1465	1419	1479	1761	2140	1863	2074	1963	1765	1878	2513	2160	2582	2592	2850	2463	3259	2239	1789	2183	2373	3054	3578	2803	3609	3673
AT1G05843	0	2	1	0	0	0	0	1	2	0	0	0	0	0	0	0	1	0	4	7	4	0	0	1	5	3	2	0	4	6	9	8	5	1	3	0
AT1G05847	0	0	0	0	0	0	0	0	0	0	0	0	0	0	0	0	0	0	0	0	0	0	0	0	0	0	0	0	0	0	0	0	0	0	0	0
AT1G05850	24631	25047	26318	25113	25735	20376	24132	25669	21250	25310	26277	26583	26256	26949	27172	31273	31111	27882	30211	31651	37492	35313	34735	33046	33327	28171	30416	29405	25240	27368	25596	27553	25980	25615	25273	25989
AT1G05853	0	0	0	0	0	0	0	0	0	0	0	0	0	0	0	0	0	0	0	0	0	0	0	0	0	0	0	0	0	0	0	0	0	0	0	0
AT1G05857	0	0	0	0	0	0	0	0	0	0	0	0	0	0	0	0	0	0	0	0	0	0	0	0	0	0	0	0	0	0	0	0	0	0	0	0
AT1G05860	396	396	488	369	551	372	629	507	413	444	436	344	580	386	428	591	520	536	472	509	663	567	543	537	627	619	646	544	468	555	662	650	768	723	634	755
AT1G05863	0	0	0	0	0	0	0	0	0	0	0	0	0	0	0	0	0	0	0	0	0	0	0	0	0	0	0	0	0	0	0	0	0	0	0	0
AT1G05867	10	10	3	0	1	0	6	1	5	4	5	9	2	4	3	7	4	9	45	54	63	25	35	28	26	25	21	45	73	40	31	48	30	30	27	14
AT1G05870	1056	616	717	850	927	1028	1183	1071	776	786	545	517	826	633	619	968	763	696	2564	2213	2328	2420	2210	2179	2333	2131	1856	1801	1644	2202	1967	1987	2037	2218	1973	1926
AT1G05873	6	26	14	8	6	12	11	19	9	12	23	20	12	26	12	19	11	14	23	27	19	20	22	13	36	9	20	38	18	38	43	24	30	42	20	7
AT1G05880	0	1	0	18	5	20	7	4	15	1	0	1	0	6	2	0	3	3	13	8	34	10	14	28	25	32	23	108	114	29	77	266	74	80	140	89
AT1G05887	0	0	0	0	0	0	0	0	0	0	0	0	0	0	0	0	0	0	0	0	0	1	0	0	0	0	0	0	1	0	0	0	0	0	0	0
AT1G05890	1918	2056	2248	2666	3014	3616	2457	3472	3197	1937	2759	2593	2473	2821	3553	2951	3592	3218	3897	4162	5343	4994	5662	5853	5966	5600	7001	4957	4672	4608	5928	7139	8392	5877	7403	7702
AT1G05893	0	0	0	0	0	0	0	0	0	0	0	0	0	0	0	0	0	0	0	0	0	0	0	0	0	0	0	0	0	0	0	0	0	0	0	0
AT1G05894	7	39	47	43	37	37	40	30	35	27	28	45	38	35	23	24	27	31	50	85	45	49	63	65	71	58	54	43	51	64	61	41	61	69	97	75
AT1G05897	0	0	0	0	0	0	0	0	0	0	0	0	0	0	0	0	0	0	0	0	0	0	0	0	0	0	0	0	0	0	0	0	0	0	0	0
AT1G05900	1112	857	775	1007	1259	1114	975	1087	706	932	793	879	1032	834	780	1077	786	692	515	567	670	565	555	529	702	530	627	599	475	695	571	646	654	723	671	858
AT1G05903	0	0	0	0	0	0	0	0	0	0	0	0	0	0	0	0	0	0	1	0	0	0	1	0	0	0	0	0	0	0	0	0	0	0	4	0
AT1G05907	0	0	0	0	0	0	0	0	0	0	0	0	0	0	0	0	0	0	0	0	0	0	0	0	0	0	0	0	1	0	0	0	0	3	0	0
AT1G05910	1488	1307	1258	1656	1605	1147	1512	1995	1356	1356	1537	1365	1335	1045	1177	1331	1046	1009	3605	3763	4388	2694	2900	3073	4085	3734	3454	3808	3616	3018	3326	3705	3012	2712	3157	2441
AT1G05913	0	0	0	0	0	0	0	0	0	0	0	0	0	0	0	0	0	0	0	0	0	0	0	0	0	0	0	0	0	0	0	0	0	0	0	0
AT1G05917	0	0	0	0	0	0	0	0	0	0	0	0	0	0	0	0	0	0	0	0	0	0	0	0	0	0	0	0	0	0	0	0	0	0	0	0
AT1G05920	0	0	0	0	0	0	0	0	0	0	0	0	0	0	0	0	0	0	0	0	0	0	0	0	0	0	0	0	0	0	0	0	0	0	0	0
AT1G05927	47	30	53	59	56	27	39	65	38	46	42	28	32	32	31	42	23	58	32	42	65	40	33	51	70	42	48	69	39	61	49	38	72	63	45	48
AT1G05930	0	0	0	0	0	0	0	0	4	0	0	0	0	0	0	0	0	0	0	0	0	0	0	0	0	0	0	0	0	0	4	0	0	0	1	0
AT1G05933	3	7	12	60	57	33	14	15	33	15	18	23	16	17	14	10	21	7	21	28	35	23	19	37	46	25	26	28	11	27	12	26	12	16	9	12
AT1G05937	1	0	1	0	1	0	0	0	1	0	0	1	0	4	1	2	0	0	4	1	8	9	0	1	6	3	2	1	4	0	1	4	14	1	1	14
AT1G05940	1696	1460	1456	2252	2372	2061	2090	2410	1798	1629	1614	1720	1747	1709	1577	1924	1790	1449	1750	1799	2149	1857	1815	1911	2008	1939	1964	1988	1855	1605	1920	2033	1920	1782	1896	1655
AT1G05943	4	0	0	0	0	1	0	4	1	0	1	2	0	0	1	0	0	2	0	3	1	0	0	0	0	0	0	0	0	1	0	0	0	2	0	0
AT1G05947	0	0	0	0	0	0	0	0	0	0	0	0	0	0	0	0	0	0	1	1	0	0	3	0	1	0	0	0	0	0	0	0	3	0	0	0
AT1G05950	63	57	80	39	40	54	80	107	103	62	74	85	61	62	45	66	70	59	520	504	764	423	387	437	509	434	404	552	472	502	499	479	467	499	403	492
AT1G05953	0	0	0	0	0	0	0	0	0	0	0	0	0	0	0	0	0	0	0	0	0	0	0	0	0	0	0	0	0	0	0	0	0	0	0	0
AT1G05957	0	0	0	0	0	0	0	0	0	0	0	0	0	0	0	0	0	0	0	0	0	0	0	0	0	0	0	0	0	0	0	0	0	0	0	0
AT1G05960	1422	1499	1860	1826	1938	1731	1720	2275	1902	1593	2290	2389	1725	1939	2201	2039	2067	1975	5820	6116	7359	6152	6556	6742	7065	6282	6629	6294	5882	5012	6289	6869	6524	5083	6376	5134
AT1G05963	1	1	0	0	4	0	0	0	0	0	0	0	0	6	0	0	0	0	0	0	0	0	0	0	0	0	0	0	0	0	0	0	0	0	0	0
AT1G05967	0	0	0	0	0	0	0	0	0	0	0	0	0	0	0	0	0	0	0	0	0	0	0	0	0	0	0	0	0	6	0	0	0	0	0	0
AT1G05970	202	145	202	204	153	185	257	254	208	197	180	200	241	259	277	263	306	324	295	225	361	298	286	299	402	384	388	288	344	335	329	420	540	442	428	566
AT1G05973	0	2	2	3	8	3	6	13	8	0	11	3	4	0	7	2	1	8	2	4	2	2	4	0	3	6	3	7	3	1	7	7	4	12	2	0
AT1G05977	8	2	1	4	0	12	2	4	0	1	3	4	4	6	5	8	0	3	18	16	31	21	24	20	23	10	12	34	20	22	29	23	30	35	6	35
AT1G05980	0	0	0	0	0	0	0	0	0	0	0	0	0	0	0	0	0	0	0	0	0	0	0	0	0	0	0	0	0	1	0	0	0	0	0	0
AT1G05983	0	0	1	0	0	0	1	0	2	0	0	1	2	0	0	0	0	0	0	0	0	0	0	0	0	0	0	0	0	0	0	0	0	0	0	0
AT1G05987	0	1	0	0	0	0	0	0	0	0	0	0	2	0	0	0	0	0	0	0	0	0	0	0	0	0	0	0	0	0	0	0	0	0	0	0
AT1G05990	0	0	10	1	1	0	0	0	1	0	0	0	4	0	0	0	4	0	28	27	40	24	12	22	15	24	45	35	32	20	18	16	13	20	16	6
AT1G05993	4	3	1	3	4	0	3	0	1	0	0	0	0	1	0	1	0	2	1	3	3	1	0	0	8	0	2	1	0	3	0	1	2	2	3	2
AT1G05997	1	3	3	1	2	0	1	2	0	4	1	1	0	0	2	0	0	2	2	0	4	0	3	2	4	3	1	0	1	0	0	0	1	2	0	0
AT1G06000	931	662	406	2877	5135	2009	1367	1386	706	689	453	410	627	333	300	304	360	207	2532	2376	2194	5357	4095	3821	2693	2038	1535	2003	1502	1582	1434	1426	1042	1189	1024	793
AT1G06002	193	213	223	1047	1329	1176	489	748	575	166	337	332	233	254	277	185	317	277	600	503	417	1030	816	801	740	521	471	450	355	465	482	586	381	499	458	472
AT1G06003	9	3	10	1	2	0	1	4	3	3	8	4	0	14	0	1	4	4	14	3	9	3	5	0	8	2	8	11	3	5	0	2	4	0	3	2
AT1G06007	0	0	0	0	0	0	0	0	0	0	0	0	0	0	0	0	0	0	0	5	0	0	2	0	0	0	0	0	0	1	0	0	1	0	0	0
AT1G06010	268	267	238	371	352	334	362	329	250	305	288	259	309	266	274	373	336	296	673	655	820	769	749	805	877	821	728	688	633	693	626	823	993	946	925	1165
AT1G06013	0	0	0	0	0	0	0	0	0	0	0	0	0	0	0	0	0	0	0	0	0	0	0	0	0	0	0	0	0	0	0	0	0	0	0	0
AT1G06017	9	14	11	5	14	24	12	27	23	19	14	12	6	26	8	21	11	17	24	28	47	25	19	8	30	20	17	34	23	44	17	24	31	27	34	42
AT1G06020	29	31	37	45	33	50	56	55	28	12	39	32	16	44	26	15	47	31	53	36	39	49	52	61	22	84	33	25	32	31	23	32	25	32	32	22
AT1G06023	0	0	0	0	0	0	0	0	0	0	0	0	0	0	0	0	0	0	0	0	0	0	0	0	0	0	0	0	0	0	0	0	0	0	0	0
AT1G06027	0	0	1	0	0	0	0	0	0	0	0	0	0	0	0	0	0	0	0	0	0	1	0	1	0	4	0	0	0	0	0	0	0	1	0	0
AT1G06030	0	5	0	0	0	0	0	4	0	1	4	0	0	0	0	3	11	1	7	6	0	3	3	1	0	9	1	0	0	1	3	7	0	5	12	7
AT1G06033	20	21	18	5	9	20	26	37	18	16	10	21	12	31	18	16	32	14	28	14	44	15	18	25	32	44	29	48	50	45	22	35	49	55	28	44
AT1G06037	0	0	0	0	0	0	0	0	0	0	0	0	0	0	0	0	0	0	0	0	0	0	0	0	0	0	0	0	0	0	0	2	0	0	0	0
AT1G06040	15850	12784	11774	12629	13803	12110	13282	14159	9317	14839	11758	11802	13956	12281	11828	15651	13137	11427	4179	2675	3060	4450	4802	3535	3864	2919	2455	1998	2195	3043	3075	3496	2832	2754	2522	2253
AT1G06043	0	0	0	0	0	0	0	0	0	0	0	0	0	0	0	0	0	0	0	0	0	0	0	0	0	0	0	0	0	0	0	0	0	0	0	0
AT1G06045	149	147	166	173	183	161	136	184	139	246	176	183	168	173	184	205	236	164	53	29	37	43	31	35	70	43	46	28	19	58	31	43	20	27	22	12
AT1G06047	0	0	0	0	0	0	0	0	0	0	0	0	0	0	0	0	0	0	0	0	0	0	0	0	0	0	0	0	0	0	0	0	0	0	0	0
AT1G06050	364	259	293	348	545	385	395	531	317	362	288	264	456	305	354	424	421	349	392	433	354	416	363	321	396	335	375	384	362	339	420	426	428	350	358	320
AT1G06053	0	0	0	0	0	0	0	0	0	0	0	0	0	0	0	0	0	0	0	0	0	0	0	0	0	0	0	0	0	0	0	0	0	0	0	0
AT1G06057	0	0	0	0	0	0	0	0	0	0	0	0	0	0	0	0	0	0	0	0	0	0	0	0	0	0	0	0	0	0	0	0	0	0	0	0
AT1G06060	939	808	1035	1254	1127	1345	1018	1204	1120	1015	1250	1167	1209	1140	1372	1421	1518	1311	1270	1374	1551	1251	1326	1466	1560	1399	1468	1265	1153	1470	1577	1579	1776	1566	1724	1837
AT1G06063	0	0	0	0	0	0	0	0	0	0	0	0	0	0	0	0	0	0	0	0	0	0	0	0	0	0	0	0	0	0	0	0	0	0	0	0
AT1G06067	0	0	0	0	0	0	0	0	0	0	0	0	0	0	0	0	0	0	0	0	0	0	0	0	0	0	0	0	0	0	0	0	0	0	0	0
AT1G06070	606	606	589	657	711	638	662	867	666	593	653	533	666	598	637	750	729	667	1389	1296	1374	1265	1191	1284	1465	1277	1276	1201	1244	1345	1474	1387	1588	1495	1476	1509
AT1G06073	4	0	4	0	1	0	0	0	0	0	4	0	0	0	0	1	4	0	1	0	0	1	0	0	0	0	0	1	0	0	0	1	0	0	0	0
AT1G06080	74	41	108	1	1	13	46	12	87	95	123	112	3	21	106	6	31	28	515	517	407	211	326	304	363	625	587	505	560	437	228	312	189	397	289	299
AT1G06083	52	44	39	135	177	189	59	102	78	80	52	65	72	106	114	94	111	87	184	175	201	195	207	248	368	222	256	136	196	163	148	337	301	164	263	227
AT1G06087	6	7	14	5	9	3	14	12	7	0	0	10	7	8	5	17	3	0	19	6	23	11	10	9	29	17	3	23	11	13	9	6	8	19	13	19
AT1G06090	10	14	1	49	40	8	34	18	1	6	8	0	2	0	0	1	2	0	2186	2196	1461	1543	2515	1731	249	2759	2502	2671	3310	809	572	807	239	406	279	272
AT1G06093	0	0	0	0	0	0	0	0	0	0	0	0	0	0	0	0	0	0	0	0	0	0	0	0	0	0	0	0	0	0	0	0	0	0	0	0
AT1G06097	0	0	0	0	0	0	0	0	0	0	0	0	0	0	0	0	0	0	0	0	0	0	0	0	0	0	0	0	0	0	0	0	0	0	0	0
AT1G06100	0	0	0	0	0	0	0	0	0	1	1	0	0	0	0	0	0	0	0	0	0	0	1	0	0	1	0	0	0	2	2	0	0	2	4	2
AT1G06103	0	0	0	0	0	0	0	0	0	0	0	0	0	0	0	0	0	0	0	0	0	0	0	0	0	0	0	0	0	0	0	0	0	0	0	0
AT1G06110	1019	869	1123	1506	1370	1778	1417	1705	1648	870	1355	1342	1224	1247	1555	1502	1548	1436	3004	2980	3612	3256	3526	3447	3431	3532	3835	3252	3247	3234	3636	4182	4100	3697	4530	3773
AT1G06113	0	0	0	0	0	0	1	0	0	0	3	1	1	0	0	0	0	0	17	21	30	15	12	19	19	23	9	25	16	33	13	29	31	42	42	34
AT1G06117	0	0	0	0	6	0	0	0	0	0	0	0	0	0	0	0	0	0	1	0	1	1	0	1	0	0	1	1	0	1	4	0	0	0	0	1
AT1G06120	1	2	5	0	0	0	1	0	0	0	4	1	6	0	3	0	0	1	556	847	736	369	694	497	456	648	867	692	803	724	446	431	233	498	486	221
AT1G06123	0	0	0	0	0	0	0	0	0	0	0	0	0	0	0	0	0	0	0	0	0	0	0	1	0	0	0	0	0	0	0	0	0	0	0	0
AT1G06127	0	0	0	0	0	0	0	0	0	0	0	0	0	0	0	0	0	0	0	0	0	0	0	0	0	0	0	0	0	0	0	0	0	0	0	0
AT1G06130	1171	1043	992	1166	1306	1208	1613	1704	1247	1052	1310	1112	1167	1114	1205	1186	1264	1154	1250	1217	1514	1360	1518	1449	1527	1552	1460	1450	1260	1520	1540	1677	1980	1667	1856	2022
AT1G06133	0	0	0	0	1	1	0	0	0	0	0	0	0	0	0	0	0	0	0	0	0	0	0	0	0	0	0	0	0	0	0	0	0	0	0	0
AT1G06135	1	0	0	0	0	0	7	12	8	1	0	0	0	1	0	0	0	0	10	6	0	1	0	0	0	0	1	0	1	7	10	7	0	1	20	8
AT1G06137	0	0	0	1	0	0	0	1	8	4	0	0	0	0	0	0	0	0	0	5	0	4	0	0	0	0	0	0	0	0	1	7	1	0	1	1
AT1G06140	24	27	34	32	31	34	55	47	33	38	47	40	36	46	59	36	30	22	145	144	193	84	113	102	198	181	146	149	139	142	95	132	168	132	175	119
AT1G06143	99	109	187	130	91	101	156	235	163	154	134	161	170	167	187	143	172	107	153	157	136	79	92	76	162	143	153	146	118	119	157	122	168	113	183	148
AT1G06147	0	0	0	0	0	0	0	0	0	0	0	0	0	0	0	0	0	0	0	0	0	0	0	0	0	0	0	0	0	0	0	0	0	0	0	0
AT1G06148	2	9	10	16	23	13	24	19	21	8	4	8	4	27	16	25	17	18	21	22	44	41	37	50	30	23	50	39	17	42	56	62	107	68	51	60
AT1G06150	1822	1753	1512	1729	1961	1538	2157	2279	2015	2095	1811	1783	1964	1689	2063	2213	2014	2219	2949	3160	4130	3675	3479	3796	4022	3489	4102	3299	3332	2965	3847	4417	4299	3518	3953	3603
AT1G06153	2	0	1	8	9	9	8	3	6	0	0	0	2	1	1	4	4	5	42	31	40	44	31	30	44	10	43	39	24	19	46	37	58	23	29	29
AT1G06157	0	0	0	0	0	0	0	0	0	0	0	0	0	0	0	0	0	0	0	0	0	0	0	0	0	0	0	0	0	0	0	0	0	0	0	0
AT1G06160	20	25	3	13	13	38	308	288	729	25	502	469	103	153	291	274	551	455	261	506	612	630	761	625	1863	824	1205	870	622	738	741	873	1024	805	939	1284
AT1G06163	0	0	0	0	0	0	0	0	0	0	0	0	0	0	0	0	0	0	0	6	0	0	0	1	0	0	0	1	0	1	0	3	2	0	0	0
AT1G06170	15	30	16	5	8	3	3	7	16	8	9	6	3	8	6	10	15	6	89	63	100	75	72	89	69	54	80	100	72	32	85	80	74	78	68	65
AT1G06173	2	4	6	0	0	2	6	0	2	2	3	0	0	0	2	6	1	4	4	8	14	4	0	5	5	0	7	4	10	6	0	9	10	3	2	4
AT1G06177	20	21	32	18	16	20	33	31	32	19	25	27	23	15	29	24	14	26	69	79	81	30	54	71	59	62	55	69	50	92	87	94	67	44	59	58
AT1G06180	43	53	10	92	165	133	96	89	69	61	50	46	43	33	56	58	43	50	446	461	590	619	491	554	755	633	514	620	550	607	559	615	638	789	595	632
AT1G06187	0	0	0	0	0	0	0	0	0	0	0	0	0	0	0	0	0	0	0	0	0	0	0	0	0	0	0	0	0	0	0	0	0	0	0	0
AT1G06190	5565	5658	5810	3560	4152	3275	4461	5062	4165	5513	5911	5596	6341	5507	5749	6797	6006	5210	1186	1268	1372	1217	1243	1125	1520	1238	1218	1304	1125	1138	1277	1268	1291	1273	1222	1364
AT1G06197	0	0	0	0	0	0	0	0	0	1	0	0	0	0	0	0	0	0	3	1	7	1	3	0	4	0	1	15	21	15	4	12	2	23	19	16
AT1G06200	1384	1427	1472	2103	2082	2054	1798	1936	1774	1329	1639	1666	1786	1652	1802	1985	2064	1968	2438	2402	2832	2335	2568	2489	3238	2879	2593	2575	2439	2618	2737	2999	3360	3244	3215	3459
AT1G06203	0	0	0	0	0	0	0	0	0	0	0	0	0	0	1	0	0	0	2	0	0	0	0	0	1	0	0	5	0	0	1	0	0	2	0	1
AT1G06207	11	35	22	31	30	44	46	62	27	18	35	17	14	34	36	25	34	34	49	34	39	23	41	47	51	36	43	38	33	48	37	43	47	50	39	69
AT1G06210	751	687	698	1532	1508	1346	1066	1322	1082	783	958	833	739	891	760	939	1005	744	2380	2352	2634	2186	2039	2069	2361	2420	2016	2310	2386	2328	2017	2102	1714	2125	1863	1838
AT1G06213	5	9	4	3	8	0	14	4	2	4	3	2	4	0	4	0	3	1	4	16	8	22	3	10	23	4	14	11	10	15	12	14	4	9	10	3
AT1G06217	0	0	0	0	0	0	0	0	0	0	0	1	4	0	0	0	0	0	2	0	4	3	3	0	0	0	1	1	0	1	4	0	0	7	4	2
AT1G06220	3751	3684	3265	2935	3453	1890	3548	3769	2394	3962	3489	3476	3294	2857	2542	3412	2938	2291	6282	6322	6975	4421	5084	4999	6514	6818	5953	6604	6611	5510	5425	5828	4871	4082	4897	3605
AT1G06225	0	0	0	0	0	0	0	0	0	0	0	0	0	0	0	0	0	0	258	315	146	86	161	109	283	212	280	306	231	342	258	393	306	291	459	401
AT1G06227	0	10	6	2	6	6	10	6	7	0	6	0	10	9	1	2	11	0	6	14	22	4	6	7	8	14	16	16	9	8	6	10	17	9	20	17
AT1G06230	3125	2857	2961	3329	3564	3234	3405	4338	3251	2948	3177	3175	3050	3126	3328	3456	3368	3060	5744	5941	6802	5248	6068	6158	7120	6487	7376	6311	5848	5320	6373	6996	7487	5316	6820	6093
AT1G06233	0	0	0	1	0	0	0	0	0	0	0	0	0	1	0	0	0	0	0	0	0	0	0	0	0	0	0	0	0	0	0	0	0	0	0	0
AT1G06237	0	0	0	0	0	0	0	0	0	0	0	0	0	0	0	0	0	0	0	0	0	0	0	0	0	0	0	0	0	0	0	0	0	0	0	0
AT1G06240	1031	746	668	681	800	634	789	701	460	819	759	646	855	543	535	786	584	510	435	388	441	351	329	379	505	560	473	417	356	422	486	496	491	475	446	446
AT1G06243	0	0	0	0	0	0	0	0	0	0	0	0	0	0	0	0	0	0	0	0	0	0	0	0	0	0	0	0	0	0	0	0	0	0	0	0
AT1G06247	0	0	0	0	0	0	0	0	0	0	0	0	0	0	0	0	0	0	0	0	0	0	0	0	0	0	0	0	0	0	0	0	0	0	0	0
AT1G06250	6	16	10	8	23	2	6	8	5	4	11	25	14	16	6	22	8	4	7	4	20	5	14	4	10	0	3	10	9	18	4	6	7	8	6	12
AT1G06253	0	0	0	0	0	0	0	0	0	0	0	0	0	0	0	0	0	0	0	0	0	0	0	0	0	0	0	0	0	0	0	0	0	0	0	0
AT1G06257	0	0	2	6	4	0	4	4	0	3	12	2	1	2	0	6	2	0	0	1	1	0	0	0	3	0	1	5	2	8	4	1	0	1	0	8
AT1G06260	10	8	20	13	6	14	7	14	4	6	6	18	20	3	10	7	16	5	7	9	14	5	2	10	19	21	8	4	10	8	2	11	21	19	17	12
AT1G06263	0	0	0	0	0	0	0	0	0	0	0	0	0	0	0	0	0	0	0	0	0	0	0	0	0	0	0	0	0	0	0	0	0	0	0	0
AT1G06265	184	187	229	185	169	230	180	214	243	166	252	221	211	233	274	243	274	230	247	229	322	221	240	236	237	219	232	243	233	274	238	262	385	326	363	382
AT1G06267	0	0	0	0	0	0	0	0	0	0	0	0	0	0	0	0	0	0	0	0	0	0	0	0	0	0	0	0	0	0	0	0	0	0	0	0
AT1G06270	120	105	65	79	121	99	154	190	96	67	69	47	61	46	69	84	68	33	411	308	407	299	305	267	417	284	306	288	287	371	282	372	317	387	381	325
AT1G06273	0	2	4	4	2	9	0	9	4	3	3	1	1	5	2	5	5	4	0	0	0	0	1	0	1	1	0	0	2	2	0	0	2	0	2	0
AT1G06277	4	2	4	6	0	13	6	4	10	4	3	8	5	3	0	9	4	7	0	0	1	0	0	0	2	1	1	1	3	1	0	2	4	2	3	6
AT1G06280	0	0	0	0	0	0	0	0	0	0	0	0	0	0	0	0	0	0	0	0	0	0	0	0	0	0	0	0	0	0	0	0	0	0	0	0
AT1G06283	133	108	145	41	56	52	133	164	113	144	126	121	164	144	113	192	159	158	49	63	70	47	26	45	90	60	63	75	74	87	88	72	82	84	106	83
AT1G06287	0	0	0	0	0	0	0	0	0	0	0	1	0	0	0	0	0	0	1	0	2	0	0	0	0	0	0	4	0	2	2	2	0	6	2	4
AT1G06290	2894	2454	2354	4757	5085	4276	3633	4226	3569	2635	3347	3192	2983	3088	3389	3587	3834	3220	4639	4713	4696	3680	4065	3913	4060	5499	4913	4823	5042	4128	3874	4418	3810	2816	3749	2814
AT1G06293	1	0	0	0	0	1	0	0	0	0	0	0	0	0	0	0	0	0	0	1	0	0	0	0	1	0	0	0	0	0	0	0	0	0	0	0
AT1G06297	0	0	0	0	0	0	0	0	0	0	0	0	0	0	0	0	0	0	0	0	0	0	0	0	0	0	0	0	0	0	0	0	0	0	0	0
AT1G06303	0	0	0	0	0	0	0	0	0	0	0	0	0	0	0	0	0	0	0	1	0	0	0	0	0	0	0	0	0	0	0	0	0	0	0	0
AT1G06307	0	0	0	0	0	0	0	0	0	0	0	0	0	0	0	0	0	0	0	0	0	0	0	0	0	0	0	0	0	0	0	0	0	0	0	1
AT1G06310	0	0	1	0	0	0	0	0	1	0	0	0	0	0	0	1	0	0	262	242	305	169	247	263	394	343	316	300	346	290	290	365	308	343	322	256
AT1G06313	0	0	0	1	0	0	0	0	6	0	0	0	0	6	0	0	0	0	2	0	0	0	1	1	0	0	1	0	1	4	0	0	0	0	0	0
AT1G06317	0	0	0	0	0	0	0	0	0	0	0	0	0	0	0	0	0	0	0	0	0	0	0	0	0	0	0	0	2	0	0	0	0	1	0	0
AT1G06320	0	0	0	0	0	0	0	0	0	0	0	1	0	0	0	0	0	0	28	67	66	33	20	20	72	61	38	53	94	76	52	49	74	112	91	66
AT1G06323	0	0	0	0	1	0	0	0	0	0	0	0	0	0	0	0	0	0	1	0	0	0	1	4	0	0	0	0	0	0	2	0	0	0	0	0
AT1G06327	0	0	0	0	0	0	0	0	0	0	0	0	0	0	0	0	0	0	0	0	0	0	0	0	0	0	0	0	0	0	0	0	0	0	0	0
AT1G06330	0	0	0	0	0	0	0	0	0	0	0	0	0	0	0	0	0	0	57	60	47	37	27	35	37	25	43	96	71	126	55	56	30	61	65	64
AT1G06333	0	0	0	0	0	0	0	0	0	0	0	0	0	0	0	0	0	0	0	0	0	0	0	0	0	0	0	0	0	0	0	0	0	0	0	0
AT1G06337	2	3	0	2	8	7	4	4	2	0	2	0	3	0	1	0	2	4	4	10	8	7	9	8	10	9	10	7	7	11	13	12	18	11	23	12
AT1G06340	0	0	3	0	0	0	1	3	4	0	2	0	0	2	1	5	7	3	0	0	1	0	0	1	0	1	2	1	0	0	0	0	0	0	0	0
AT1G06343	0	0	0	0	0	0	0	0	0	0	0	0	0	0	0	0	0	0	1	0	1	0	0	0	0	0	0	0	0	0	0	0	0	0	0	0
AT1G06347	0	0	0	0	0	0	0	0	0	0	0	0	0	0	0	0	0	0	0	0	0	0	0	0	0	0	0	0	0	0	0	0	0	0	0	0
AT1G06350	6	5	13	1	0	0	3	41	5	4	8	22	17	27	38	24	27	47	107	227	125	57	77	70	130	187	101	214	192	203	100	104	126	181	98	143
AT1G06353	0	0	0	0	0	0	0	0	0	0	0	0	0	0	0	0	0	0	0	0	0	0	0	0	0	0	0	0	0	0	0	0	0	0	0	0
AT1G06357	0	0	0	0	0	0	0	0	0	0	0	0	0	0	0	0	0	0	0	0	0	0	0	0	0	0	0	0	0	0	0	0	0	0	0	0
AT1G06360	1076	1387	1596	177	287	103	640	907	506	512	832	787	627	823	719	551	628	458	0	0	0	0	0	0	0	1	1	6	0	1	0	0	0	0	5	0
AT1G06363	0	0	0	0	0	0	0	0	0	0	0	0	0	0	0	0	0	0	0	0	0	0	0	0	0	0	0	0	0	0	0	0	0	0	0	0
AT1G06373	0	0	0	0	0	0	0	0	0	0	0	0	0	0	0	0	0	0	0	0	0	0	0	0	1	0	0	0	0	0	0	0	0	0	0	0
AT1G06377	0	0	0	0	0	0	0	0	0	0	0	0	0	0	0	0	0	0	0	1	0	0	0	0	0	0	0	0	0	0	0	0	0	0	0	0
AT1G06380	318	479	388	215	334	179	360	415	225	363	344	365	371	278	270	331	244	225	533	567	758	352	393	378	721	568	490	717	582	592	564	518	457	693	607	461
AT1G06383	0	0	0	0	0	0	0	0	0	0	0	0	0	0	0	0	0	0	0	0	0	0	0	0	0	0	0	0	0	0	0	0	0	0	0	0
AT1G06387	0	0	0	0	0	0	0	0	0	0	0	0	0	0	0	0	0	0	0	0	0	0	0	0	0	0	0	0	0	0	0	0	0	0	0	0
AT1G06390	2548	2355	2373	2531	2911	2132	2757	3249	2441	2552	2640	2599	2834	2578	2768	3162	3210	2920	3228	3307	3861	3399	3693	3568	4098	4155	3828	3106	3025	2962	3492	4064	4321	3874	3989	4028
AT1G06393	0	0	0	0	0	0	0	0	0	0	0	0	0	0	0	0	0	0	0	0	0	0	0	0	0	0	0	0	0	0	0	0	0	0	0	0
AT1G06397	0	0	0	0	0	0	0	0	0	0	0	0	0	0	0	0	0	0	0	0	0	0	0	0	0	0	0	0	0	0	0	0	0	0	0	0
AT1G06400	2051	1516	1399	2832	3182	3130	2254	2848	2161	1443	1390	1479	2041	2097	2096	2514	2565	2202	4437	4393	4671	4501	4655	4699	5056	4441	4657	4130	3697	4162	4304	4917	5160	4615	5520	4971
AT1G06403	0	0	0	0	0	0	0	0	0	0	0	0	0	0	0	0	0	0	0	0	0	1	0	0	0	0	0	0	0	0	0	0	0	0	0	0
AT1G06407	0	0	0	0	0	0	0	0	0	0	0	0	0	0	0	0	0	0	0	0	0	0	0	0	0	0	0	0	0	0	0	0	0	0	0	0
AT1G06410	11638	12640	11155	11806	13336	9801	12533	15152	9515	10438	11022	10719	12007	12928	11727	14013	12677	10013	14350	13810	14237	11624	14191	12436	14180	14578	12786	12467	12664	9843	10518	12185	9114	7157	10691	5924
AT1G06413	0	0	0	0	0	0	0	0	0	0	0	0	0	0	0	0	0	0	0	0	0	0	0	0	0	0	0	0	0	0	0	0	0	0	0	0
AT1G06417	1	2	1	1	5	1	13	10	12	0	0	0	0	4	4	4	6	1	1	0	0	0	0	0	0	0	0	0	0	0	0	0	0	0	0	0
AT1G06420	7	10	6	5	6	0	4	7	5	18	11	12	17	3	1	22	15	5	579	433	534	305	273	299	533	300	317	345	339	435	339	438	377	443	332	429
AT1G06423	66	67	74	26	41	58	52	45	38	38	53	54	65	64	35	58	21	41	34	32	54	46	15	31	21	43	23	45	37	35	25	34	43	43	25	22
AT1G06427	0	0	0	0	0	0	0	0	0	0	0	0	0	0	0	0	0	0	0	0	0	0	0	0	0	0	0	0	0	0	0	0	0	0	0	0
AT1G06430	17005	11941	9465	16948	22251	15547	16837	13948	8432	15871	12431	12331	12569	8998	7903	12018	9993	7650	307	280	356	508	508	483	481	523	459	286	229	309	334	423	401	327	409	351
AT1G06433	0	0	0	0	0	0	0	0	0	0	0	0	0	0	0	0	0	0	0	0	0	0	0	0	0	0	0	0	0	0	0	0	0	0	0	0
AT1G06437	0	0	0	0	0	0	0	0	0	0	0	0	0	0	0	0	0	0	0	0	2	0	0	0	0	0	0	0	0	0	0	0	0	0	0	0
AT1G06440	39	30	44	20	60	31	53	69	33	26	41	18	27	46	35	24	49	38	317	310	272	216	177	232	263	207	201	221	342	242	290	281	249	247	287	179
AT1G06443	0	0	0	0	0	0	6	0	1	0	0	0	0	0	0	0	0	0	0	0	0	0	0	0	0	0	0	0	0	0	0	0	0	0	0	0
AT1G06447	0	0	0	0	0	0	6	0	1	1	0	0	0	0	0	0	0	0	0	0	0	0	0	0	0	0	0	0	0	0	0	0	0	0	0	0
AT1G06450	129	152	115	109	107	72	132	145	116	133	109	136	155	148	136	133	123	142	457	378	504	442	397	346	455	400	355	348	361	356	483	427	513	341	435	328
AT1G06453	0	0	0	0	0	0	0	0	0	0	0	0	0	0	0	0	0	0	0	0	0	0	0	0	0	0	0	0	0	0	0	0	0	0	0	0
AT1G06457	0	1	0	0	0	0	0	0	0	0	0	1	0	0	0	0	0	0	2	4	0	1	0	2	1	2	0	0	3	2	1	0	0	4	3	0
AT1G06460	3751	3667	6288	4961	4007	7093	4769	5906	7491	3388	6257	5984	4452	4889	7200	5208	6188	7577	106	159	278	181	271	276	227	310	331	172	136	74	171	238	344	183	258	251
AT1G06463	1	1	1	3	2	5	0	1	0	2	1	6	1	6	1	3	1	0	4	11	2	1	4	1	6	2	6	5	5	9	2	1	1	3	7	3
AT1G06467	0	0	0	0	0	0	0	0	0	0	0	0	0	0	0	0	0	0	0	0	0	0	0	0	0	0	0	0	0	0	0	0	0	0	0	0
AT1G06470	1060	1115	1204	1378	1529	1450	1296	1729	1279	1006	1192	1181	1196	993	1136	1243	1350	1135	2022	2490	3136	2052	2184	2325	2506	2226	2251	2309	1966	2173	2115	2153	2151	2063	2260	1967
AT1G06473	10	23	8	38	27	40	14	8	29	18	31	15	18	30	28	18	18	13	46	44	51	26	50	88	36	54	39	10	25	36	59	47	70	64	52	41
AT1G06475	98	38	32	25	52	30	68	60	46	40	13	10	74	28	16	26	26	26	482	445	609	433	310	273	427	295	324	477	379	386	357	362	381	461	364	373
AT1G06480	0	0	0	0	0	0	0	0	0	0	0	0	0	0	0	0	0	0	0	0	0	0	0	0	0	0	0	0	0	0	0	0	0	0	0	0
AT1G06483	0	0	0	0	0	0	0	0	0	0	0	0	0	0	0	0	0	0	2	1	0	4	0	0	0	6	0	0	8	0	0	1	0	1	0	2
AT1G06487	2	0	0	0	0	0	0	0	0	0	0	0	1	0	0	0	0	0	1	4	0	0	0	0	7	1	3	0	6	1	2	0	0	1	3	0
AT1G06490	389	417	289	367	365	198	279	324	154	445	433	342	360	262	280	415	300	219	3727	3302	4012	3502	3162	3314	2830	3291	3213	3598	3139	2574	2943	3338	2542	1765	2486	1847
AT1G06493	0	0	0	0	0	0	0	0	0	0	0	0	0	0	0	0	0	0	0	0	0	0	0	0	4	1	0	0	1	0	0	0	0	2	0	1
AT1G06497	5	4	0	0	0	0	4	0	1	1	1	1	0	4	1	0	0	1	0	0	0	0	1	0	0	1	0	0	0	0	0	0	0	0	0	0
AT1G06500	376	404	538	463	451	605	547	622	566	400	393	411	466	519	614	602	684	600	664	653	745	614	628	649	918	652	702	645	591	733	663	834	879	964	888	1068
AT1G06507	0	0	0	0	0	0	0	0	0	0	0	0	0	0	0	0	0	0	0	0	0	0	0	0	0	0	0	0	0	0	0	0	0	0	0	0
AT1G06510	1203	1088	1206	997	1089	1036	1340	1504	1088	1271	1263	1376	1246	1182	1235	1456	1230	1203	300	321	364	263	338	332	382	415	426	350	273	315	405	425	454	340	486	417
AT1G06513	0	0	0	0	0	0	0	0	0	0	0	0	0	1	0	0	0	0	0	0	0	0	0	0	0	0	0	0	0	0	0	0	0	0	0	1
AT1G06515	443	569	625	500	490	471	668	771	568	422	473	436	600	614	600	658	779	744	1226	1097	1189	850	895	884	1366	1135	1017	969	1130	1257	1118	1243	1300	1725	1376	1879
AT1G06517	0	0	0	0	0	0	0	0	0	0	0	0	0	0	0	0	0	0	0	0	1	0	0	1	0	0	0	0	0	0	0	0	0	0	0	1
AT1G06520	96	99	129	1102	1278	1260	91	46	55	113	123	103	153	237	153	208	170	155	1542	1206	1079	1681	1537	1259	1624	1231	1056	627	650	917	1224	1235	1201	860	917	863
AT1G06523	0	0	0	0	0	0	0	0	0	0	0	0	0	0	0	0	0	0	0	0	0	0	0	0	0	0	0	0	0	0	0	0	0	0	0	0
AT1G06527	0	0	0	0	0	0	0	0	0	0	0	0	0	0	0	0	0	0	0	0	0	0	0	6	0	0	0	0	0	0	0	0	4	0	0	0
AT1G06530	2807	2336	2289	2077	2407	1746	2350	2524	1737	2415	2352	2163	2236	1862	1909	2254	2175	1827	3025	3399	4154	2897	2981	2937	4467	3064	3371	3516	3302	3358	3381	3579	3481	3304	3501	3411
AT1G06533	0	0	0	0	0	0	0	0	0	0	0	0	0	0	0	0	0	0	0	0	1	0	0	0	0	0	0	0	0	0	0	0	0	0	0	0
AT1G06537	1	0	0	0	0	0	9	0	0	0	0	0	0	0	0	0	0	0	0	3	2	1	0	0	0	1	2	2	1	0	0	0	0	0	0	0
AT1G06540	372	409	480	331	457	279	473	438	371	354	286	319	317	393	292	295	362	254	522	508	679	490	473	473	818	479	564	695	555	502	446	618	513	633	545	567
AT1G06543	0	0	0	0	0	0	0	0	0	0	0	0	1	0	0	0	0	0	0	0	0	0	0	0	0	0	0	0	0	0	0	0	0	0	0	0
AT1G06547	24	25	32	16	14	6	32	12	8	35	13	28	22	13	6	30	8	11	21	49	48	22	21	23	39	39	39	54	60	46	51	30	40	43	42	44
AT1G06550	1878	1552	1249	1517	1789	1392	1840	1618	1174	2006	1424	1396	2099	1431	1346	1967	1484	1217	4570	4837	5423	6097	5476	5343	5735	4689	4171	4969	3862	4742	4715	4214	4563	5150	4590	4797
AT1G06553	0	0	0	0	0	0	0	0	0	0	0	0	1	0	0	0	0	0	0	0	0	0	0	1	1	0	0	0	0	0	0	0	0	1	0	0
AT1G06557	0	0	0	0	0	0	0	0	0	0	0	0	0	0	0	0	0	0	0	0	0	0	0	0	0	0	0	0	0	0	0	0	0	0	0	0
AT1G06560	733	624	683	397	417	310	615	771	516	578	567	564	691	590	591	692	581	484	1195	1300	1483	860	1024	1023	1508	1243	1412	1297	1400	1465	1362	1626	1819	1522	1349	1615
AT1G06567	0	0	0	0	0	0	0	1	0	0	0	0	0	0	0	0	0	0	0	0	0	4	0	0	0	0	1	0	0	0	0	0	0	0	0	0
AT1G06570	4252	3471	3098	4913	6328	5028	3819	3458	3255	4350	4175	4042	4248	5210	5690	4906	5490	5500	1474	1478	1544	1953	2477	2489	2089	2750	2584	1379	1152	1212	1627	2007	2651	1458	2155	2505
AT1G06573	184	136	186	284	273	306	279	324	239	221	189	189	314	390	361	384	440	442	470	699	601	374	511	420	625	548	732	509	424	584	509	762	806	661	782	887
AT1G06577	2	0	0	0	0	0	0	0	0	0	0	1	0	0	1	0	0	0	0	6	0	2	5	2	3	5	2	0	4	6	3	5	0	7	10	1
AT1G06580	92	141	84	193	149	93	141	189	116	110	138	100	167	156	111	190	157	125	255	240	257	188	307	274	349	310	298	224	240	219	271	278	304	274	279	301
AT1G06583	0	4	0	0	4	3	1	3	0	1	0	6	0	4	8	2	4	3	16	10	23	23	25	24	10	6	24	15	14	6	15	13	15	21	11	39
AT1G06587	18	17	14	22	14	19	12	25	22	16	8	17	14	12	15	8	11	16	124	92	144	129	98	156	94	79	114	115	78	114	102	107	106	136	130	172
AT1G06590	263	331	329	359	343	227	328	446	431	246	383	435	289	353	428	347	422	326	1326	1483	1734	1264	1327	1407	1718	1555	1761	1647	1454	1511	1509	1859	1934	1539	1693	1600
AT1G06593	0	1	2	0	0	0	1	1	2	2	0	2	0	0	0	1	3	3	21	18	22	25	15	30	15	22	15	25	5	11	27	26	42	26	20	27
AT1G06597	0	0	0	0	0	0	0	0	0	0	0	0	0	0	0	0	0	0	0	0	0	0	0	0	0	0	0	0	0	0	0	0	0	0	0	0
AT1G06603	0	0	0	0	0	0	0	0	0	0	0	0	0	0	0	0	0	0	5	0	0	5	0	4	4	0	0	6	1	0	0	0	0	1	0	0
AT1G06607	0	0	0	0	0	0	0	0	0	0	0	0	0	0	0	0	0	0	14	4	0	0	1	0	0	0	1	1	0	0	0	4	0	2	1	0
AT1G06610	0	0	0	0	0	0	0	0	0	0	0	0	0	0	0	0	0	0	1	0	0	0	0	0	0	0	0	0	0	0	0	0	0	0	0	0
AT1G06613	0	1	0	0	2	2	0	10	0	2	2	0	0	2	2	0	3	0	2	4	6	1	0	2	2	2	4	0	0	1	2	0	1	0	1	0
AT1G06617	0	0	0	0	0	0	0	0	0	0	0	0	0	0	0	0	0	0	0	0	0	0	0	0	0	0	0	0	0	0	0	0	0	0	0	0
AT1G06620	47	221	26	3057	3793	2296	1290	2294	1394	39	215	203	169	205	260	145	291	202	2823	3032	2682	4592	4305	4668	4638	4331	3838	2767	2407	2894	3073	3339	2443	2728	3316	1916
AT1G06623	0	0	0	0	0	0	0	0	0	0	0	0	0	0	0	0	0	0	0	0	0	0	0	0	0	0	0	0	0	0	0	0	0	0	0	0
AT1G06627	0	0	0	1	1	2	0	0	0	0	1	0	0	0	0	0	0	0	0	0	0	0	0	0	0	4	0	0	0	0	0	0	0	6	0	0
AT1G06630	703	718	840	1069	1166	1118	969	1125	1011	771	966	816	1050	1059	1127	1317	1110	1138	1494	1448	1816	1772	2022	1968	2026	1935	2182	1470	1469	1599	1741	2108	2467	1870	2127	2295
AT1G06633	0	0	0	0	0	0	0	0	0	0	0	0	0	0	0	0	0	0	0	0	0	0	0	0	0	0	0	0	0	0	0	0	0	0	0	0
AT1G06637	0	0	0	0	0	2	0	0	0	0	0	0	0	0	0	0	0	0	0	0	0	0	0	0	0	0	0	0	0	0	0	0	0	0	0	0
AT1G06640	1800	3095	1604	24892	29050	25422	6222	7461	5791	1719	1674	1796	3133	2834	2709	2452	2757	2195	30349	29030	36161	52664	45498	46201	35532	30235	29226	24500	19164	23315	29240	28411	28208	27043	25941	24350
AT1G06643	0	0	0	0	0	0	0	0	0	0	0	0	0	0	0	0	0	0	0	0	0	0	0	0	0	0	0	0	0	0	0	0	0	0	0	0
AT1G06645	759	584	563	688	893	943	886	979	755	736	749	677	1040	867	943	1148	1044	862	146	57	29	108	71	46	48	46	23	19	27	83	62	97	60	71	80	32
AT1G06647	0	0	0	0	0	0	0	0	0	0	0	0	0	0	0	0	0	0	0	0	0	0	0	0	0	0	0	0	0	0	0	0	0	0	0	0
AT1G06650	3936	3029	2949	5193	6591	5553	4960	5835	4096	3320	3723	3467	4054	3535	3515	4131	3810	3385	335	258	340	568	570	536	356	400	485	326	241	330	420	646	664	446	519	647
AT1G06653	0	0	0	0	0	0	0	0	0	0	0	0	0	0	0	0	0	0	0	0	0	0	0	0	0	0	0	0	0	0	0	0	0	0	0	0
AT1G06657	0	0	0	0	0	0	0	0	0	0	0	0	0	0	0	0	0	0	0	0	0	0	0	0	0	0	0	0	0	0	0	0	0	0	0	0
AT1G06660	27	23	41	29	31	23	35	33	50	16	16	42	31	15	39	23	32	21	606	588	626	421	396	386	579	646	441	597	485	609	472	510	488	491	443	467
AT1G06663	0	0	0	0	0	0	0	0	0	0	0	0	0	0	0	0	0	0	0	0	0	0	0	0	0	0	0	0	0	0	0	0	0	0	0	0
AT1G06667	0	1	0	0	0	0	0	0	0	1	0	0	0	0	0	0	0	2	0	5	0	0	1	0	1	0	3	3	0	0	1	1	2	0	1	1
AT1G06670	2616	2351	2293	1733	2113	1343	2267	2596	1675	2636	2003	2195	2157	1779	1607	2076	1684	1344	5694	5483	6656	4272	4241	4691	6617	5849	5318	5940	6042	4919	5581	6164	5229	4516	5367	4014
AT1G06673	0	0	0	0	0	0	0	0	0	0	0	0	0	0	0	0	0	0	0	0	0	0	0	0	0	0	0	0	0	0	0	0	0	0	0	0
AT1G06677	0	0	0	0	0	0	0	0	0	0	0	0	0	1	0	0	0	0	0	0	0	0	0	0	0	0	0	0	0	0	0	0	0	0	0	0
AT1G06680	287834	263808	272845	223903	232808	220379	243553	217692	204527	275357	299532	296624	300305	288366	295883	343217	314458	287777	2354	1405	1539	2460	1840	1291	2043	1919	1483	1374	743	755	1224	1816	1288	1839	2103	1662
AT1G06683	0	0	0	0	0	0	0	0	0	0	0	0	0	0	0	0	0	0	0	0	0	0	0	0	0	0	0	0	0	0	0	0	0	0	0	0
AT1G06687	0	0	1	1	0	0	6	0	0	0	1	0	0	0	0	0	0	4	5	0	1	1	0	0	0	1	0	3	1	1	6	2	0	0	0	4
AT1G06690	6999	6019	5769	3317	4128	3413	4860	4176	3417	7182	7238	7051	6966	5859	5421	7462	6395	5231	259	246	339	259	278	273	274	303	352	225	170	203	242	226	289	211	250	266
AT1G06693	0	0	0	0	0	0	0	0	0	0	0	0	0	0	0	0	0	4	2	0	1	0	0	0	0	0	0	3	1	0	0	0	0	0	0	0
AT1G06697	0	0	0	0	0	0	0	0	0	0	0	0	0	0	0	0	0	0	0	0	0	0	0	0	0	0	0	0	0	0	0	0	0	0	0	0
AT1G06700	2109	1810	1973	2909	2875	2703	2281	2733	2328	1934	2220	2275	2234	2088	2578	2357	3019	2772	5771	5981	7069	5479	6042	5883	6737	6238	7065	5940	5581	5797	6247	7104	7680	6529	7345	7896
AT1G06703	0	0	0	0	0	0	0	0	0	0	0	0	0	0	0	0	0	0	1	0	4	0	0	0	0	0	1	0	0	0	0	0	0	0	0	0
AT1G06707	0	0	0	0	0	0	0	0	0	0	0	0	0	0	0	0	0	0	0	0	0	0	0	0	0	0	0	0	0	0	0	0	0	0	0	0
AT1G06710	335	363	395	242	254	219	366	520	331	373	394	376	324	371	277	321	299	255	678	591	764	515	541	589	824	605	687	723	685	612	799	838	808	573	717	577
AT1G06713	0	0	0	0	0	0	0	0	0	0	0	0	0	0	0	0	0	0	0	0	0	0	0	0	0	0	1	0	0	0	0	0	0	0	0	0
AT1G06717	199	171	212	127	174	163	154	153	117	151	181	190	200	184	162	195	137	201	11	5	7	10	10	7	9	5	15	7	4	21	11	17	13	11	16	26
AT1G06720	2366	2192	2161	1159	1370	569	1613	2413	1254	2235	1733	1773	1726	1226	980	1591	1104	799	5257	5254	6167	3531	3619	4036	6275	5052	5064	5834	5806	4968	5349	5705	5397	4699	5002	4175
AT1G06723	0	0	0	0	0	0	0	0	0	0	0	0	0	0	0	0	0	0	0	0	0	0	0	0	0	0	0	0	0	0	0	0	0	0	0	0
AT1G06727	0	0	0	0	0	0	0	0	0	0	0	0	0	0	0	0	0	0	1	0	0	0	0	0	0	0	2	0	2	0	0	0	0	0	0	3
AT1G06730	753	692	599	668	716	360	713	665	447	695	620	629	654	476	594	798	509	448	870	843	945	762	757	751	975	822	797	768	862	804	875	911	831	818	868	746
AT1G06733	0	0	4	0	0	0	0	0	0	0	0	0	0	0	0	0	0	0	0	0	4	0	0	0	4	0	0	2	0	0	0	0	1	0	0	1
AT1G06737	0	0	0	0	1	0	0	0	0	0	0	0	1	3	0	1	0	0	14	7	10	2	6	7	5	12	12	3	12	1	7	9	24	4	5	8
AT1G06740	104	129	124	140	118	76	108	160	93	187	163	95	181	122	157	147	148	119	427	379	459	447	423	342	408	437	402	432	307	308	447	433	388	297	381	211
AT1G06743	0	0	0	0	0	0	0	1	0	0	0	0	0	0	0	0	0	0	1	0	3	0	1	0	3	1	1	0	0	0	0	1	0	4	0	2
AT1G06747	0	0	0	0	0	0	0	0	0	0	0	0	0	0	0	0	0	0	0	0	0	0	0	0	0	0	0	0	0	0	0	0	0	0	0	0
AT1G06750	14	7	1	2	4	8	6	13	2	2	5	9	6	1	10	12	4	2	30	20	15	12	23	6	11	19	10	5	10	10	17	10	33	14	24	10
AT1G06753	5	5	9	7	6	2	15	16	10	8	11	0	10	16	15	9	9	6	32	26	38	23	32	37	40	11	39	32	46	45	41	51	34	27	31	26
AT1G06757	0	0	1	0	1	0	0	0	0	1	0	0	0	0	1	0	1	0	0	0	3	0	5	0	6	0	1	0	6	4	0	0	3	2	2	0
AT1G06760	3966	5605	4684	11774	10358	7564	7455	9147	7496	3863	4375	4237	5904	5730	6560	6866	7150	7069	12031	14939	18175	14743	15672	16725	15904	17013	20251	14241	13102	12362	12404	16496	17279	13540	14153	17272
AT1G06770	359	284	348	412	410	324	366	518	365	325	350	315	413	390	367	544	435	359	543	549	686	493	482	498	582	550	654	665	521	544	556	700	800	626	653	738
AT1G06773	0	1	0	0	0	0	1	0	0	0	0	1	0	0	0	0	0	1	8	8	6	6	7	3	12	18	10	9	12	10	9	27	13	6	10	10
AT1G06777	0	0	0	0	0	1	0	0	0	0	0	0	0	0	0	0	0	0	0	0	0	0	0	0	0	1	0	0	0	0	0	0	0	0	0	0
AT1G06780	407	409	418	788	733	727	596	825	622	431	453	523	401	433	560	517	523	505	2192	2415	2688	2273	2276	2365	2349	2387	2170	2547	2563	2093	2186	2273	2088	1848	2363	1730
AT1G06783	0	0	0	0	0	0	0	0	0	0	0	0	0	0	0	0	0	0	0	0	0	0	0	0	0	0	0	0	0	0	0	0	0	0	0	0
AT1G06787	12	23	13	16	16	14	16	20	25	9	15	12	24	16	14	26	19	38	19	25	44	23	36	43	47	29	21	39	21	39	34	42	66	75	49	80
AT1G06790	284	296	276	173	208	146	266	387	185	258	238	170	273	185	190	308	228	144	677	616	765	461	530	484	823	622	578	709	662	814	614	629	650	991	797	749
AT1G06797	0	0	0	0	0	0	0	0	0	0	0	0	0	0	0	0	0	0	0	0	0	0	0	0	0	0	0	0	0	0	0	0	0	0	0	0
AT1G06800	324	358	302	542	705	396	548	610	521	429	454	426	583	573	616	680	679	536	861	915	920	812	794	876	1118	948	803	724	781	748	728	1003	962	821	913	1106
AT1G06810	0	0	2	0	1	1	1	0	0	0	1	0	0	1	1	3	0	0	8	3	3	1	1	3	5	1	1	0	0	1	0	1	0	1	11	6
AT1G06817	0	0	0	0	0	0	0	0	0	0	0	0	0	0	0	0	0	0	0	0	0	0	0	0	0	0	0	0	0	0	0	0	0	0	0	0
AT1G06820	2847	2703	2390	2037	2431	1982	2709	2661	2097	2906	2755	2729	2888	2482	2434	3044	2586	2271	1266	1290	1644	1334	1225	1433	1519	1283	1460	1463	1310	1278	1539	1532	1701	1587	1545	1661
AT1G06823	0	0	0	0	0	0	0	0	0	0	0	0	0	0	0	0	0	0	0	0	0	0	0	0	0	0	0	0	0	0	0	0	0	0	1	0
AT1G06827	0	0	0	0	0	0	0	0	0	0	0	0	0	0	0	0	0	0	0	0	0	0	0	0	0	0	0	0	0	0	0	0	0	0	0	0
AT1G06830	1862	1500	1300	432	666	428	1219	1026	641	1624	1282	1173	1764	1371	835	1572	1202	660	331	584	525	376	284	197	503	353	366	382	313	445	507	652	621	718	410	514
AT1G06837	2	2	0	4	0	10	0	4	0	0	6	4	0	0	1	0	0	2	0	0	8	0	2	2	5	0	0	3	0	2	2	2	0	6	6	4
AT1G06840	695	922	899	693	568	504	737	859	776	1128	1247	1327	816	921	1078	1086	1135	1014	3235	4990	5273	3770	3727	3764	3975	4010	4828	5571	4610	3652	4013	5278	4735	3507	4584	4882
AT1G06850	205	314	359	280	255	184	260	288	239	280	437	357	406	421	403	648	549	465	1020	988	1134	793	682	788	884	700	797	1050	1069	1150	964	1060	922	1289	1037	910
AT1G06853	0	0	0	0	0	0	0	0	0	0	0	0	0	0	0	0	0	0	4	0	0	0	0	0	0	0	0	0	0	1	0	0	0	0	0	0
AT1G06857	0	0	0	0	0	0	0	0	0	0	0	0	0	0	0	0	0	0	1	0	1	0	1	0	2	1	0	0	0	0	0	0	0	0	0	0
AT1G06860	0	0	0	0	0	0	0	0	0	0	0	0	0	0	0	0	0	0	0	0	0	0	0	0	1	0	0	0	0	0	3	0	0	0	0	0
AT1G06863	0	0	0	0	0	0	0	0	0	0	0	0	0	0	0	0	0	0	4	0	6	1	16	3	5	4	1	1	1	2	0	3	2	5	0	1
AT1G06867	1	0	0	0	0	0	2	6	0	0	4	0	2	6	0	0	0	0	4	0	0	0	0	0	4	0	0	0	0	0	0	0	0	0	0	0
AT1G06870	604	530	661	881	880	731	794	917	656	622	672	680	661	677	640	835	758	541	2095	1842	1943	1623	1391	1698	1797	1758	1549	1788	1802	1796	1598	1748	1512	1734	1621	1442
AT1G06873	0	0	0	0	0	0	0	0	0	0	0	1	0	0	0	0	0	0	0	0	0	0	0	0	0	0	0	0	0	0	0	0	0	0	0	0
AT1G06877	0	0	0	0	0	0	0	0	0	0	0	0	0	0	0	0	0	0	0	0	0	0	0	0	0	0	0	0	0	0	0	0	0	0	0	0
AT1G06880	0	0	0	0	0	0	0	0	0	0	0	0	0	0	0	0	0	0	0	0	0	0	0	0	0	0	0	0	0	0	0	0	0	0	0	0
AT1G06883	0	0	0	0	0	0	0	0	0	0	0	0	0	0	0	1	1	0	0	1	1	1	0	1	0	0	0	0	0	0	0	0	0	0	0	0
AT1G06890	912	1027	1208	1833	1666	2065	1205	1983	1673	766	1502	1362	1082	1191	1896	1371	1596	1887	4837	5062	6153	4239	4843	4912	5762	5446	5246	4933	4723	4830	5005	5336	5833	5472	5684	5712
AT1G06897	0	0	0	0	0	0	0	0	0	0	0	0	0	0	0	0	0	0	0	0	0	0	0	0	0	0	0	0	0	0	0	0	0	0	0	0
AT1G06900	2880	2689	2770	2217	2548	1899	2464	2414	2065	2973	2973	2857	2503	2321	2497	2917	2445	2202	5879	6120	6805	4637	5529	5351	6809	6531	6485	6632	6708	5539	6163	7336	6841	5152	6461	5071
AT1G06903	0	0	0	0	0	0	0	0	0	0	0	0	0	0	0	0	0	0	0	0	0	0	0	0	0	0	0	0	0	0	0	0	0	0	0	0
AT1G06907	0	0	0	0	0	0	0	0	0	0	0	0	0	0	0	0	0	0	0	0	0	0	0	0	0	0	0	0	0	0	0	0	0	0	0	0
AT1G06910	186	222	202	235	250	186	286	307	173	221	219	205	278	232	173	279	259	203	375	340	407	339	288	365	422	375	380	340	382	385	398	348	354	344	352	325
AT1G06913	0	0	0	0	0	0	0	0	0	0	0	0	0	0	0	0	0	0	0	0	0	0	0	0	0	0	0	0	0	0	0	0	0	0	0	0
AT1G06917	0	0	0	0	0	0	0	0	0	0	0	0	0	0	0	0	0	0	0	0	1	0	1	0	1	0	1	0	0	4	2	0	8	3	4	1
AT1G06920	0	0	0	0	0	0	0	0	0	0	0	0	0	0	0	0	0	0	0	0	0	0	1	0	1	1	0	1	1	4	0	0	0	0	1	1
AT1G06923	0	0	0	0	0	0	0	0	0	0	0	0	1	0	0	0	0	0	26	62	51	24	17	35	8	52	37	40	54	39	23	28	19	68	37	36
AT1G06925	0	0	0	0	0	0	0	0	0	0	0	0	0	0	0	0	0	0	0	0	0	0	0	0	0	0	0	0	1	0	0	0	0	0	0	0
AT1G06927	0	0	0	0	0	0	0	0	0	0	0	0	0	0	0	0	0	0	0	0	0	0	0	0	0	0	0	0	0	0	0	0	0	0	0	0
AT1G06930	0	0	0	0	0	0	0	0	0	0	0	0	0	0	0	1	0	0	385	474	228	144	264	230	453	347	286	302	349	356	278	328	313	366	439	352
AT1G06933	0	0	0	0	0	0	0	0	0	0	0	1	0	0	0	0	0	0	0	0	0	0	0	0	0	0	0	0	0	0	0	0	0	0	0	1
AT1G06937	0	0	0	0	0	0	0	0	0	0	0	0	0	0	0	0	0	0	0	0	0	0	0	0	0	0	0	1	0	0	0	0	0	0	0	0
AT1G06943	0	0	0	0	0	0	0	0	0	0	0	0	0	0	0	0	0	0	0	0	0	0	0	0	0	0	0	0	0	0	0	0	0	0	0	0
AT1G06947	0	0	0	0	0	0	0	0	0	0	0	0	0	0	0	0	0	0	0	0	0	0	0	0	0	0	0	0	0	0	0	0	0	0	0	0
AT1G06950	12741	12246	11657	5187	6799	3500	9098	9314	6889	12081	11981	12023	10418	9081	9173	10561	8886	7624	6383	6349	7660	4889	5203	5319	6599	5856	6290	7051	6631	5667	6244	6754	5992	4916	5742	5047
AT1G06953	0	1	0	0	0	1	0	1	1	1	0	0	6	0	0	0	0	0	0	1	4	1	4	1	0	0	3	0	0	0	6	0	3	0	4	4
AT1G06957	0	0	0	0	0	0	0	0	0	0	0	0	0	0	0	0	0	0	0	1	0	0	0	0	0	0	1	0	0	0	0	0	1	0	0	1
AT1G06960	577	589	710	556	494	571	654	700	566	648	664	586	741	643	740	804	845	745	846	1032	1170	821	837	909	1150	932	1070	1056	1002	1047	1025	1226	1355	1365	1226	1525
AT1G06963	0	0	0	0	0	0	0	0	0	1	1	0	0	0	0	0	0	1	3	20	14	12	1	3	12	1	7	21	6	4	4	2	14	6	20	10
AT1G06967	0	0	0	0	0	0	0	0	0	0	0	0	0	0	0	0	0	0	0	0	0	0	0	0	0	0	0	0	0	0	0	0	0	0	0	0
AT1G06970	1	2	5	5	2	1	1	0	0	6	1	1	3	1	1	5	8	0	4	3	3	1	3	8	4	9	0	0	3	1	2	1	12	7	16	2
AT1G06973	0	0	0	0	0	0	0	0	0	0	0	0	0	0	0	0	0	0	0	0	0	0	0	0	0	0	0	0	0	0	0	0	0	0	0	0
AT1G06977	11	9	17	8	13	13	19	16	21	8	27	14	13	10	9	21	7	21	3	16	10	0	2	6	10	6	10	2	4	6	5	4	14	12	3	11
AT1G06980	53	46	35	9	24	27	56	50	30	44	42	31	60	57	72	68	67	79	51	40	77	64	63	78	75	49	73	111	109	106	70	82	105	132	94	97
AT1G06983	1	6	0	2	3	1	10	24	10	2	7	1	0	7	0	1	7	1	9	6	8	10	9	23	32	8	22	17	24	18	5	33	13	21	40	29
AT1G06987	0	0	0	0	0	0	0	0	0	0	0	0	0	0	0	0	0	0	0	0	5	8	2	1	3	0	0	5	0	10	4	0	5	0	1	3
AT1G06990	0	0	0	0	0	0	0	0	0	0	0	0	0	0	0	0	0	0	0	1	5	0	0	0	4	5	0	0	1	2	0	0	0	0	4	0
AT1G06993	14	1	4	13	27	19	9	3	10	14	8	14	15	24	22	6	17	12	11	6	28	19	12	21	10	38	32	13	16	51	19	11	27	12	24	17
AT1G06997	0	0	0	0	0	0	0	0	0	0	0	0	0	0	0	0	0	0	0	0	0	0	0	0	0	0	0	0	0	0	0	0	0	0	0	0
AT1G07000	1053	746	530	774	877	759	1787	2268	1689	1338	966	958	904	1004	1082	1165	1422	980	1796	1675	1615	1286	1381	1508	1701	1558	2217	1876	2089	1855	1978	2593	1852	1670	2676	1466
AT1G07003	0	0	0	0	0	0	0	0	0	0	0	0	0	0	0	0	0	0	0	0	0	0	0	0	0	0	0	0	0	0	0	0	0	0	0	0
AT1G07007	0	0	0	0	0	0	0	0	0	0	0	0	0	0	0	0	0	0	0	0	0	0	0	0	0	0	0	0	0	0	0	0	0	0	0	0
AT1G07010	5133	3830	2759	4503	5874	4595	4565	3997	2265	4920	3457	3624	4318	2940	2272	4190	2832	1955	81	51	33	97	105	54	59	37	38	65	28	22	51	92	35	68	100	34
AT1G07013	0	0	0	0	0	0	0	0	0	2	0	0	0	0	0	0	0	0	0	0	0	0	0	0	0	0	0	0	0	0	0	0	0	0	0	0
AT1G07017	0	0	0	0	0	0	0	0	0	0	0	0	0	0	0	0	0	0	0	0	0	0	0	0	0	0	0	0	0	0	0	0	0	0	0	0
AT1G07020	229	352	450	535	460	525	512	683	501	258	511	493	484	549	594	555	586	653	1198	1214	1266	1113	1170	1310	1463	1388	1288	1179	1113	1376	1314	1399	1545	1735	1566	1805
AT1G07023	0	0	0	0	0	1	2	0	1	0	5	1	1	2	0	0	1	1	0	0	0	7	0	3	1	0	0	1	1	2	0	1	0	0	5	0
AT1G07025	0	0	0	0	0	0	0	0	0	0	2	0	0	0	0	0	0	0	0	1	1	0	1	0	1	0	0	4	0	0	2	0	0	0	0	0
AT1G07027	0	0	0	2	0	0	0	1	1	0	2	0	0	1	0	0	0	0	5	1	0	2	0	0	0	0	0	2	4	1	0	0	4	0	6	0
AT1G07030	601	554	558	573	703	600	717	881	467	611	573	637	641	447	609	685	552	419	1307	1242	1560	1187	1133	1238	1735	1486	1301	1466	1388	1605	1461	1565	1518	1879	1641	1662
AT1G07040	526	485	691	1943	1493	2617	780	1178	1710	459	1074	952	713	1306	2408	1139	1700	2593	1134	1196	1265	1197	1516	1488	1398	1939	1660	1099	939	994	1119	1262	1425	1076	1376	1341
AT1G07050	56	43	117	56	26	225	24	65	585	111	132	112	18	20	177	25	56	311	1	5	20	5	18	9	9	20	8	10	15	1	19	23	17	10	52	18
AT1G07051	0	0	0	0	0	0	0	0	0	0	0	0	0	0	0	0	0	0	0	0	0	0	0	0	0	0	0	0	0	0	0	0	0	0	0	0
AT1G07060	3	1	1	4	0	1	4	5	5	0	5	2	1	0	1	1	4	5	4	16	4	2	1	1	6	7	12	4	8	12	4	6	4	6	3	1
AT1G07070	744	664	730	246	270	111	472	536	308	614	485	488	471	378	321	482	357	304	1373	1601	1860	940	1010	995	1673	1612	1270	1501	1581	1745	1367	1353	1474	2093	1608	1989
AT1G07080	2934	2420	2383	4033	4457	4219	4259	4583	3340	2615	2794	2738	3066	2827	2770	3484	3032	2905	2894	2903	3497	2989	3371	3324	3803	3106	3518	3160	2878	2891	3192	3149	3110	3611	3580	3420
AT1G07090	159	379	345	497	545	366	462	779	556	283	377	354	490	473	445	616	755	495	1017	1440	1870	1326	1156	1197	1275	1058	1539	1545	1248	1344	1699	1483	1766	1696	1583	1804
AT1G07100	0	0	0	0	0	0	0	0	0	0	0	0	0	0	0	0	0	0	0	0	0	0	0	0	0	0	0	0	0	0	0	0	0	0	0	0
AT1G07110	11118	9662	10058	8349	9208	9328	10536	9973	9775	11364	11690	11499	11502	11057	11844	12847	11641	11480	2220	2558	3136	2450	3060	2904	2888	3054	3627	2757	2538	2201	2735	3413	3633	2622	3379	3379
AT1G07117	0	0	0	0	0	0	0	0	0	0	0	0	0	0	0	0	0	0	0	0	0	0	0	0	0	0	0	0	0	0	0	0	0	0	0	0
AT1G07119	37	41	46	26	36	21	56	28	41	26	51	43	66	58	42	62	65	55	154	158	173	122	152	142	174	154	227	179	206	200	146	216	229	173	219	180
AT1G07120	8	12	19	22	39	7	31	26	2	11	25	16	17	12	4	9	23	13	132	119	142	125	146	121	142	86	97	131	102	52	66	76	59	115	105	81
AT1G07123	0	0	0	0	0	0	0	0	1	0	1	0	0	0	0	0	0	1	0	0	0	0	0	0	0	0	0	0	0	0	0	0	0	0	0	0
AT1G07127	6	0	0	0	0	0	0	0	0	10	6	0	1	0	4	0	0	0	0	0	0	0	0	0	0	0	0	0	0	0	0	0	0	0	0	0
AT1G07128	58	104	89	91	133	181	86	196	253	110	152	121	105	195	197	174	249	250	179	227	207	269	277	323	266	223	366	227	217	253	333	430	514	478	474	600
AT1G07130	89	60	75	79	93	97	70	106	144	65	85	66	100	101	105	105	155	121	227	249	274	203	237	248	281	218	265	198	191	273	356	334	533	510	445	632
AT1G07133	0	0	0	0	0	0	0	0	0	0	0	0	0	0	0	0	0	0	0	0	0	0	0	0	0	0	0	1	0	0	0	0	0	0	0	0
AT1G07135	2327	980	729	682	677	879	1312	2164	2660	1496	667	632	829	1088	1121	946	953	1052	8758	4470	4828	6318	3049	4920	4709	1683	4265	5426	4544	5869	6131	9813	7595	8460	9223	6736
AT1G07137	0	0	0	0	0	0	0	0	0	0	0	0	0	0	0	0	0	0	0	0	0	0	0	0	0	0	0	0	0	0	0	0	0	0	0	0
AT1G07140	5060	4397	4926	4296	4955	3841	5240	5765	3845	4738	5325	5224	4969	4275	4542	5204	4936	4737	11838	12548	13677	8856	8925	9218	12833	10799	9421	11968	11588	12384	11140	10677	10115	12043	11571	10689
AT1G07143	0	0	0	0	0	0	0	1	4	0	0	0	0	0	0	0	0	0	67	74	125	101	111	99	90	61	86	100	92	77	74	106	102	101	104	164
AT1G07147	0	0	0	0	0	0	0	0	0	0	0	0	0	0	0	0	0	0	0	0	0	0	0	0	0	0	0	0	0	0	0	0	0	0	0	0
AT1G07150	176	141	98	89	98	142	160	93	123	172	210	190	169	198	320	242	285	327	422	423	467	420	549	435	347	547	385	385	246	342	333	434	390	339	325	383
AT1G07157	0	0	0	0	0	0	0	0	0	0	0	0	0	0	0	0	0	0	0	0	0	0	0	0	0	0	0	0	0	0	0	0	0	0	0	0
AT1G07160	13	23	11	14	48	10	22	4	10	148	49	23	23	38	28	56	23	19	55	28	33	23	29	24	34	20	22	63	61	54	38	399	23	70	76	52
AT1G07163	0	0	0	0	0	0	0	0	0	0	0	0	0	0	0	0	0	0	0	0	0	0	0	0	0	0	0	0	0	0	0	0	0	0	0	0
AT1G07167	2	4	27	6	1	2	20	0	2	8	9	4	11	8	3	8	4	0	12	2	17	6	12	10	16	6	16	8	34	14	2	13	10	7	20	21
AT1G07170	378	363	474	412	399	454	456	710	508	354	503	497	589	546	680	637	747	738	1092	1120	1275	849	1018	1048	1290	1219	1376	1133	1210	1253	1173	1473	1712	1573	1721	2100
AT1G07173	7	20	15	0	6	4	7	15	5	15	9	19	13	16	16	21	13	10	16	15	18	8	7	7	14	19	3	17	27	12	4	15	10	8	19	5
AT1G07175	0	0	0	0	0	0	0	0	0	0	0	1	0	0	0	0	0	0	64	194	137	52	104	39	80	67	178	156	269	256	169	225	153	213	169	172
AT1G07177	0	0	0	0	0	0	0	0	0	0	0	0	0	0	0	0	0	0	0	0	0	0	0	0	0	0	0	0	0	0	0	0	0	0	0	0
AT1G07180	14101	10830	9151	9023	13323	8000	11578	8845	6392	13657	10072	10347	11197	8709	6714	11113	8677	6192	9	11	11	35	13	20	50	21	11	40	44	38	11	7	8	19	23	33
AT1G07183	0	0	0	0	0	0	0	0	0	0	0	0	0	0	0	0	0	0	0	0	0	0	0	0	0	0	0	0	0	0	0	0	0	0	0	0
AT1G07187	28	27	24	36	27	63	58	36	24	31	20	14	30	32	20	24	28	27	6	2	2	0	2	5	7	4	6	1	4	4	0	6	6	8	8	10
AT1G07190	0	0	0	0	0	0	0	0	0	0	0	0	0	0	0	0	0	0	1	0	0	0	1	0	0	0	0	0	0	0	0	0	0	0	1	0
AT1G07193	0	0	0	0	0	0	0	0	0	0	0	0	0	0	0	0	0	0	0	0	0	0	0	0	0	0	0	0	0	0	0	0	0	0	0	0
AT1G07197	0	0	0	0	0	0	0	0	0	0	0	0	0	0	0	0	0	0	0	0	0	0	0	0	0	0	0	0	0	0	0	0	0	0	0	0
AT1G07200	2028	1399	1611	1616	1453	1638	988	989	906	2013	2145	2061	1324	1278	1457	1476	1280	1388	3079	3687	4692	3471	4284	4379	4187	3611	4853	3935	2820	2873	4033	4214	4951	2605	3732	3423
AT1G07210	967	918	970	1075	1064	940	1012	1254	925	955	906	1051	1046	976	1009	1175	1067	925	2489	2769	3000	1955	1895	1998	3040	2784	2328	2814	2664	2835	2605	2689	2613	3113	2574	2668
AT1G07220	625	535	470	877	847	626	1118	1083	732	632	565	570	671	507	527	648	593	441	1635	1693	1825	1736	1501	1581	1753	1659	1444	1560	1433	1581	1585	1900	1694	1805	1640	1647
AT1G07230	1122	1037	1459	2192	1648	2006	1481	2312	2196	1060	1732	1592	1370	1613	2170	1669	2137	2041	1782	1920	2334	1996	2239	2272	1950	2271	2415	2018	1907	1682	2120	2271	2209	1843	2118	2061
AT1G07233	0	0	0	0	0	0	0	0	0	0	0	0	0	0	0	0	0	0	0	0	0	0	0	0	0	0	0	0	0	0	0	0	0	0	0	0
AT1G07237	0	0	0	0	0	0	0	0	0	0	0	0	0	0	0	0	0	0	0	0	0	0	0	0	0	0	0	0	0	0	0	0	0	0	0	0
AT1G07240	417	743	1014	827	499	717	680	1216	1354	609	1303	1284	916	1257	1451	1336	1488	1610	2150	2771	3487	2665	2911	2773	2646	2687	3280	3172	2581	2538	2991	3520	3562	2849	3414	3322
AT1G07243	0	0	0	0	0	0	0	0	0	0	0	0	0	0	0	0	0	0	0	0	0	0	0	0	0	0	0	0	0	0	0	0	0	0	0	0
AT1G07247	0	0	0	0	0	0	0	0	0	0	0	0	0	0	0	0	0	0	0	0	0	0	0	0	0	0	0	0	0	0	0	0	0	0	0	0
AT1G07250	2640	2212	2864	3857	3261	4626	2921	3801	3478	2421	3003	2760	2711	2889	3111	3209	3398	2772	1409	1240	1609	1551	1567	1534	1532	1523	1338	1381	1059	1279	1275	1400	1251	1373	1575	1327
AT1G07253	0	0	0	0	0	0	0	0	0	0	0	0	0	0	0	0	0	0	0	0	0	0	0	0	0	0	0	0	0	0	0	0	0	0	0	0
AT1G07257	0	0	0	0	0	0	0	0	0	0	0	0	0	0	0	0	0	0	0	0	0	0	0	0	0	0	0	0	0	0	0	0	0	0	0	0
AT1G07260	22	20	25	41	25	28	51	33	72	23	75	79	59	27	29	26	32	52	2795	3429	3573	4599	3463	3772	5085	3135	3878	5034	3348	3143	3077	3406	3377	2983	3520	3216
AT1G07263	0	0	0	0	0	0	0	0	0	0	0	0	0	0	0	0	0	0	1	0	0	0	1	0	1	0	0	0	0	0	0	0	0	0	0	0
AT1G07267	1	0	0	0	0	0	0	0	0	0	0	0	0	0	0	0	0	0	0	0	0	0	0	0	0	0	4	0	0	0	0	0	0	0	0	0
AT1G07270	36	48	78	16	9	3	37	37	36	37	50	49	61	32	39	30	34	15	132	90	170	81	82	81	114	122	110	103	135	153	92	98	112	130	135	83
AT1G07273	0	0	0	0	0	0	0	0	0	0	0	0	0	0	0	0	0	0	0	0	0	1	0	0	0	0	0	0	1	0	0	0	0	0	0	0
AT1G07277	0	0	0	0	0	0	0	0	0	0	0	0	0	0	0	0	0	0	0	0	0	0	0	0	0	0	0	0	0	0	0	0	0	0	0	0
AT1G07280	6614	7399	8036	12322	9216	11645	9275	11649	8952	6880	7809	7487	8120	7812	7318	8502	8585	7289	301	229	199	346	308	313	207	236	199	124	160	194	183	210	282	212	285	165
AT1G07283	0	0	0	0	0	0	0	0	0	0	0	0	0	0	0	0	0	0	0	0	0	0	0	0	0	0	0	0	0	0	0	0	0	0	0	0
AT1G07287	0	0	0	0	0	4	1	0	0	0	0	0	0	0	0	0	0	0	0	0	0	0	0	0	0	0	0	0	0	0	4	2	0	0	0	4
AT1G07290	55	70	69	88	87	57	81	103	58	54	68	83	77	84	88	106	82	87	381	355	400	238	263	263	349	327	279	275	344	346	319	280	316	417	347	292
AT1G07293	0	0	0	0	0	0	0	0	0	0	0	0	0	0	0	0	0	0	0	1	0	0	0	0	0	8	0	2	0	0	0	0	0	0	0	0
AT1G07297	0	0	0	0	0	0	0	0	0	0	0	0	0	0	0	0	0	0	0	0	0	0	0	0	0	0	0	0	0	0	0	0	0	0	0	0
AT1G07300	224	184	172	170	178	116	155	141	116	280	205	169	195	183	164	220	150	127	333	320	477	347	453	364	503	315	437	392	452	436	411	487	500	587	586	445
AT1G07303	0	0	0	0	0	0	0	0	0	0	0	0	0	0	0	0	0	0	0	0	0	0	0	0	0	0	0	0	0	0	0	0	0	0	0	0
AT1G07310	1425	1542	1799	2150	1989	2465	1715	2450	1973	1427	1856	1906	1681	2055	2253	2243	2581	2357	2515	2512	2967	2616	2894	2889	2900	2748	2935	2689	2330	2378	2378	2702	2806	2111	2938	2401
AT1G07313	15	19	26	7	10	3	9	10	24	13	16	21	5	15	15	20	11	21	21	17	31	20	28	35	20	17	24	24	14	18	14	22	34	14	28	19
AT1G07317	0	0	0	0	0	0	0	0	0	0	0	0	0	0	0	0	0	0	0	0	0	0	0	0	0	0	0	0	0	0	0	0	0	0	0	0
AT1G07320	26300	25301	25316	10332	13625	9389	18088	17131	14038	27665	27073	27518	27201	23422	24157	29209	24308	23087	1469	1444	1588	1198	1272	1301	1909	1517	1689	1496	1432	1490	1560	1935	2173	1723	1993	2059
AT1G07323	5	22	14	10	9	8	12	18	14	6	21	29	4	11	33	8	8	18	32	22	39	26	27	52	52	14	26	42	18	30	29	47	52	24	46	43
AT1G07327	0	0	0	0	0	0	0	0	0	0	0	0	0	0	0	0	0	0	0	0	0	0	0	0	0	0	0	0	0	0	0	0	0	0	0	0
AT1G07330	30	31	23	27	23	32	11	6	20	22	34	41	28	15	9	24	13	16	20	3	5	2	1	0	6	1	2	12	10	14	5	5	14	3	14	12
AT1G07333	0	0	0	0	0	0	0	0	0	0	0	0	0	0	0	0	0	0	0	0	0	0	0	0	0	0	0	0	0	0	0	0	0	0	0	0
AT1G07337	0	0	0	0	0	0	0	0	0	0	0	0	0	0	0	0	0	0	0	0	0	0	0	0	0	0	0	0	0	0	0	0	0	0	0	0
AT1G07340	0	0	0	0	0	0	1	0	0	0	0	0	0	0	0	0	1	0	0	0	0	1	0	0	0	0	0	0	0	1	0	0	0	0	0	0
AT1G07343	0	0	0	0	0	0	0	0	0	0	0	0	0	0	0	0	0	0	0	0	0	0	0	0	0	0	0	0	0	0	0	0	0	0	0	0
AT1G07347	0	0	0	0	0	0	0	0	0	0	0	0	0	0	0	0	0	0	0	0	0	0	0	0	0	0	0	0	0	0	0	0	0	0	0	0
AT1G07350	812	383	547	710	1001	661	595	654	485	623	478	549	666	522	419	609	570	458	1774	1168	1665	1616	1458	1447	1458	1279	1202	1417	1131	1428	1443	1529	1713	1812	1584	1757
AT1G07353	0	0	0	0	0	0	0	0	0	0	0	0	0	0	0	0	0	0	6	0	0	4	3	2	0	1	1	2	4	5	0	4	1	0	0	1
AT1G07357	0	0	0	0	0	0	0	0	0	0	0	0	0	0	0	0	0	0	0	0	0	0	0	0	0	0	0	0	0	0	0	0	0	0	0	0
AT1G07360	2117	2205	2186	2493	2360	2015	2350	2689	1997	2047	2158	2238	2142	2043	1881	2337	2022	1871	2865	3102	3515	2544	2664	2635	3439	3047	2967	3183	3073	2793	2647	2843	2837	2859	2621	2644
AT1G07367	4	0	0	0	1	0	0	0	0	10	0	4	0	0	0	1	1	8	1	14	1	0	0	1	4	8	8	8	1	0	0	0	0	8	5	0
AT1G07370	370	307	436	147	228	104	347	367	252	289	411	351	346	201	313	350	329	234	1641	1655	2033	1028	969	969	1644	1337	1205	1748	1731	1858	1347	1318	1117	1664	1066	1240
AT1G07373	0	0	0	0	0	0	0	0	0	0	0	0	0	0	0	0	0	0	0	0	0	0	0	0	0	0	0	0	0	0	0	0	0	0	0	0
AT1G07380	268	261	300	492	484	465	418	584	400	251	377	369	296	391	379	370	414	392	2111	2406	2720	2115	2414	2393	2212	2353	2320	2111	1927	1798	1853	2036	1938	1538	1707	1647
AT1G07383	0	0	0	0	0	0	0	0	0	0	0	0	0	0	0	0	0	0	0	0	0	0	0	0	0	0	0	0	0	0	0	0	0	0	0	0
AT1G07390	173	135	67	234	216	134	260	285	271	129	128	134	181	156	170	236	159	184	149	194	161	90	92	133	103	156	100	124	98	111	143	183	135	114	171	113
AT1G07393	2	3	3	0	0	0	0	2	1	6	0	1	1	5	1	3	0	2	6	17	31	12	13	8	18	14	5	15	8	15	11	7	11	19	4	9
AT1G07397	0	0	0	0	0	0	0	0	0	1	0	0	0	0	0	0	0	0	8	3	18	10	16	15	16	9	16	5	4	8	15	13	4	8	16	12
AT1G07400	95	0	1	171	484	155	30	22	9	11	6	2	11	16	5	12	14	1	240	14	22	20	18	8	14	27	14	22	11	24	10	30	12	22	0	12
AT1G07407	0	0	3	8	2	5	1	0	1	8	1	0	4	6	5	10	9	10	282	330	559	609	564	815	557	406	595	398	336	175	338	430	441	285	378	420
AT1G07410	47	46	40	70	52	54	42	55	34	34	69	39	26	36	41	44	63	43	487	492	473	402	434	288	472	429	406	463	404	455	429	415	337	437	452	350
AT1G07413	0	0	0	0	2	0	0	0	0	0	0	0	0	0	0	0	0	0	3	8	7	11	2	1	0	0	2	2	1	3	2	1	0	0	4	1
AT1G07417	1	0	2	0	0	0	0	0	0	0	0	0	0	0	0	0	0	1	3	4	19	3	16	12	17	9	5	8	0	8	14	12	5	12	8	9
AT1G07420	904	1190	1704	861	654	1071	934	1497	1448	615	1265	1186	963	1110	1355	1231	1568	1620	2078	2193	2497	1939	2223	2169	2648	2304	2180	2434	2081	2291	1974	2220	2167	2552	2576	2550
AT1G07423	0	0	0	0	0	0	0	0	0	0	0	0	0	0	0	0	0	0	0	1	0	0	0	0	0	0	0	0	0	1	0	0	0	0	0	1
AT1G07430	22	15	10	184	189	379	72	149	59	10	15	23	6	5	1	12	9	8	70	37	65	287	144	269	21	212	99	104	36	46	53	67	47	37	32	57
AT1G07433	0	0	0	0	0	0	0	0	0	0	0	0	0	0	0	0	0	0	2	6	2	1	0	0	0	1	0	1	0	4	4	0	3	0	1	0
AT1G07437	0	0	0	0	0	0	0	0	0	1	1	0	1	0	0	0	0	0	13	16	21	4	10	9	10	15	8	5	1	13	2	8	8	10	8	22
AT1G07440	2560	1698	1659	1398	1610	1768	1866	1580	1364	2610	1923	2015	2573	1914	1978	2842	1971	1766	52	23	36	34	33	34	14	33	17	22	11	31	20	19	16	35	38	22
AT1G07447	0	0	0	0	0	0	0	0	0	0	0	0	0	0	0	0	0	0	0	0	0	0	0	0	0	0	0	0	0	0	0	0	0	0	0	0
AT1G07450	400	324	272	149	223	114	207	120	106	456	255	337	358	241	187	378	284	209	0	0	0	0	0	0	0	0	0	1	0	0	0	0	0	0	0	0
AT1G07453	0	0	0	0	0	0	0	0	1	0	0	0	0	0	0	0	0	0	0	0	0	0	0	0	0	0	0	0	0	0	0	0	0	0	0	0
AT1G07457	0	0	0	3	1	0	0	1	0	0	1	0	0	0	0	0	3	0	0	0	0	1	0	0	0	0	2	0	1	0	0	11	1	0	0	1
AT1G07460	0	0	0	0	0	0	0	0	0	0	0	0	0	0	0	0	0	0	1	6	6	0	11	2	1	10	13	3	16	6	10	4	0	6	2	1
AT1G07463	0	0	0	0	0	0	1	0	0	0	0	0	0	0	0	0	0	0	0	0	0	0	0	0	0	0	0	1	0	0	0	0	0	0	0	0
AT1G07467	0	0	0	0	0	0	0	0	0	0	0	0	0	0	0	0	0	0	0	0	0	0	0	0	0	0	0	0	0	0	0	0	0	0	0	0
AT1G07470	784	828	1020	1142	1162	1268	1127	1531	1176	812	1037	1137	949	952	1066	1050	1211	980	1969	2002	2488	1884	2070	2217	2304	2439	2358	2135	1823	1931	2165	2216	2492	2229	2499	2597
AT1G07473	1	0	0	1	0	0	0	0	0	0	0	0	0	2	0	1	0	0	0	2	0	3	0	4	0	2	0	8	6	0	0	4	2	5	2	4
AT1G07476	0	0	1	0	1	0	0	0	0	0	2	0	0	0	1	0	0	3	0	1	0	0	4	1	1	2	0	0	0	2	0	0	0	5	1	3
AT1G07477	22	26	28	12	19	17	16	9	20	23	12	40	23	28	4	23	20	16	19	8	14	23	50	32	9	13	20	10	0	11	6	2	14	8	11	15
AT1G07480	1076	1071	1081	1419	1366	1569	1195	1555	1468	1132	1209	1268	1227	1286	1360	1408	1474	1243	1590	1586	1753	1667	1746	1916	1710	2084	1942	1557	1337	1528	1712	1940	2341	1703	2098	2294
AT1G07483	0	0	0	0	0	0	0	0	0	0	0	0	0	0	0	0	0	0	8	8	1	7	8	1	11	7	9	3	0	2	0	0	1	6	0	0
AT1G07485	20	38	26	13	3	22	20	11	9	58	24	29	22	6	6	50	19	23	19	12	9	17	7	8	16	15	24	8	20	26	5	25	11	38	13	13
AT1G07487	0	0	0	0	0	0	0	0	0	0	0	0	0	0	0	0	0	0	0	0	0	0	0	0	0	0	0	0	0	0	0	0	0	0	0	0
AT1G07490	74	64	55	16	27	29	58	62	32	83	64	62	79	40	42	77	55	35	84	88	98	56	68	63	64	87	71	70	70	96	58	73	68	89	73	89
AT1G07493	0	0	0	0	0	0	0	0	0	0	0	0	0	0	0	0	0	0	0	0	0	0	0	0	0	0	0	0	0	0	0	0	0	0	0	4
AT1G07497	0	0	0	0	0	0	0	0	0	0	0	0	0	0	0	0	0	0	0	0	0	0	0	0	0	0	0	0	0	0	0	0	0	0	0	0
AT1G07500	6	6	0	19	43	33	16	22	14	1	0	0	1	5	6	4	0	0	52	25	13	91	43	40	29	50	16	2	14	17	16	25	17	22	21	13
AT1G07503	0	0	0	0	0	0	0	0	0	0	0	0	0	0	0	0	0	0	0	3	0	0	0	0	0	0	0	0	0	0	0	0	0	0	0	0
AT1G07507	0	0	0	0	0	0	0	0	0	0	0	0	0	0	0	0	0	0	0	0	0	0	0	0	0	0	0	0	0	0	0	0	0	0	0	0
AT1G07510	1930	1549	1312	2467	2862	1972	1919	1899	1528	1976	1579	1628	1724	1588	1436	1778	1592	1293	3315	3099	3295	2846	3025	2853	3431	3295	2768	3068	3138	2802	2807	3076	2538	2484	2653	2433
AT1G07513	45	48	19	18	39	32	98	43	38	39	32	41	38	58	32	81	52	48	35	64	48	50	58	57	56	39	74	53	48	82	52	47	63	65	43	59
AT1G07517	29	18	26	26	25	28	33	43	24	41	35	25	34	27	31	35	30	31	9	16	17	11	15	17	15	23	12	11	15	18	12	15	10	3	19	8
AT1G07520	307	233	389	325	300	352	364	501	431	420	404	388	346	311	455	414	438	383	1929	1938	2041	1674	1740	1945	2046	1854	2314	1957	1846	1652	2154	2425	2360	1832	2336	1826
AT1G07523	0	0	0	0	0	0	0	0	0	0	1	0	0	0	0	0	0	0	0	0	0	0	0	0	0	0	0	0	0	0	0	0	0	0	0	0
AT1G07527	0	0	0	0	0	0	0	0	0	0	0	0	0	0	0	0	0	0	0	0	0	0	0	0	0	0	0	0	0	0	0	0	0	0	0	0
AT1G07530	1367	915	1109	1550	1496	1666	1241	1748	1349	1132	1376	1267	1126	1196	1439	1402	1378	1293	4168	3555	3916	3926	4137	4427	4420	4515	4838	3288	3006	3615	3900	4846	5196	3834	4507	4185
AT1G07533	0	0	0	0	0	0	0	0	0	0	0	0	0	0	0	0	0	0	0	0	0	0	0	0	0	0	0	0	0	0	0	0	0	0	0	0
AT1G07537	0	0	0	0	0	0	0	0	0	0	0	0	0	0	0	0	0	0	0	0	0	0	0	0	0	0	0	0	0	0	0	0	0	0	0	0
AT1G07540	1	0	1	0	0	2	0	0	0	4	0	1	0	0	0	1	8	0	1	0	0	0	0	0	0	0	0	0	0	0	0	0	0	0	0	0
AT1G07543	3	4	4	6	4	2	3	5	3	0	4	5	9	0	5	2	5	4	2	8	2	7	5	7	14	8	7	16	12	11	2	25	8	9	4	9
AT1G07547	1	3	8	5	6	8	12	6	4	5	3	7	0	15	4	6	6	6	19	11	21	31	24	26	32	18	21	24	16	12	22	25	20	18	43	23
AT1G07550	0	0	0	0	1	1	0	0	0	0	0	0	0	0	0	0	0	0	35	192	267	63	130	112	114	97	368	562	557	243	506	397	504	333	547	395
AT1G07553	0	1	0	0	1	0	2	1	0	0	0	1	2	1	4	1	1	1	4	0	1	0	2	2	0	1	0	4	0	4	0	0	0	0	0	0
AT1G07557	0	0	1	0	0	0	0	0	0	0	0	0	0	0	0	0	0	0	0	0	0	0	0	0	0	0	0	0	0	0	0	0	0	0	0	0
AT1G07560	0	0	0	0	2	0	0	0	0	0	0	0	0	0	0	0	0	0	173	432	590	196	455	334	380	265	775	1088	1055	663	1003	846	865	850	1238	870
AT1G07563	1	2	2	48	86	48	14	12	4	3	9	3	7	8	4	5	4	6	36	18	26	42	40	54	63	23	15	18	16	10	26	31	14	14	26	18
AT1G07567	5	11	13	4	3	8	20	19	20	9	11	9	15	19	5	31	10	7	39	38	74	46	33	42	41	44	59	46	29	41	34	62	68	49	70	97
AT1G07570	861	921	761	833	641	571	768	752	629	1034	924	994	844	718	833	1018	905	812	504	601	622	476	537	584	596	626	602	485	350	415	538	552	577	557	597	644
AT1G07573	0	0	0	0	0	0	0	0	0	0	0	0	0	0	0	0	0	0	0	0	0	0	0	0	0	0	0	0	0	0	0	0	0	0	0	0
AT1G07580	0	0	0	0	1	0	0	0	0	0	0	0	0	0	0	0	0	0	0	0	0	0	0	0	0	0	0	0	0	0	0	0	0	0	0	0
AT1G07583	0	0	0	0	0	0	0	0	1	0	0	0	0	0	0	0	0	0	0	0	0	0	0	0	0	0	0	0	0	0	0	0	0	0	0	0
AT1G07587	2	2	3	6	1	8	2	10	6	0	3	6	1	5	9	0	1	6	13	11	12	8	16	25	7	9	24	15	10	0	4	10	10	16	4	10
AT1G07590	5684	4051	4211	13064	16164	16515	6583	5933	4131	3610	3620	3715	5046	4032	3873	4374	4246	3555	13363	12780	15947	11110	10713	10983	15469	11429	12206	15367	12772	13510	16708	17431	17473	17006	19977	17192
AT1G07593	0	0	1	0	0	0	0	0	0	0	0	0	0	0	0	0	0	0	0	0	0	0	0	0	0	0	0	0	0	0	0	0	0	0	0	0
AT1G07597	0	0	0	0	0	0	0	0	0	0	0	0	0	0	0	0	0	0	0	0	0	0	0	0	0	0	0	0	0	0	0	0	0	0	0	0
AT1G07600	0	0	0	0	0	0	0	0	0	0	0	0	0	0	0	0	0	0	0	0	0	0	0	0	0	0	0	0	0	0	0	0	0	0	0	0
AT1G07603	106	132	135	65	70	84	91	102	67	140	105	120	97	122	109	117	120	150	386	363	483	296	374	275	508	308	341	422	397	363	323	374	316	272	327	177
AT1G07607	103	76	97	134	191	201	100	96	81	113	71	82	109	119	109	100	98	92	13	16	22	3	13	16	15	9	11	12	10	21	18	14	13	21	19	35
AT1G07610	2108	1396	1264	5392	7330	7206	1271	836	654	1054	1048	865	931	672	538	736	816	528	7513	8282	11118	5454	5466	5155	7306	7334	6963	12035	9860	7960	10939	10820	9312	11916	13422	12187
AT1G07613	0	0	0	0	0	0	0	0	0	0	0	0	0	0	0	0	0	0	0	0	0	0	0	0	0	0	0	0	0	0	0	0	0	0	0	0
AT1G07615	246	326	419	232	245	175	348	431	298	216	342	328	321	300	304	426	272	268	749	774	945	597	675	711	1024	891	957	825	850	885	855	1088	1241	1001	1018	1155
AT1G07617	0	1	0	0	0	5	0	0	1	0	0	2	0	0	0	1	1	0	0	0	0	0	1	1	0	0	0	0	0	0	0	0	1	0	1	0
AT1G07620	416	237	114	275	392	241	659	697	320	263	283	273	410	246	120	285	209	89	134	314	359	191	300	268	291	218	538	534	542	367	486	768	599	584	763	634
AT1G07623	0	0	0	0	0	0	0	0	0	0	0	0	0	0	0	0	0	0	0	0	0	0	0	0	0	0	0	0	0	0	0	0	0	0	0	0
AT1G07627	0	0	0	0	0	0	0	0	0	0	0	0	0	0	0	0	0	0	0	0	0	0	0	0	0	0	0	0	0	0	0	0	0	0	0	0
AT1G07630	746	1132	853	1411	1493	1042	1455	1613	1286	1281	1311	1253	1184	1121	1109	1301	1426	1251	1724	2033	2257	1794	2087	2157	2134	1967	2522	2700	2555	2114	2595	2702	2463	1912	2867	2013
AT1G07633	0	0	0	0	0	0	0	0	0	0	0	0	0	0	0	0	0	0	0	0	0	0	0	0	0	0	0	0	0	0	0	0	0	0	0	0
AT1G07637	19	19	17	27	20	26	26	24	35	15	25	22	44	38	44	47	35	37	18	10	26	18	10	21	20	29	22	18	21	26	18	19	22	24	33	37
AT1G07640	1160	1126	1015	1862	1971	1661	1303	1565	1163	1012	1066	1031	1202	987	970	1176	1008	1005	1267	1409	1583	1608	1431	1714	1662	1262	1386	1635	1458	1431	1594	1690	1597	1347	1639	1173
AT1G07645	0	0	0	0	0	0	0	0	0	0	0	0	0	0	0	0	0	0	4	0	7	1	0	0	1	0	0	0	0	0	0	0	0	0	0	0
AT1G07647	2	0	5	1	0	3	7	8	8	1	0	2	0	1	4	7	0	1	51	70	62	63	52	66	90	57	54	83	52	65	54	78	60	73	77	67
AT1G07650	2694	3191	3057	2707	2002	1851	3086	5232	3712	2422	4201	4099	3116	3639	3801	3472	4214	3611	1734	1874	1918	2079	2410	2156	1984	2187	2057	1585	1600	1716	1717	1899	1769	1567	1717	1482
AT1G07653	1	1	4	9	2	3	4	6	4	10	0	14	9	0	1	8	8	6	8	6	11	10	6	10	18	4	15	7	8	4	9	16	19	1	18	5
AT1G07657	0	0	0	0	0	0	0	0	0	0	0	0	0	0	0	0	0	0	7	0	2	0	0	0	0	0	0	0	0	0	0	0	0	0	0	0
AT1G07660	531	499	539	604	699	528	665	757	577	549	510	478	641	586	629	720	664	560	1417	1412	1477	1076	1255	1208	1728	1528	1519	1453	1153	1427	1312	1608	1647	1847	1569	1749
AT1G07663	16	11	24	16	11	17	17	30	22	14	13	27	14	20	5	32	16	17	15	48	33	33	38	25	45	48	42	43	45	37	27	41	36	14	25	16
AT1G07667	12	23	15	15	13	14	29	29	7	12	5	21	12	11	20	14	14	14	49	53	52	35	21	23	30	29	61	35	33	22	31	40	12	20	45	12
AT1G07670	2176	2066	2091	3607	3733	2487	2445	2843	1769	2287	2315	2182	1879	1952	2014	2341	2254	1820	10794	9204	10086	8405	8396	8449	9011	8961	7945	8538	8972	7688	7667	7964	6383	5570	6736	4629
AT1G07673	0	0	0	0	0	0	0	0	0	0	0	0	0	0	0	0	0	0	0	0	0	0	0	0	0	0	0	0	0	0	0	0	0	0	0	0
AT1G07680	0	0	0	0	0	0	0	0	0	0	0	1	0	0	0	0	0	1	4	2	4	0	1	1	0	6	11	35	32	4	8	11	5	15	22	15
AT1G07683	0	1	1	1	3	1	1	3	0	0	2	0	9	0	0	2	8	0	4	4	2	4	4	1	0	4	9	3	8	5	4	9	2	7	7	2
AT1G07690	0	0	0	0	0	0	0	0	0	0	0	0	4	0	0	0	0	0	5	21	15	1	9	2	7	1	26	231	234	138	108	184	146	81	192	107
AT1G07693	19	17	18	6	14	5	22	11	12	12	14	21	19	17	12	14	13	12	3	4	1	1	2	0	0	1	0	2	0	0	1	0	2	6	5	3
AT1G07697	0	5	0	1	1	0	0	4	2	2	0	0	1	5	0	2	0	1	1	0	2	4	3	6	6	4	0	1	6	6	2	0	0	5	0	1
AT1G07700	4324	3359	2911	4587	5364	4837	4568	4280	2904	3653	3445	3423	3924	2851	2643	3917	3035	2255	336	236	318	431	398	327	380	266	247	264	261	322	359	362	353	470	368	385
AT1G07702	9	6	2	5	2	6	3	18	6	15	13	10	5	5	7	5	7	12	10	9	20	5	12	2	8	9	6	8	12	4	10	9	8	9	4	3
AT1G07703	13	0	6	18	7	19	10	2	2	0	11	4	4	3	8	10	9	10	15	3	7	11	8	8	8	10	10	4	4	8	6	4	6	4	2	11
AT1G07705	1001	1099	1109	1361	1225	1074	1185	1687	1206	941	1197	1243	1094	1020	1035	1201	1319	1178	1741	1822	2171	1498	1682	1752	1743	1848	1653	1887	1890	1691	1629	1735	1633	1446	1462	1400
AT1G07707	0	0	0	0	0	0	0	0	0	0	0	0	0	0	0	0	0	0	33	15	15	30	53	60	31	7	27	8	12	13	12	8	12	15	11	12
AT1G07710	16	38	34	16	15	5	9	18	3	11	16	24	30	8	6	30	13	11	247	224	240	222	212	212	301	189	241	360	368	384	333	330	222	292	255	152
AT1G07717	0	0	0	0	0	0	0	0	0	0	0	0	0	0	0	0	0	0	0	0	0	0	0	0	0	1	0	0	1	0	0	0	0	0	0	0
AT1G07720	3930	3142	1739	3564	4266	2018	3534	2669	1023	2783	2412	2215	3316	2316	1340	3461	2043	1275	576	525	482	484	412	403	456	415	371	435	500	578	391	434	368	370	462	253
AT1G07723	0	0	0	0	0	0	0	0	0	0	0	0	0	0	0	0	0	0	0	0	0	0	0	0	0	0	0	0	0	0	0	0	0	0	0	0
AT1G07725	48	41	57	108	87	77	87	80	72	70	52	77	79	77	86	99	76	105	104	77	137	102	89	122	129	133	119	122	105	86	132	122	197	102	127	121
AT1G07727	0	0	0	0	0	0	0	0	0	0	0	0	0	0	0	0	0	0	0	0	0	0	0	0	0	0	0	0	0	0	0	0	0	0	0	0
AT1G07728	518	600	665	755	813	762	632	867	714	586	744	726	699	751	767	782	745	754	791	940	1177	961	1097	1095	1176	1137	1426	1083	1035	937	1284	1428	1617	1228	1405	1456
AT1G07730	0	0	0	0	0	0	0	0	0	0	0	0	0	0	0	0	0	0	0	0	0	0	0	0	0	0	0	0	0	0	0	0	0	0	0	0
AT1G07733	10	17	31	22	20	23	31	12	15	2	16	15	20	24	29	22	7	32	23	40	35	25	38	30	33	26	26	40	27	17	37	33	37	54	35	43
AT1G07737	0	0	0	0	0	0	0	0	0	0	0	0	0	0	0	0	0	0	0	0	0	0	0	0	0	0	0	0	0	0	0	0	0	0	0	0
AT1G07740	51	88	67	102	97	72	79	108	90	61	88	76	48	53	117	126	87	68	220	188	286	165	151	157	245	221	242	243	193	156	210	243	178	139	222	91
AT1G07743	83	110	74	387	564	493	173	152	100	52	37	81	118	91	68	116	93	44	208	145	202	321	242	240	227	169	185	138	111	201	233	213	217	271	214	221
AT1G07745	250	248	284	427	649	384	443	356	296	263	288	269	291	386	415	360	342	392	274	326	361	264	362	384	372	411	421	300	268	367	390	423	635	554	464	586
AT1G07747	0	0	0	4	10	0	1	0	0	0	0	0	0	0	0	0	0	0	0	0	0	0	0	0	0	0	0	0	0	0	0	0	0	0	0	0
AT1G07750	660	752	508	9115	11863	6440	3274	4255	3017	538	623	649	811	779	776	1025	1063	913	5102	5993	6205	5804	7024	6230	6496	8102	7434	5933	5210	5274	4500	4979	4243	4575	5356	4297
AT1G07753	26	20	59	74	50	78	36	78	65	33	35	44	35	47	88	54	67	52	29	52	44	44	37	55	100	57	59	48	25	37	41	55	62	38	51	74
AT1G07757	9	16	21	15	25	40	12	33	19	16	20	18	11	24	31	19	20	15	27	40	50	18	42	34	44	37	28	52	39	34	31	28	46	16	29	24
AT1G07760	0	0	0	0	0	0	0	0	0	0	0	0	0	0	0	0	0	0	0	0	0	0	0	0	0	0	0	0	0	0	0	0	0	0	0	0
AT1G07763	0	0	0	0	0	0	0	1	0	0	0	0	0	0	0	0	0	0	0	0	2	3	0	0	0	0	0	0	0	0	4	0	1	0	0	0
AT1G07767	0	0	0	0	0	0	0	0	0	0	0	0	0	0	0	0	0	0	0	0	0	0	0	0	0	0	0	0	0	0	0	0	0	0	0	0
AT1G07770	6772	5591	6587	3654	4496	3643	5899	6068	5001	5989	5585	5774	7117	5803	5823	6841	6084	5658	11642	12018	14627	9725	9741	10480	19745	12043	11813	12679	11974	14288	12579	14135	16098	21849	15611	20942
AT1G07773	0	0	0	0	0	0	0	0	0	0	0	0	0	0	0	0	0	0	0	0	0	0	0	0	0	0	0	0	0	0	0	0	0	0	0	0
AT1G07777	0	0	0	1	12	0	1	0	0	0	0	0	0	0	0	0	0	0	0	0	0	0	0	0	0	0	0	0	0	0	0	0	0	0	0	0
AT1G07780	506	547	638	200	236	308	489	503	420	643	516	570	584	500	538	562	553	506	963	836	968	588	638	734	1252	842	880	987	1009	1180	1202	1227	1453	1422	1457	1420
AT1G07783	0	0	0	0	0	0	0	0	0	0	0	0	0	0	0	0	0	0	0	0	0	1	4	0	1	0	4	0	0	0	0	0	0	1	0	0
AT1G07787	0	0	0	0	0	0	0	0	0	0	0	0	0	0	0	0	0	0	0	0	0	0	0	0	0	0	0	0	0	0	0	0	0	0	0	0
AT1G07790	1135	1436	1241	994	1481	866	1674	1312	1050	1192	992	844	1303	979	975	1236	1113	847	3033	3340	3363	1891	2044	2150	4516	3171	2413	3129	3407	3533	2815	2938	2755	3741	2904	2827
AT1G07793	0	0	0	0	0	0	0	0	0	1	1	0	0	0	0	0	0	0	0	0	0	0	0	0	0	0	0	0	0	0	0	0	0	0	0	0
AT1G07795	0	0	0	0	4	1	0	0	0	0	1	0	0	0	0	0	0	0	49	72	56	49	27	27	36	71	41	40	50	97	19	22	16	27	27	53
AT1G07803	79	108	128	129	118	148	158	179	116	75	112	117	107	98	98	82	108	128	198	112	187	193	165	152	185	158	151	146	119	151	151	175	171	207	156	278
AT1G07807	78	72	85	43	83	61	60	73	60	79	62	63	58	70	102	90	62	68	0	5	0	2	1	2	0	0	3	2	0	0	0	0	0	0	1	2
AT1G07810	1488	1471	1576	2250	2476	2168	1813	2385	1720	1486	1847	1775	1590	1634	1801	1798	1975	1740	4870	5285	6143	4808	5058	5214	5442	5979	5519	5312	5424	4295	4836	5289	4768	3770	4790	3663
AT1G07813	0	2	0	0	0	0	1	0	0	0	2	1	2	0	2	6	0	0	1	0	2	4	2	6	6	6	5	0	1	2	4	0	0	1	4	4
AT1G07820	1327	1511	1556	1350	1468	1163	2042	1882	1929	1251	1377	1371	1610	1381	1694	1745	1832	1843	4986	5407	5802	3521	3961	4014	7028	5414	5108	5320	5203	5685	5115	5796	6287	7454	6324	8061
AT1G07823	1	18	16	16	21	7	8	8	6	18	16	4	8	8	1	24	2	5	12	12	27	23	35	29	22	10	27	23	18	23	27	25	29	17	20	3
AT1G07827	0	0	0	0	0	0	0	0	0	0	0	0	0	0	0	0	0	0	0	0	0	0	0	0	0	0	0	0	0	0	0	0	0	0	0	0
AT1G07830	367	398	359	314	386	232	401	433	259	398	413	374	472	329	380	469	459	355	1463	1503	1743	1196	1252	1238	2080	1707	1711	1620	1611	1890	1790	2058	2336	2445	2114	2649
AT1G07833	0	0	0	0	0	0	0	0	0	0	0	0	0	0	0	0	0	0	0	0	0	0	0	0	0	0	0	0	0	0	0	0	0	0	0	0
AT1G07837	0	0	0	0	0	0	0	1	0	0	0	0	0	0	0	0	0	0	0	0	4	0	1	0	0	0	0	0	0	0	0	0	0	0	0	0
AT1G07840	653	674	713	543	697	469	735	822	518	635	715	660	673	600	593	706	696	654	1507	1607	1942	1114	1224	1376	2031	1689	1485	1717	1668	1795	1668	1734	1906	2008	1639	1921
AT1G07843	0	0	0	0	0	0	0	0	0	0	0	0	0	0	0	0	0	0	0	0	0	0	0	0	0	0	0	0	0	0	0	0	0	0	0	0
AT1G07847	4	12	10	3	10	10	18	6	10	6	4	1	7	7	1	8	14	6	30	21	42	28	23	31	56	24	43	26	31	87	30	53	28	34	44	50
AT1G07850	12	2	0	0	5	0	1	0	0	2	1	3	0	0	0	0	0	1	6	4	1	5	3	1	3	4	0	2	3	6	5	4	0	0	2	0
AT1G07853	0	0	0	2	0	2	0	4	0	0	4	0	0	0	0	0	0	0	0	0	13	5	6	0	8	2	0	1	2	2	7	0	0	2	2	9
AT1G07857	0	0	0	0	0	0	0	0	0	0	0	0	0	0	0	0	0	0	0	0	0	0	0	0	0	0	0	0	0	0	0	0	0	0	0	0
AT1G07860	0	0	0	0	0	0	0	0	0	0	0	0	0	0	0	0	0	0	2	0	0	2	2	3	2	0	0	0	0	0	1	6	0	3	0	0
AT1G07863	0	0	0	0	0	0	0	0	0	0	0	0	0	0	0	0	0	0	0	0	0	0	0	0	0	0	0	0	0	0	0	0	0	0	0	0
AT1G07867	0	0	0	0	0	0	0	0	0	0	0	0	0	0	0	0	0	0	0	0	0	0	0	0	0	0	0	0	0	0	0	0	0	0	0	0
AT1G07870	410	278	128	602	734	435	448	441	161	246	180	209	220	173	143	242	163	174	2117	1595	1661	2259	2517	2254	1852	1908	1488	1120	1289	1245	1325	1657	1258	1508	1888	978
AT1G07873	0	0	0	0	0	0	0	0	0	0	0	0	0	0	0	0	0	0	0	0	0	0	0	0	0	0	0	0	0	0	0	0	0	0	0	0
AT1G07877	24	20	24	36	36	35	41	41	52	16	43	33	25	36	61	22	40	49	28	30	34	47	47	58	34	45	72	29	23	27	39	59	48	47	36	51
AT1G07880	125	153	111	121	88	96	118	120	107	132	130	93	135	103	97	182	154	125	1269	1541	1819	1096	921	972	1258	929	970	1187	858	1126	1269	1112	1220	1260	1116	1637
AT1G07883	0	0	0	0	4	2	0	0	2	2	3	0	0	0	1	0	0	2	14	9	18	9	7	11	25	13	10	9	20	18	12	11	3	5	11	2
AT1G07885	3	4	3	5	1	2	14	2	1	3	0	0	11	0	4	1	7	1	21	4	1	1	0	8	3	6	12	4	6	8	3	2	4	1	8	1
AT1G07887	3	0	4	1	11	1	4	3	1	6	1	2	5	3	1	2	3	2	3	5	7	3	7	8	12	3	6	6	7	11	8	11	13	14	10	19
AT1G07890	17822	13604	9729	24840	33156	21533	21583	16410	10082	18205	14261	14153	17149	10277	8784	15319	11745	7651	33288	32624	35185	28153	24586	24959	33634	29491	24947	30700	29265	32364	26720	26490	22653	31203	26993	26104
AT1G07893	169	287	262	376	428	217	253	353	198	249	232	289	231	258	266	332	257	169	456	516	556	436	478	459	372	390	392	466	417	312	300	301	235	178	233	155
AT1G07897	55	43	76	17	39	20	35	36	24	64	51	51	54	30	32	38	48	40	81	87	136	55	53	64	158	89	95	123	60	113	86	92	67	93	88	91
AT1G07900	16	1	5	224	340	330	112	157	74	5	3	18	20	18	21	29	6	9	210	88	95	50	47	73	74	72	45	152	79	126	120	97	157	71	116	76
AT1G07901	4	0	12	2	4	1	9	11	6	5	3	8	4	5	3	8	2	2	8	8	9	4	9	8	17	12	13	2	12	20	13	30	16	20	18	12
AT1G07902	80	68	104	109	97	90	124	119	111	80	87	76	99	119	144	135	107	108	233	242	297	191	228	189	315	274	297	256	215	257	231	325	388	329	369	476
AT1G07903	0	0	0	0	0	0	0	0	0	0	0	0	0	0	0	0	0	0	0	0	0	0	0	0	0	0	0	0	0	0	0	0	0	0	0	0
AT1G07907	0	0	0	0	0	0	0	0	0	0	0	0	0	0	0	0	0	0	0	0	0	0	0	0	0	0	0	0	0	0	0	0	0	0	0	0
AT1G07910	822	800	1036	844	790	860	978	1038	963	745	1125	1171	981	972	1103	1120	1128	1004	1384	1576	1617	1048	1259	1266	1532	1624	1628	1492	1451	1261	1360	1451	1505	1154	1441	1151
AT1G07913	0	0	0	0	0	0	0	0	0	0	0	0	0	0	0	0	0	0	0	0	2	0	0	0	0	0	0	4	0	0	0	0	0	4	2	4
AT1G07917	0	0	0	0	0	0	0	0	0	0	0	0	0	0	0	0	0	0	0	0	0	0	0	0	0	0	0	0	0	0	0	1	0	0	0	0
AT1G07920	14845	13414	13706	10516	12016	9156	14015	15786	11703	13680	13705	13572	15067	13339	12151	15107	14415	12210	28044	29956	32616	18985	19717	20303	30404	27182	23720	30403	28147	32034	25676	26843	27462	35069	29029	34609
AT1G07923	0	0	0	0	0	0	0	0	0	0	0	0	0	0	0	0	0	0	0	0	0	1	5	1	4	3	1	0	10	8	0	1	9	8	3	0
AT1G07927	0	0	0	0	0	0	0	0	0	0	0	0	0	0	0	0	0	0	0	0	0	0	0	0	0	0	1	0	0	0	0	0	0	0	0	0
AT1G07930	15738	13416	12515	10488	12464	7131	14472	14825	9863	14456	12563	12301	13339	10889	9820	13567	11267	9583	30431	30992	34800	20326	20772	21472	30878	27317	24476	32025	31657	30627	26421	27838	25220	30024	26329	26747
AT1G07933	0	0	0	0	0	0	0	0	0	0	0	0	0	0	0	0	0	0	0	2	0	0	0	0	0	2	2	0	0	1	0	0	0	2	7	0
AT1G07937	0	0	0	0	0	0	0	0	0	0	0	0	0	0	0	0	0	0	108	117	100	58	108	132	241	195	133	110	96	91	101	130	155	110	146	111
AT1G07940	11358	10502	11135	8498	9430	7489	11868	12874	9546	11121	11411	11217	11541	10530	10545	12198	11460	9362	22955	24527	27295	15370	16719	16822	24854	22664	19788	24714	24320	26164	21825	22407	21090	27190	22760	25185
AT1G07943	3	7	9	24	7	12	8	11	7	6	8	11	13	1	6	7	7	5	23	21	27	30	4	10	27	14	11	4	15	18	26	10	13	36	27	7
AT1G07947	0	0	1	0	0	0	0	0	0	0	0	0	0	0	0	0	0	0	0	0	0	0	0	0	0	0	0	0	0	0	0	0	0	0	0	0
AT1G07950	363	339	438	441	482	398	386	476	441	371	370	454	481	472	445	477	565	531	920	964	1256	895	958	915	1139	1012	980	1002	909	1121	1159	1115	1199	1300	1222	1198
AT1G07957	0	0	0	0	0	0	0	0	0	0	0	0	0	0	0	0	0	0	0	0	0	0	0	0	0	0	0	0	0	0	0	0	0	0	0	0
AT1G07960	631	494	557	797	896	799	766	897	653	584	512	513	686	638	534	721	580	627	1932	1885	2361	1628	1708	1686	2196	2080	2037	1978	2191	2254	2016	2130	2250	2719	2350	2677
AT1G07963	33	30	48	53	59	51	56	72	70	16	32	36	24	45	37	22	53	46	82	84	141	117	84	93	147	103	128	104	94	142	95	122	115	201	129	221
AT1G07967	5	4	3	17	4	0	13	5	14	11	3	6	4	9	14	9	13	5	3	11	9	15	3	10	22	12	12	15	11	8	11	15	9	8	6	8
AT1G07970	628	560	547	436	468	359	659	650	492	562	478	552	586	472	501	511	491	381	1226	1367	1415	1091	1032	1144	1642	1350	1520	1336	1324	1368	1433	1678	1582	1464	1488	1522
AT1G07973	0	0	0	0	0	0	0	0	0	0	0	0	0	0	0	0	0	0	1	0	3	0	6	1	0	1	0	1	0	0	4	1	8	0	0	1
AT1G07977	0	0	0	0	0	0	0	0	0	0	0	0	0	0	0	0	0	0	2	5	0	3	1	4	5	1	7	1	1	9	2	1	3	1	10	9
AT1G07980	433	420	346	481	530	495	523	547	325	541	372	394	496	385	387	513	454	386	730	753	829	731	623	651	874	816	646	816	618	855	801	618	847	933	737	955
AT1G07983	21	63	66	44	57	30	46	82	46	52	32	56	56	59	22	61	55	53	117	165	226	119	97	108	258	136	132	171	139	188	84	132	110	166	122	173
AT1G07985	27	5	5	34	33	90	24	26	16	4	0	5	26	12	2	12	5	11	39	20	24	112	75	140	62	382	162	8	8	1	12	16	18	11	26	16
AT1G07987	5	10	6	21	8	7	15	5	5	1	8	7	0	4	5	3	6	3	6	12	11	3	18	9	6	6	26	8	10	0	3	9	12	0	5	0
AT1G07990	1937	1995	2274	2882	3019	2844	2802	3560	3000	2030	2409	2500	2058	2356	2553	2424	2576	2219	4254	4114	4866	4182	4584	4482	4464	4279	4461	4194	3712	3529	3862	4530	4520	4069	4228	4234
AT1G07993	590	567	648	463	550	600	598	598	558	604	460	502	636	616	532	595	517	593	9	5	2	2	3	2	4	0	1	1	1	0	0	4	13	1	5	6
AT1G07997	0	4	0	1	0	0	1	0	0	0	0	0	0	0	0	1	0	0	0	0	0	0	0	0	0	0	0	0	1	0	0	1	0	0	0	0
AT1G08000	462	402	431	363	418	321	406	393	273	391	370	343	342	284	257	305	307	280	530	471	572	512	483	478	612	525	455	538	447	555	442	474	468	580	440	489
AT1G08003	46	56	75	45	99	122	58	127	81	30	75	71	51	55	56	50	73	88	106	58	115	87	95	89	151	95	70	83	84	65	81	120	75	128	92	102
AT1G08005	6	1	6	0	4	1	0	2	0	1	0	10	8	4	1	4	1	1	0	5	1	4	0	4	1	0	2	0	6	2	1	4	1	2	1	0
AT1G08007	0	0	0	0	0	0	0	0	0	0	0	0	0	0	0	0	0	0	0	0	0	0	0	0	0	0	0	0	0	0	0	0	0	0	0	0
AT1G08010	471	539	548	571	707	353	571	586	378	477	464	394	570	453	578	672	487	535	1378	1368	1413	1632	1351	1293	1538	1354	1214	1495	1382	1523	1267	1359	1226	1460	1344	1349
AT1G08013	0	0	0	0	0	0	0	0	0	0	0	0	0	0	0	0	0	0	0	0	0	0	0	0	0	0	0	0	0	0	0	0	0	0	0	0
AT1G08017	0	0	0	0	0	0	0	0	0	0	0	0	0	0	0	0	0	0	0	0	0	0	0	0	0	0	0	0	0	0	0	0	0	0	0	0
AT1G08023	0	0	0	0	0	0	0	0	0	0	0	0	0	0	0	0	0	0	0	0	0	0	0	0	0	0	0	0	0	4	0	0	0	0	0	0
AT1G08027	0	0	0	0	0	0	0	0	0	0	0	0	0	0	0	0	0	0	0	0	0	0	0	0	0	0	0	0	0	0	0	0	0	0	0	0
AT1G08030	598	691	764	736	716	705	725	1004	848	557	719	709	725	793	793	873	767	842	1570	1688	2081	1511	1678	1845	2167	1767	1861	1691	1686	1811	1955	2038	2325	2212	2063	2123
AT1G08033	0	0	0	0	0	0	0	0	0	0	0	0	0	1	0	0	0	0	0	0	0	0	1	0	0	2	0	0	0	0	0	0	0	0	0	0
AT1G08035	1	7	2	8	4	0	0	1	1	5	2	0	0	4	5	14	9	0	1	4	4	10	2	1	9	11	1	8	11	6	5	7	8	6	8	11
AT1G08037	34	20	17	32	30	9	36	48	12	20	24	34	18	22	12	17	23	30	33	50	81	39	43	56	56	40	46	60	53	51	49	52	57	43	52	86
AT1G08040	704	650	739	1272	1278	1680	901	1075	914	649	707	664	675	749	775	938	849	757	2206	1836	2271	2835	2682	2708	2288	2109	2104	1731	1547	1777	1760	1847	1776	1895	1814	1698
AT1G08043	31	14	20	17	16	27	33	35	25	8	19	12	10	16	31	35	15	12	70	43	52	36	69	42	42	62	37	54	54	59	65	61	76	109	87	81
AT1G08047	1	1	3	2	4	5	1	2	0	1	4	0	2	0	2	0	0	0	2	2	3	2	4	0	1	3	0	1	2	2	0	5	2	0	4	0
AT1G08050	322	186	144	877	780	692	891	1108	774	166	305	331	200	221	276	223	332	301	452	497	533	464	379	450	509	483	460	841	841	434	582	764	520	465	672	569
AT1G08053	0	0	0	0	0	0	0	0	0	0	0	0	0	0	0	0	0	0	0	0	0	0	0	0	0	0	0	0	0	0	0	0	0	0	0	0
AT1G08057	0	0	1	0	0	0	0	0	0	0	0	0	0	0	0	0	0	0	0	0	0	0	0	0	0	0	0	0	0	0	0	0	0	0	0	0
AT1G08060	1409	1254	1314	1839	1492	1372	1337	1788	1202	1321	1461	1434	1173	1286	1066	1395	1330	974	1993	1800	2224	1810	1958	2063	1888	2098	1878	1789	1843	1251	1692	1887	1573	885	1312	1092
AT1G08063	0	0	0	0	0	0	0	0	0	0	0	0	0	1	0	1	0	0	0	0	0	0	0	0	0	0	0	0	0	0	0	0	0	0	0	0
AT1G08065	0	0	0	0	0	0	0	0	0	0	0	0	0	0	0	0	0	0	0	0	0	0	0	0	0	0	0	0	0	0	0	0	0	0	0	0
AT1G08070	14	26	36	19	21	23	25	63	91	35	40	24	34	33	77	45	59	45	151	172	160	80	127	87	147	130	166	147	113	145	131	187	176	126	162	105
AT1G08073	85	65	45	85	74	78	50	97	63	40	70	92	57	74	50	67	43	46	100	86	141	94	101	153	102	104	133	84	128	72	42	72	70	18	52	17
AT1G08077	0	0	0	0	0	0	0	0	0	0	0	0	0	0	0	0	0	0	0	0	0	0	0	0	0	0	0	0	0	0	0	0	0	0	0	0
AT1G08080	0	0	0	0	6	0	0	0	1	0	0	0	0	0	0	0	0	0	10	23	0	20	6	5	0	60	9	9	1	11	12	8	7	19	2	9
AT1G08087	0	1	4	31	18	31	8	21	24	4	10	2	11	20	21	14	7	19	60	36	65	51	84	68	71	43	99	85	99	46	77	99	62	74	91	102
AT1G08090	62	199	127	126	57	25	75	140	232	109	172	92	135	150	133	188	163	220	610	1100	1170	718	414	523	400	1595	731	1288	922	475	944	681	640	700	792	682
AT1G08093	0	0	1	0	0	0	0	0	0	0	0	0	0	0	0	0	0	0	1	1	3	0	0	0	5	1	0	1	1	1	0	0	0	1	0	0
AT1G08097	0	0	0	0	0	0	0	0	0	0	0	0	0	0	0	0	0	0	0	0	0	0	0	0	0	0	0	0	0	0	0	0	0	0	0	1
AT1G08100	0	0	0	0	0	0	0	0	0	0	0	0	0	0	0	0	0	0	1	0	0	0	0	0	0	0	0	6	0	0	0	0	0	0	0	0
AT1G08103	0	1	0	0	0	0	0	2	0	0	2	7	0	0	0	2	0	0	1	4	5	0	1	0	2	0	0	0	0	0	3	1	0	2	3	1
AT1G08107	0	0	0	0	0	0	0	0	0	0	0	0	0	0	0	0	0	0	0	0	0	0	0	0	0	0	0	0	0	0	0	0	0	0	0	0
AT1G08110	3362	2994	2840	3273	3739	3589	3951	4289	3332	3274	3210	3272	3710	3415	3674	3962	3703	3449	3621	3748	4348	3603	3685	4044	4140	4079	4109	3621	3300	3680	4164	4536	5201	4690	4815	5080
AT1G08113	0	0	0	0	0	0	0	0	0	0	0	0	0	0	0	0	0	0	0	0	0	0	0	0	0	0	0	0	0	0	0	0	0	0	0	0
AT1G08115	0	0	0	0	0	0	0	0	0	0	0	0	0	0	0	0	0	0	0	0	0	0	0	0	0	0	0	0	0	0	0	0	0	1	0	0
AT1G08117	0	0	4	2	0	0	0	0	0	0	0	0	0	0	0	0	0	0	1	5	5	0	0	1	1	0	4	0	0	2	6	3	1	0	0	0
AT1G08120	3	8	10	3	1	4	1	2	2	6	5	2	11	1	9	5	1	10	4	2	0	2	2	3	2	1	2	3	4	16	10	1	9	12	9	9
AT1G08123	0	0	0	0	0	0	2	0	0	0	0	0	0	0	0	0	0	0	1	0	0	0	0	0	0	0	0	0	0	0	2	0	0	0	0	0
AT1G08125	552	605	663	627	666	739	753	893	754	495	753	629	585	705	843	767	847	757	1049	1167	1357	987	1028	1131	1571	1353	1190	1205	1082	1298	1148	1350	1608	1451	1472	1548
AT1G08127	0	0	0	0	0	0	0	0	0	0	0	0	0	0	0	0	0	0	0	0	0	0	0	0	0	0	0	0	0	0	0	0	0	0	0	0
AT1G08130	1618	1457	1549	925	1145	658	1431	1721	1323	1531	1561	1590	1514	1420	1295	1542	1424	1069	2634	2612	2798	1938	1905	1925	2545	2391	2198	2700	2609	2230	2018	2049	1699	1647	1659	1386
AT1G08133	0	0	0	0	0	0	0	0	0	0	0	0	0	0	0	0	0	0	0	0	2	0	0	0	0	0	0	0	0	0	1	0	0	4	0	0
AT1G08135	0	0	0	0	0	0	0	0	0	0	0	0	0	0	0	0	0	0	0	0	0	0	0	0	0	0	0	0	0	0	0	0	0	0	0	0
AT1G08137	0	0	0	0	0	0	0	0	0	0	0	0	0	0	0	0	0	0	0	0	0	0	0	0	0	0	0	0	0	0	0	0	0	0	0	0
AT1G08140	0	0	0	0	0	0	0	0	0	1	0	0	0	0	0	0	0	0	2	0	0	0	0	0	1	1	2	1	0	2	6	2	7	19	4	1
AT1G08143	0	0	0	0	0	0	0	0	0	0	0	0	0	0	0	0	0	0	0	0	0	0	0	0	0	0	0	0	0	0	0	0	0	0	0	0
AT1G08147	0	0	0	0	0	0	0	0	0	0	0	0	0	0	0	0	0	0	0	0	0	0	0	0	0	0	3	0	0	0	0	0	0	0	0	0
AT1G08150	0	0	0	0	0	1	0	0	0	0	0	0	0	0	0	0	0	0	1	1	0	0	0	1	0	0	0	0	0	1	4	0	0	1	0	0
AT1G08153	0	0	0	0	0	0	0	0	0	0	0	0	0	0	0	0	0	0	0	0	0	0	0	0	0	0	0	0	0	0	0	0	0	0	0	0
AT1G08157	0	0	0	0	0	0	0	0	0	0	0	0	0	0	0	0	0	0	0	0	0	0	0	0	0	0	0	0	0	0	0	0	0	0	0	0
AT1G08160	718	532	478	598	750	445	587	595	413	538	510	484	484	450	490	513	450	450	3798	3960	4623	4218	4002	4618	3879	3426	3740	4024	3342	3474	3275	3740	3198	2465	2569	2858
AT1G08163	0	0	0	0	0	0	0	0	0	0	0	0	0	0	0	0	0	0	0	0	0	0	0	0	0	0	0	0	0	0	0	0	0	0	0	0
AT1G08165	52	63	90	100	81	102	85	134	70	40	62	66	48	68	44	59	89	68	36	32	60	36	40	44	26	34	8	28	32	16	41	27	25	31	22	73
AT1G08170	8	14	3	1	4	2	10	29	7	8	0	1	6	1	0	14	4	0	2	4	2	2	0	1	0	0	0	0	1	5	1	3	6	1	4	4
AT1G08173	16	0	1	2	16	6	30	72	7	0	1	0	1	0	0	1	0	0	100	123	84	108	104	83	109	98	84	97	86	122	78	57	40	126	79	58
AT1G08177	0	0	0	0	0	0	0	0	0	0	0	0	0	0	0	0	0	0	0	0	0	0	0	0	0	0	0	0	0	0	0	0	0	0	0	0
AT1G08180	92	84	144	138	159	221	110	116	121	137	182	162	129	145	173	187	173	173	312	364	523	374	425	447	401	398	527	400	297	436	493	469	560	505	526	725
AT1G08183	0	0	0	0	0	0	0	0	0	0	0	0	0	0	0	0	0	0	0	0	0	0	0	0	0	1	0	0	2	0	0	0	0	0	0	0
AT1G08190	5295	4457	4463	4951	5779	4807	4916	4770	3136	5053	4765	4477	4360	3886	3769	5347	4348	3573	10767	10086	12005	9765	9963	9860	10042	9954	9408	9496	9215	8294	8798	8885	7734	7155	8592	6602
AT1G08193	0	0	0	0	0	0	0	0	0	0	0	0	0	0	0	0	0	0	1	0	0	0	0	0	0	0	1	0	4	0	0	0	0	0	0	0
AT1G08200	10288	9384	8772	18518	22929	14893	12582	12147	8971	9679	9577	9592	10682	9761	9148	11420	10585	8787	22240	21008	22529	32448	30173	29212	22771	21262	18558	17621	16751	17710	15771	17386	15878	17119	16664	15044
AT1G08207	0	0	0	0	0	0	0	0	0	0	0	0	0	0	0	0	0	0	0	0	2	0	0	0	0	0	0	0	0	3	0	0	0	0	0	0
AT1G08210	489	521	704	673	610	636	454	652	650	538	749	675	675	685	977	910	779	851	1241	1291	1790	1873	1925	2005	1888	1650	1994	1464	1234	1391	1770	2008	2409	1730	1914	1905
AT1G08213	20	8	20	5	10	4	5	4	10	9	18	10	4	24	4	10	16	8	29	35	18	21	29	40	43	29	24	35	22	24	22	60	37	41	45	18
AT1G08217	6	7	9	6	8	6	13	10	24	8	5	11	8	6	8	16	10	14	20	25	30	26	20	54	39	35	36	33	40	16	34	28	56	34	77	28
AT1G08220	253	222	225	166	292	164	213	305	163	252	193	217	186	162	148	197	167	170	626	687	823	504	490	507	756	672	552	692	741	869	615	686	646	906	679	620
AT1G08223	0	0	0	0	0	0	0	0	0	0	0	0	0	0	0	0	0	0	0	0	0	0	0	0	0	0	0	0	0	0	0	0	0	0	0	0
AT1G08227	0	0	0	0	0	0	0	0	0	0	0	0	0	0	0	0	0	0	0	0	0	0	0	0	0	0	0	0	1	0	0	0	0	0	1	0
AT1G08230	135	226	185	1184	1509	1511	288	297	282	190	212	196	235	294	240	264	251	230	641	681	757	906	932	919	832	740	699	530	457	664	649	813	969	756	781	991
AT1G08237	0	0	0	0	0	0	0	0	1	0	0	0	0	0	0	0	0	0	0	3	5	1	3	0	0	0	4	3	0	1	0	4	6	3	3	0
AT1G08240	0	0	0	0	0	0	0	0	0	0	0	0	0	0	0	0	0	0	0	0	0	0	0	0	0	0	0	0	0	0	0	0	0	0	0	0
AT1G08247	0	0	0	0	0	0	0	0	0	0	0	0	0	0	0	0	0	0	0	0	0	0	0	0	0	0	0	0	0	0	0	0	0	0	0	0
AT1G08250	257	374	246	1193	1473	935	486	374	296	440	398	330	440	274	283	342	272	238	556	700	822	861	793	810	917	652	638	717	596	650	624	677	503	648	610	620
AT1G08253	0	0	0	0	0	0	0	0	0	0	0	0	0	0	0	0	0	0	0	0	0	0	0	0	0	0	0	0	0	0	0	0	0	0	0	0
AT1G08257	1	0	0	0	0	0	0	0	0	0	0	0	0	0	0	0	0	0	0	0	0	0	0	0	0	0	0	0	0	0	0	0	1	0	0	0
AT1G08260	779	841	667	522	554	434	729	739	637	973	1028	905	751	676	617	774	747	573	4076	3887	4546	2859	2897	3134	4178	3690	3743	4050	3856	3030	3744	3997	3489	2571	3321	2509
AT1G08263	0	0	0	0	0	0	0	0	0	0	0	0	0	0	0	0	0	0	0	0	0	0	0	0	0	0	0	0	0	0	0	0	0	0	0	0
AT1G08267	12	12	21	9	11	18	14	10	9	23	30	18	12	24	10	11	9	21	0	0	0	0	0	0	0	1	0	4	0	0	0	2	4	0	0	2
AT1G08270	45	37	45	69	42	64	30	65	58	12	44	69	47	58	51	55	47	22	65	90	97	97	104	80	114	95	77	94	73	69	105	69	132	150	88	170
AT1G08273	57	82	115	32	37	32	71	47	57	52	68	50	71	59	55	84	39	32	21	19	14	16	3	4	17	9	21	15	23	29	10	8	27	39	21	54
AT1G08277	0	0	0	0	0	0	0	0	0	0	0	0	0	0	0	0	0	0	0	0	0	0	0	0	0	0	0	0	0	0	0	0	0	0	0	0
AT1G08280	167	272	296	176	214	96	261	286	196	242	260	254	328	271	242	399	254	218	1031	1000	1366	712	634	691	1038	712	627	1151	1108	1126	1147	956	787	891	814	731
AT1G08283	28	14	35	23	28	27	37	42	12	20	24	24	28	14	28	36	22	20	456	526	781	625	547	587	675	447	648	521	396	449	483	529	510	674	610	730
AT1G08287	0	0	0	0	0	0	0	0	0	0	0	0	0	0	0	0	0	0	0	0	0	0	0	0	0	0	0	0	0	0	0	0	0	0	0	0
AT1G08290	24	22	4	94	72	65	44	71	34	15	45	27	10	25	21	21	22	4	2071	1930	1999	1923	1265	1647	1215	1181	1011	1719	1886	1332	1965	1993	1743	1937	2014	1142
AT1G08293	4	9	6	12	10	6	7	7	13	1	4	6	2	3	4	2	5	2	65	59	66	68	69	45	116	68	65	57	52	78	40	108	61	89	58	78
AT1G08297	0	0	0	0	0	0	0	0	0	0	0	0	0	0	0	0	0	0	0	0	0	0	0	0	0	0	0	0	0	0	0	0	0	0	0	0
AT1G08300	144	130	149	203	210	148	137	171	161	164	191	114	195	170	154	235	170	107	250	219	227	184	164	190	300	219	220	238	181	243	239	334	397	310	259	305
AT1G08303	0	0	0	0	0	0	0	0	0	0	0	0	0	0	0	0	0	0	0	0	0	0	0	0	0	0	0	0	0	0	0	0	0	0	0	0
AT1G08307	0	0	0	0	0	0	0	0	0	0	0	0	0	0	0	0	0	0	0	0	0	0	0	0	0	0	0	0	0	0	0	0	0	0	0	0
AT1G08310	7	4	12	1	12	18	4	2	9	4	4	4	14	24	30	13	11	3	228	178	233	153	193	192	150	222	188	198	170	138	140	194	179	168	162	182
AT1G08313	0	0	0	0	0	0	0	0	0	0	0	0	0	0	0	0	0	0	0	0	0	0	0	0	0	0	0	0	0	0	0	0	0	0	0	0
AT1G08315	406	349	335	661	607	558	560	573	490	326	412	357	488	546	465	588	609	506	702	785	849	793	726	654	854	831	773	779	665	751	766	803	946	626	873	705
AT1G08317	59	66	66	170	144	113	140	137	108	66	111	82	90	112	174	108	82	151	295	295	331	282	345	348	383	349	328	313	344	334	347	421	354	300	295	244
AT1G08320	0	0	1	4	4	9	1	0	0	0	0	4	0	5	3	0	8	1	1484	1870	2356	1707	2458	2316	2297	1932	3073	2525	2113	1785	2416	2575	3022	2512	3335	3299
AT1G08323	0	0	6	0	0	1	8	0	0	8	4	2	6	0	2	0	4	4	2	4	0	0	0	2	0	6	3	2	2	4	6	14	2	7	7	2
AT1G08327	0	0	0	0	0	0	0	0	0	0	0	0	0	0	0	0	0	0	0	0	0	0	0	0	0	0	0	0	0	0	0	0	0	0	0	0
AT1G08333	0	0	1	0	0	0	2	0	4	0	0	0	1	0	0	0	0	0	2	0	0	0	2	6	1	2	0	0	0	0	2	2	2	0	1	0
AT1G08337	0	0	0	0	0	0	0	0	0	0	0	0	0	0	0	0	0	0	0	0	0	0	0	0	0	0	0	0	0	0	0	0	0	0	0	0
AT1G08340	89	102	67	141	156	92	145	118	72	111	95	112	61	65	44	57	108	62	1209	1224	1238	1200	1470	1382	1302	1393	1686	1454	1061	912	789	1017	978	1002	1054	1050
AT1G08343	0	0	0	0	0	0	0	0	0	0	0	0	0	0	0	0	0	0	0	0	0	0	0	0	0	0	0	0	0	0	0	0	0	0	0	0
AT1G08347	0	0	0	0	0	0	0	0	0	0	0	0	0	0	0	0	0	0	0	0	0	0	0	0	0	0	0	0	0	0	0	0	0	0	0	0
AT1G08350	278	302	309	283	306	253	322	409	349	256	302	375	331	359	400	386	363	352	920	1114	1184	776	888	913	1027	1159	1058	1114	1218	1114	1080	1153	1007	1033	1197	1092
AT1G08353	0	0	0	0	0	0	0	0	0	0	0	0	0	0	0	0	0	0	0	0	0	0	0	0	0	0	0	0	0	0	0	0	0	0	0	0
AT1G08357	0	0	0	1	0	0	5	4	4	4	1	0	0	1	0	0	0	0	0	0	0	0	0	0	0	0	0	0	0	0	0	0	0	0	0	0
AT1G08360	11358	9814	9992	6081	7220	5148	9247	9182	6944	10671	9839	9747	11319	8891	8731	11108	9984	8425	18789	19717	21867	12943	13363	13939	22138	18252	16951	19562	19786	22111	18773	19747	20567	25003	21888	23173
AT1G08363	0	0	0	0	0	0	0	0	0	0	0	0	0	0	0	1	0	0	0	0	0	0	0	0	0	0	0	0	0	0	0	0	0	0	0	0
AT1G08367	0	0	0	0	0	0	0	0	0	0	0	0	0	0	0	0	0	0	0	0	0	0	0	0	0	0	0	0	0	0	0	0	0	0	0	0
AT1G08370	1161	986	882	1439	1537	1174	1168	1581	1098	1269	1106	1033	1111	1115	1072	1204	1240	988	2782	2857	2974	2466	2383	2474	3146	2982	2676	2742	2448	2901	2635	2703	2615	2830	2436	2886
AT1G08377	0	0	0	0	0	0	0	0	0	0	0	0	0	0	0	0	0	0	0	0	0	0	0	0	0	0	0	0	0	0	0	0	0	0	0	0
AT1G08380	170482	160610	188236	148057	144881	162199	169869	164321	164307	151086	174360	175142	180459	193970	201558	217229	210111	203976	1117	595	822	1073	1001	693	1022	912	887	855	341	396	619	926	684	1119	1091	974
AT1G08383	0	0	0	0	0	0	0	0	0	0	0	0	0	0	0	0	0	0	0	0	0	0	0	0	0	0	0	0	0	0	0	0	0	0	0	0
AT1G08387	6	1	14	11	14	16	13	33	16	2	6	4	10	4	12	8	13	8	11	5	32	8	7	18	16	14	12	8	2	34	6	22	6	2	6	2
AT1G08390	342	310	348	475	398	535	387	365	292	326	349	372	321	365	390	391	454	311	211	165	209	163	192	179	242	207	190	240	156	195	206	170	267	291	248	338
AT1G08393	0	0	0	0	0	4	0	2	0	8	0	3	0	0	0	0	0	0	2	0	3	0	0	0	4	0	1	0	4	0	2	0	3	2	5	10
AT1G08397	0	0	0	0	0	0	0	0	0	0	0	0	0	0	0	0	0	0	0	0	0	0	0	0	0	0	0	0	0	0	0	0	0	0	0	0
AT1G08400	285	283	294	296	334	293	318	364	219	247	293	310	297	236	219	313	244	202	514	511	625	465	461	522	513	502	578	649	583	572	576	626	558	532	528	484
AT1G08403	0	0	0	0	0	0	0	0	0	0	0	0	0	0	0	0	0	0	26	32	36	45	32	20	40	14	18	30	15	37	18	14	41	11	29	21
AT1G08410	1043	1015	1039	838	887	541	1020	1520	692	1009	950	925	948	723	680	881	880	557	1757	1815	2057	1205	1353	1370	2229	1740	1538	2034	1918	1814	1605	1769	1590	1778	1593	1498
AT1G08413	0	0	0	0	0	0	0	0	0	0	0	0	0	0	0	0	0	0	8	2	0	1	2	0	0	2	6	5	1	4	1	0	0	1	4	2
AT1G08417	0	0	0	0	0	0	0	0	0	0	0	0	0	0	0	0	0	0	0	0	0	0	0	0	0	0	0	0	0	0	0	0	0	0	0	0
AT1G08420	3328	3160	3369	3985	4449	3830	3624	4352	2985	3306	3551	3480	3142	3110	3004	3480	3490	2969	5575	5819	6792	5572	5901	5661	6587	5797	6115	5812	5475	4828	5372	5969	5778	4470	5685	4532
AT1G08427	7	2	2	6	5	8	10	12	6	3	2	0	6	3	3	8	7	10	10	11	23	7	5	4	14	16	4	14	4	6	21	25	8	26	13	30
AT1G08430	0	0	0	1	0	0	1	0	1	0	0	2	9	5	4	2	0	0	682	852	761	380	187	190	654	685	396	706	643	1188	504	462	301	604	379	377
AT1G08433	0	0	0	0	0	0	0	0	0	0	0	0	0	0	0	0	0	0	0	2	0	1	0	0	0	1	0	0	1	1	4	5	1	2	3	1
AT1G08437	0	0	0	0	0	0	0	0	0	0	0	0	0	0	0	0	0	0	1	0	0	1	5	2	1	8	1	3	2	4	2	4	2	6	9	0
AT1G08440	0	0	0	4	1	2	5	4	0	0	0	0	0	0	0	0	1	0	45	29	27	245	203	287	32	188	78	6	1	9	7	20	4	12	4	2
AT1G08443	2	0	0	0	0	0	0	0	0	0	0	0	0	0	0	0	0	0	10	16	1	10	10	1	9	0	3	5	2	2	7	8	7	0	12	1
AT1G08447	0	0	0	0	0	0	0	0	0	0	0	0	0	0	0	0	0	0	0	0	0	0	0	0	0	0	0	0	0	0	0	0	0	0	0	0
AT1G08450	5679	2289	2194	5357	5898	3936	11023	21742	9757	2300	3688	3689	2896	2979	3415	3507	4652	3270	3495	4094	3999	3120	3191	3092	3765	3907	3511	3291	3153	3446	3214	3526	3411	3579	3687	3553
AT1G08453	0	0	0	0	0	0	0	0	0	0	0	0	0	0	0	0	0	0	0	0	0	1	0	0	0	4	0	0	0	0	0	2	0	0	0	0
AT1G08457	0	4	1	0	1	0	0	1	3	0	4	0	0	1	0	0	2	1	1	0	0	1	0	2	2	0	1	1	0	2	1	2	1	0	5	5
AT1G08460	691	491	651	911	972	1072	1279	1643	1370	602	787	752	861	953	998	1035	1185	1203	1309	1291	1707	1539	1548	1643	1814	1745	1972	1421	1379	1549	1667	2027	2236	1799	1989	2472
AT1G08463	0	0	0	0	1	0	0	0	0	0	0	0	0	0	0	0	0	0	0	0	0	0	0	0	0	0	0	0	0	0	0	0	0	0	0	0
AT1G08465	540	466	539	543	469	607	606	791	640	444	564	454	452	501	486	613	535	435	9	5	8	2	2	1	1	9	2	1	0	0	0	1	1	2	7	13
AT1G08470	879	824	992	822	949	770	858	971	729	819	947	940	707	859	771	960	971	799	1493	1688	1897	1616	1588	1583	1762	1541	1545	1564	1289	1524	1410	1477	1543	1408	1327	1469
AT1G08473	0	0	0	0	0	0	0	0	0	0	0	0	0	0	0	0	0	0	0	0	0	0	0	0	0	0	0	3	0	0	0	0	0	0	0	0
AT1G08477	2848	1399	433	596	1275	531	1348	669	235	2010	280	319	1070	476	286	677	407	270	345	367	511	399	542	497	719	334	407	388	278	319	270	329	321	243	314	205
AT1G08480	1557	1405	1491	2147	2355	2255	2071	1991	1765	1247	1657	1490	1579	1482	1398	1631	1575	1499	4191	4546	5397	3759	3762	3717	5049	4552	3971	4572	4382	5021	4129	4146	4213	5614	4677	5269
AT1G08483	0	2	0	0	0	0	0	0	0	0	0	0	0	0	0	0	0	0	0	0	0	0	0	0	0	0	0	0	0	0	0	0	0	0	0	0
AT1G08487	0	0	0	0	0	0	0	0	0	0	0	0	0	0	0	0	0	0	3	0	3	6	8	4	6	20	7	4	12	6	16	12	7	2	3	15
AT1G08490	3472	3027	3207	3480	3690	3410	3528	3632	3151	3518	3731	3714	3650	3277	3301	3931	3727	3222	1150	1383	1544	1192	1304	1291	1502	1410	1454	1470	1117	1144	1307	1406	1248	1148	1461	1318
AT1G08493	0	0	0	0	0	0	0	0	0	0	0	0	0	0	0	0	0	0	0	0	4	1	0	0	2	0	0	0	0	2	2	6	0	4	0	2
AT1G08497	0	0	0	0	0	0	0	0	0	0	0	0	0	0	0	0	0	0	0	0	0	0	0	0	0	0	0	0	0	0	0	0	0	0	0	0
AT1G08500	13	38	32	23	34	32	44	45	48	17	29	52	37	29	29	32	28	36	972	1190	1094	707	876	791	1008	1261	998	678	889	954	599	637	487	759	671	764
AT1G08503	0	0	0	0	0	0	0	0	0	0	0	0	0	0	0	0	0	0	0	0	0	0	0	0	0	0	0	0	0	0	0	0	0	0	0	0
AT1G08507	23	26	62	79	76	142	37	89	86	21	39	44	40	57	44	52	52	42	41	42	41	80	34	55	76	53	90	32	37	43	55	37	60	64	57	126
AT1G08510	6955	6822	6075	9272	10281	8601	8945	10489	6472	5936	4961	5034	7277	7710	6472	8675	7667	6350	9094	8775	9765	9866	9149	9439	10560	8681	8203	7860	6840	7415	6998	7888	7026	6459	7024	6682
AT1G08513	1	8	10	15	4	14	2	21	18	5	6	17	16	13	18	8	16	20	3	12	9	6	19	6	10	10	7	10	15	7	14	18	18	17	10	5
AT1G08517	0	0	0	0	0	0	0	0	0	0	0	0	0	0	0	0	0	0	0	0	0	0	0	0	0	0	0	0	0	0	0	0	0	0	0	0
AT1G08520	19829	17822	17392	11885	12690	10352	15165	15243	12986	18996	19389	18483	17944	16956	16570	19618	17929	15356	2095	2017	2299	2195	2224	2233	2236	2085	2596	1866	1673	1633	2076	2484	2388	1906	2285	2255
AT1G08523	0	0	0	0	0	0	0	0	0	0	0	0	0	0	0	0	0	0	0	0	0	0	0	0	0	0	0	0	0	0	0	0	0	0	0	0
AT1G08530	561	399	541	625	729	678	655	666	479	510	594	495	502	475	455	588	504	441	496	421	533	456	467	331	557	474	460	480	390	496	493	426	458	580	444	578
AT1G08533	0	0	0	0	0	0	0	0	0	0	0	0	0	0	0	0	0	0	0	0	0	0	0	0	0	0	0	0	0	0	0	0	0	0	0	0
AT1G08537	11	7	14	13	3	6	12	6	11	7	16	10	11	9	7	9	17	17	11	6	10	8	15	3	6	2	5	8	10	2	2	10	3	7	3	5
AT1G08540	11068	10280	11166	6449	7588	6443	9115	8146	7457	11109	11798	11558	11558	10256	10154	12819	11066	9650	742	629	820	781	666	702	856	734	711	697	590	656	697	742	671	734	715	813
AT1G08543	57	63	46	86	97	94	65	78	68	38	72	62	38	58	80	63	59	86	55	75	91	50	68	63	84	74	85	54	42	53	49	52	53	52	68	40
AT1G08547	15	12	23	2	33	52	28	34	30	21	20	10	18	28	36	25	17	23	42	43	66	52	65	67	58	69	49	54	57	57	58	75	63	86	61	73
AT1G08550	4963	5052	7270	4653	3533	6860	4814	6244	8316	4242	7014	6870	5298	6558	8516	6954	7623	8331	327	411	488	411	500	528	563	542	560	381	286	327	406	544	631	537	605	742
AT1G08553	0	0	0	0	0	0	0	0	0	0	0	0	0	0	0	0	0	0	0	0	0	0	0	0	0	0	0	0	0	0	0	0	0	0	0	0
AT1G08557	1	8	4	12	4	6	8	1	1	8	2	0	6	9	0	8	0	2	0	2	4	3	10	4	2	1	2	6	2	10	3	5	4	4	4	7
AT1G08560	316	318	393	154	204	111	313	324	339	283	315	257	202	200	273	289	292	251	3632	3741	3728	2906	2796	2448	3824	3729	3269	3332	2985	3141	2553	2802	2540	2845	2420	2665
AT1G08563	3	0	4	0	0	0	4	0	0	0	2	0	0	2	0	0	0	2	2	4	6	2	4	0	3	5	2	5	1	1	0	0	10	1	5	0
AT1G08567	0	0	0	0	2	2	8	5	0	1	0	1	0	5	2	3	0	0	18	16	32	24	27	13	21	26	18	15	16	36	26	10	12	28	26	35
AT1G08570	2337	1525	2159	2879	2420	4191	1970	3215	3382	1900	2373	2506	1882	2221	2813	2272	2706	2979	3202	3703	3745	3252	5642	4255	4624	5556	4668	3247	2415	2793	3118	3587	4502	2883	3725	4408
AT1G08573	0	0	0	0	0	0	0	0	0	0	0	0	0	0	0	0	0	0	0	0	0	0	0	0	0	0	0	0	2	0	0	0	0	0	0	0
AT1G08577	0	0	0	0	0	0	0	0	0	0	0	0	0	0	0	0	0	0	0	0	0	0	1	0	0	0	2	0	0	0	0	1	0	1	0	0
AT1G08580	1544	1461	1635	964	1204	609	1603	1789	1035	1366	1437	1254	1535	1170	915	1209	1226	837	2690	2923	3504	1889	1849	1885	3809	2657	2200	3073	2785	3286	2607	2644	2456	3538	2761	2904
AT1G08583	0	0	0	0	0	0	0	0	0	2	0	0	0	0	0	0	0	0	0	0	0	0	0	0	0	0	0	0	1	2	1	0	0	0	2	0
AT1G08587	0	0	0	0	0	0	0	0	0	0	0	0	0	0	0	0	0	0	0	0	0	0	0	0	0	0	0	0	0	0	0	0	0	0	0	0
AT1G08590	9	31	30	21	38	30	29	34	36	15	21	23	50	22	39	20	22	20	2808	2875	3053	2483	2771	2595	2681	3107	2982	3057	3102	2894	2643	2339	2114	2176	2590	1630
AT1G08592	209	282	283	231	317	233	291	271	244	326	272	329	372	311	396	364	279	248	582	587	760	494	665	648	782	691	757	730	623	723	758	733	824	686	787	728
AT1G08597	0	0	0	0	0	0	0	0	0	0	0	0	0	0	0	0	0	0	0	0	0	0	0	0	0	0	0	0	0	0	0	0	0	0	0	0
AT1G08600	1316	1013	951	1220	1447	1056	1089	1479	903	1166	1190	1179	995	994	978	1238	1069	951	4160	4365	4735	3651	4061	3654	4136	4423	4079	4154	4177	3631	3900	4208	3410	2965	3410	2738
AT1G08603	0	0	0	0	0	0	0	0	0	0	0	0	0	0	0	0	0	0	0	0	0	0	0	0	0	0	0	0	0	0	0	0	0	0	0	0
AT1G08607	0	2	0	0	1	0	0	0	0	0	0	0	0	0	0	0	0	0	1	1	1	0	1	2	0	0	0	1	0	0	0	0	4	0	0	3
AT1G08610	665	669	746	207	276	107	544	793	456	709	499	600	644	500	338	544	442	274	530	419	506	305	313	286	550	452	389	474	475	401	448	472	551	456	480	497
AT1G08613	0	0	0	0	0	0	0	0	0	0	0	0	0	0	0	0	0	0	0	0	0	0	0	0	0	0	0	0	0	0	0	0	0	0	0	0
AT1G08620	1475	1290	1376	2029	2143	1848	1728	2269	1400	1392	1417	1613	1420	1486	1509	1725	1717	1450	3504	3296	3822	3373	3563	3443	3765	3905	3593	3357	3284	2797	3411	3529	3241	2525	3354	2385
AT1G08623	0	0	0	0	0	0	0	0	0	0	0	0	0	0	0	0	0	0	0	0	0	0	0	0	0	0	0	0	0	0	0	0	0	0	4	0
AT1G08627	0	0	0	0	0	0	0	0	0	0	0	0	0	0	0	0	0	0	0	0	0	0	0	0	0	0	0	0	0	0	0	0	0	0	0	0
AT1G08630	12	23	9	19	45	36	22	40	33	43	99	85	25	45	153	108	115	476	11	29	16	39	45	64	34	40	66	14	16	26	36	38	64	43	66	87
AT1G08633	167	209	140	210	245	92	177	161	104	168	153	132	101	130	133	131	88	95	27	16	22	14	33	26	7	23	36	25	21	9	6	19	2	2	15	4
AT1G08637	0	0	0	0	1	0	0	0	0	0	0	0	0	0	0	0	0	0	0	0	0	0	0	0	0	0	0	0	0	0	0	0	0	0	0	0
AT1G08640	5196	4550	4174	2251	3136	1898	4027	4135	2540	4432	4212	4242	4987	3754	3253	4854	3670	2936	1486	1466	1970	1477	1315	1378	1802	1360	1375	1369	1342	1701	1777	1629	2033	2211	1767	2394
AT1G08643	0	0	0	0	0	0	0	0	0	0	0	0	0	0	0	0	0	0	0	0	0	0	0	0	0	0	0	0	0	0	0	0	0	0	0	0
AT1G08645	54	96	70	86	130	118	82	184	58	49	106	73	47	54	61	56	74	64	137	136	203	118	180	128	168	221	183	199	167	160	140	136	134	102	124	115
AT1G08647	3	0	0	3	1	0	0	9	0	3	0	0	1	2	1	1	1	1	2	0	4	4	7	3	5	4	5	4	2	1	11	4	7	6	5	5
AT1G08650	2078	2682	2539	3330	3292	3496	2505	5373	2339	1688	2350	2279	1519	1535	1739	1709	2077	1501	4913	5166	6716	4151	5350	4590	6826	6664	5719	4745	5029	5140	5956	5636	6082	5705	5871	5718
AT1G08653	0	0	0	0	0	0	0	0	0	0	0	0	0	0	0	0	0	0	0	0	0	0	0	0	0	0	0	0	0	0	0	0	0	0	0	0
AT1G08657	121	185	163	158	206	157	167	206	125	173	147	171	152	142	134	189	124	134	475	626	813	481	517	442	801	490	646	761	785	883	894	873	1023	961	847	1031
AT1G08660	899	1009	1298	1228	1075	1334	944	1314	1430	918	1315	1276	1204	1447	1679	1402	1732	1644	2907	3106	3372	2519	2716	2712	3545	2836	3266	2968	2995	3394	3220	3603	3928	3980	3670	3955
AT1G08663	0	2	0	1	0	1	0	0	0	0	0	0	0	1	1	0	1	2	4	0	0	3	1	1	2	3	1	2	1	1	0	1	2	1	3	3
AT1G08667	15	11	14	17	27	26	20	48	34	9	27	25	16	18	15	25	20	23	30	14	24	19	22	20	24	16	18	39	26	20	31	53	18	18	35	7
AT1G08670	0	0	0	0	0	0	0	0	1	0	0	0	0	0	0	0	0	0	369	430	579	427	489	365	683	540	521	590	558	556	567	479	509	663	687	632
AT1G08673	0	0	0	0	0	0	0	0	0	0	0	0	0	0	0	0	0	0	0	0	0	0	0	0	0	0	0	0	0	0	0	0	0	0	0	0
AT1G08677	0	0	0	0	0	0	0	0	0	0	0	0	0	0	0	0	0	0	0	0	0	0	0	0	0	4	0	0	0	0	0	0	0	0	0	0
AT1G08680	1394	1346	1217	1779	1813	1628	1419	1509	1299	1349	1416	1479	1507	1446	1573	1667	1632	1502	3184	3068	3382	3243	3349	3427	3083	3304	3547	3068	2959	2632	3068	3686	3384	2570	3159	3183
AT1G08683	0	0	0	0	0	0	0	0	0	0	0	0	0	0	0	0	0	0	0	0	0	0	0	0	1	0	0	0	0	0	0	0	0	0	0	0
AT1G08695	0	0	0	0	0	0	0	0	0	0	0	0	0	0	0	0	0	0	4	0	0	0	0	0	0	0	0	0	1	0	0	0	0	0	0	0
AT1G08697	1	10	0	2	0	0	1	3	2	11	6	4	2	7	16	5	15	3	424	364	574	386	630	557	579	399	850	467	388	454	647	1010	985	563	716	765
AT1G08700	1341	1273	1234	1447	1485	1247	1789	2033	1353	1216	1335	1271	1334	1268	1072	1475	1400	1157	1801	1800	2103	1425	1621	1484	2326	1860	1815	1915	1681	1780	2017	2140	1921	2024	2079	1911
AT1G08703	0	0	0	0	0	0	0	0	0	0	0	0	0	0	0	0	0	0	0	0	3	0	0	0	0	0	0	0	0	0	0	8	0	0	0	8
AT1G08707	4	2	10	8	14	10	6	0	17	5	0	1	10	5	9	18	8	5	1	0	4	10	4	7	16	2	5	9	5	3	4	9	8	9	8	7
AT1G08710	313	337	362	360	382	382	390	508	380	338	327	411	414	330	409	532	418	348	585	613	675	593	589	674	798	587	665	628	655	758	740	822	922	822	884	1024
AT1G08713	2	0	1	2	0	0	0	0	0	0	0	0	0	4	0	0	0	0	0	0	2	0	2	0	2	1	0	0	0	0	0	0	10	2	0	2
AT1G08717	0	0	0	0	0	0	0	0	0	0	0	0	0	0	0	0	0	0	0	0	0	0	0	0	0	0	0	0	0	0	0	0	0	0	0	0
AT1G08720	1085	1166	1190	1769	1474	1811	1360	1960	1703	1143	1505	1422	1164	1545	1706	1469	1827	1495	3104	2547	2430	2301	3129	2282	2708	3628	2966	2226	2119	1979	2441	2820	2710	1986	2881	1994
AT1G08723	9	7	12	9	12	15	14	16	10	7	5	4	13	14	18	11	9	16	16	19	6	10	14	19	21	14	29	23	12	18	11	17	19	5	20	8
AT1G08727	58	36	49	85	47	59	53	78	43	64	30	45	42	57	35	60	29	49	18	19	42	20	28	34	43	36	12	22	22	19	56	35	25	43	64	71
AT1G08730	37	61	35	37	23	34	18	49	51	47	52	37	76	41	30	21	14	36	106	149	120	74	71	85	117	142	128	103	168	90	75	73	92	97	97	90
AT1G08733	60	37	15	75	134	126	89	93	24	74	10	17	32	30	12	35	8	10	0	0	6	4	4	4	9	4	7	0	3	1	2	4	8	1	2	2
AT1G08737	0	0	0	0	0	0	0	0	0	0	0	0	1	0	0	0	0	0	0	0	3	0	0	2	1	4	0	2	0	0	0	0	2	0	0	0
AT1G08743	0	0	0	0	0	0	0	0	0	0	0	0	0	0	0	0	0	0	0	0	0	0	0	0	0	0	0	0	0	0	0	0	0	0	0	0
AT1G08747	325	354	355	264	287	276	293	358	264	401	344	323	397	324	336	464	314	397	3	4	1	1	1	9	2	3	7	0	0	3	1	1	0	2	0	3
AT1G08750	524	474	484	657	725	666	583	743	563	425	514	597	540	542	532	624	622	588	945	1120	1313	1004	1106	1039	1195	1190	1143	1197	1010	990	968	1090	1173	991	986	1025
AT1G08753	14	17	19	18	32	46	17	18	19	8	20	18	19	17	22	28	11	30	23	20	14	20	26	20	26	29	12	10	16	26	18	15	24	29	15	14
AT1G08757	34	60	59	5	8	0	21	18	24	49	104	58	100	69	62	62	60	80	0	0	0	0	0	0	0	0	0	0	1	0	0	0	0	0	0	0
AT1G08760	720	609	781	1171	1211	981	854	1208	782	692	804	790	674	838	827	979	874	883	3289	3113	3532	2869	3222	3267	3271	3108	3121	2753	2528	2653	2843	3098	2930	2497	2939	2426
AT1G08763	0	0	0	0	0	0	0	0	0	0	0	0	0	0	0	0	0	0	7	2	10	7	14	45	13	37	16	33	4	7	4	52	10	24	19	17
AT1G08767	0	0	0	1	0	4	1	0	0	0	0	0	0	0	0	0	4	0	0	0	0	1	1	1	0	1	0	0	0	1	1	0	4	1	0	0
AT1G08770	407	370	363	594	611	471	428	589	423	346	382	451	467	474	445	557	579	454	737	925	1141	1027	876	910	1098	966	978	1033	877	1009	1032	1064	1202	1158	1233	1214
AT1G08773	0	0	0	0	0	0	0	0	0	0	0	0	0	0	0	0	0	0	0	0	0	0	0	0	0	0	0	0	0	0	0	0	0	0	0	0
AT1G08777	1	0	0	1	0	0	0	2	2	1	0	0	0	4	0	0	0	0	0	0	0	0	0	0	0	0	0	0	0	0	0	0	0	0	0	0
AT1G08780	559	614	734	700	643	577	588	790	623	525	603	661	587	628	728	726	775	783	1496	1676	1824	1237	1434	1337	2012	1610	1664	1587	1538	1785	1555	1684	1807	2217	1903	2227
AT1G08783	0	0	0	0	0	0	0	0	0	0	0	0	0	0	0	0	0	0	0	0	0	0	0	0	0	0	0	0	0	0	0	0	0	0	0	0
AT1G08787	0	0	0	0	0	0	0	0	0	0	0	0	0	0	0	0	0	0	0	0	0	0	0	0	0	0	0	0	0	0	0	0	0	0	0	0
AT1G08790	0	0	0	0	0	0	0	0	0	0	0	0	0	0	0	0	0	0	0	1	0	0	0	1	0	0	0	0	0	0	0	0	0	0	0	0
AT1G08793	0	0	0	0	0	0	0	0	0	0	0	0	0	0	0	0	0	0	0	0	0	0	0	0	0	0	0	0	0	0	0	0	0	0	0	0
AT1G08797	263	241	248	386	368	276	235	293	264	232	273	248	227	260	263	344	301	277	327	285	389	431	490	407	322	271	296	333	236	216	240	291	249	103	172	150
AT1G08800	825	642	643	2352	2259	1977	1126	1321	953	754	1213	1096	845	814	891	1063	881	744	3445	3827	4057	3240	3745	3789	3387	3618	4039	4078	4035	3097	3633	4050	3337	2581	3687	2885
AT1G08803	0	0	0	3	2	9	0	5	0	0	0	2	0	0	1	1	0	2	45	38	40	17	50	12	43	22	93	101	82	107	113	105	109	98	191	137
AT1G08807	0	0	0	0	0	0	0	0	0	0	0	0	0	0	0	0	0	0	0	1	0	0	0	0	1	0	0	0	0	0	0	0	0	0	0	0
AT1G08810	509	617	638	694	662	433	644	638	586	467	677	691	715	594	686	633	580	624	16	19	20	11	16	7	4	22	17	31	25	13	31	28	32	37	39	37
AT1G08813	0	0	0	0	0	0	0	0	0	0	0	0	0	0	0	0	0	0	0	0	0	0	0	0	0	0	0	0	0	0	0	0	0	0	0	0
AT1G08817	0	0	0	0	0	0	0	0	0	0	0	0	0	0	0	0	0	0	0	0	0	1	0	0	0	0	0	0	0	0	0	0	0	0	0	0
AT1G08820	871	773	816	2395	2104	2140	1525	2035	1721	831	1034	1026	967	1175	1415	1324	1576	1413	3887	3538	3921	3847	4122	4164	4078	4022	3799	3517	3147	3301	3322	3450	3474	3061	3472	3164
AT1G08823	0	0	0	0	0	0	0	0	0	0	0	0	0	0	0	0	0	0	6	1	1	1	1	0	6	0	0	1	0	0	1	0	1	1	4	0
AT1G08827	0	0	0	0	0	0	0	0	0	0	0	0	0	0	0	0	0	0	0	0	0	0	0	0	0	0	0	0	1	0	0	0	0	0	1	0
AT1G08830	4591	4136	4576	13674	13113	16848	12513	6282	10800	7926	10083	9852	10815	10236	10417	11249	11295	10798	12800	12493	15744	12238	15700	16112	19011	8758	14214	22317	20557	24191	19250	21826	18229	24600	21104	22903
AT1G08833	0	0	1	0	0	0	0	4	0	0	1	2	2	0	0	0	0	0	5	4	11	9	1	3	7	14	0	0	1	1	0	1	5	4	1	3
AT1G08840	305	343	435	286	292	354	323	367	387	384	472	477	409	424	397	453	356	319	1048	1021	1373	736	889	844	1270	1043	1082	1248	1094	1136	1174	1217	1321	1214	1175	1321
AT1G08843	0	0	0	0	0	0	0	0	0	0	0	0	0	0	0	0	0	0	0	0	0	0	0	0	0	0	0	0	0	0	0	0	0	0	0	0
AT1G08845	265	295	284	251	222	137	216	292	153	264	321	224	289	238	212	272	260	205	365	282	258	223	265	269	405	294	271	285	295	338	267	329	297	372	329	410
AT1G08847	2	3	11	4	7	2	0	4	6	0	2	3	4	3	12	13	4	0	1	1	1	4	8	0	2	0	1	1	0	0	2	1	0	2	1	1
AT1G08853	0	0	0	0	0	2	0	2	0	0	0	0	0	0	0	0	0	0	0	0	0	0	2	0	0	0	2	0	0	0	0	0	4	0	1	0
AT1G08857	130	80	111	60	114	74	99	188	75	98	97	143	92	102	120	123	107	104	204	188	193	143	172	163	256	185	161	212	195	134	210	246	247	206	223	206
AT1G08860	2	0	0	1	2	7	2	16	12	0	0	1	10	1	1	1	0	5	1	10	4	1	1	5	0	0	0	1	3	1	0	13	4	2	1	1
AT1G08863	0	0	0	0	0	0	0	0	0	0	0	0	0	0	0	0	0	0	0	0	0	0	0	0	0	0	0	0	0	0	0	0	0	0	0	0
AT1G08867	0	0	0	0	0	0	0	0	0	0	0	0	0	0	0	0	0	0	0	0	0	0	0	0	0	1	3	5	2	4	1	0	3	0	2	0
AT1G08870	0	0	0	0	0	0	0	0	0	0	0	0	0	0	0	0	0	0	0	0	0	0	0	0	0	0	0	0	0	0	0	0	0	0	0	0
AT1G08877	4	2	0	0	0	0	0	0	0	0	0	0	0	0	0	0	0	0	1	2	0	0	0	2	1	1	0	0	1	1	2	0	0	0	0	1
AT1G08880	1573	2159	2545	2382	2273	1907	2895	3011	2676	1671	2350	2242	2024	1848	2452	2434	2504	2574	4411	4995	5870	4243	4525	4235	5042	4759	4660	4770	4276	4460	4060	4524	4447	3821	3983	3798
AT1G08883	0	0	0	0	0	0	0	0	4	0	0	0	0	0	0	0	0	0	0	0	0	0	0	1	0	0	0	0	0	0	0	0	0	0	0	0
AT1G08887	0	0	0	0	0	0	0	0	0	0	0	0	0	0	0	0	0	0	0	0	0	0	0	0	0	0	0	0	0	0	0	0	0	0	0	0
AT1G08890	99	135	264	429	247	530	373	717	865	44	270	260	134	232	517	180	474	650	2078	2699	3408	3047	3496	3898	3409	3520	3436	2455	1919	1646	1979	2190	2285	1692	2471	2016
AT1G08893	0	0	0	0	0	0	0	0	0	0	0	0	0	0	0	0	1	0	0	0	0	0	0	0	0	0	1	0	0	0	0	0	0	4	0	1
AT1G08897	0	0	0	0	0	0	0	0	0	0	0	0	0	0	0	0	0	0	0	0	0	0	0	0	0	0	0	0	0	0	0	0	0	0	0	0
AT1G08900	1500	1056	1177	1130	1249	1655	1488	1969	2021	1506	1685	1712	1666	2249	2302	2295	2494	2133	289	210	286	303	350	412	311	397	550	230	191	304	408	406	619	451	490	605
AT1G08903	0	0	0	0	0	0	0	0	0	0	0	0	0	0	0	0	0	0	6	2	16	8	8	9	11	1	4	11	4	1	6	8	10	7	6	10
AT1G08907	0	0	0	0	0	0	0	0	0	0	0	0	0	0	0	0	0	0	0	0	0	0	0	0	0	0	0	0	0	0	0	0	0	0	0	0
AT1G08910	896	885	1008	926	799	945	971	1116	844	770	861	872	1035	863	944	984	979	830	1915	2184	3121	2448	2337	2462	2541	2178	3109	2505	1850	2162	2500	2701	3825	2525	2978	3412
AT1G08913	0	0	0	0	0	0	0	0	0	0	0	0	0	0	0	0	0	0	0	0	0	0	0	0	0	0	0	0	0	0	1	0	0	0	0	0
AT1G08920	1030	794	763	2668	3636	2935	1461	1858	1871	754	812	720	686	759	910	690	784	730	7705	4465	4128	9041	7540	8008	7006	6222	4931	3131	2487	3492	3131	3740	3332	2683	3385	2248
AT1G08923	0	0	0	0	0	0	0	0	0	0	0	0	0	0	1	0	0	0	1	0	0	0	0	0	0	0	0	0	0	0	0	0	0	0	0	1
AT1G08927	0	0	0	0	0	0	0	0	0	0	0	0	0	0	0	0	0	0	0	0	0	0	1	0	0	0	0	0	0	0	0	0	0	0	0	0
AT1G08930	6155	8406	5021	3838	3553	2101	6659	9473	9933	9376	7957	7929	9451	9138	8743	11115	10049	8355	5237	7302	7134	4435	5511	6269	6870	5695	9329	7575	7724	6476	6481	10367	7198	5556	9592	7903
AT1G08933	0	0	0	0	0	0	0	0	0	0	0	0	0	0	0	0	0	0	3	0	8	10	8	4	4	0	0	11	10	5	7	0	0	6	6	7
AT1G08937	12	14	29	28	21	19	31	18	20	16	29	30	37	19	2	36	11	27	46	54	51	21	23	41	47	55	42	21	42	41	34	35	46	60	71	64
AT1G08940	113	164	160	420	387	366	434	535	492	168	226	303	269	297	320	375	433	333	1085	1382	1695	1120	1134	1115	1383	1099	1386	1380	1315	1298	1464	1860	1874	1481	1673	2082
AT1G08947	0	0	0	0	0	0	0	0	0	0	0	0	0	0	0	0	0	0	0	0	0	0	0	0	0	0	0	0	0	0	0	0	0	0	0	0
AT1G08950	0	0	0	0	0	0	0	0	0	0	0	0	0	0	0	0	0	0	0	0	1	0	0	0	0	0	0	0	0	0	0	0	0	0	1	2
AT1G08953	0	0	0	0	0	0	0	0	0	0	0	0	0	0	0	0	0	0	0	0	0	0	0	0	0	0	0	0	0	0	0	0	0	0	0	0
AT1G08960	423	466	455	530	515	370	539	521	384	487	480	432	512	441	459	548	472	413	1066	1116	1256	872	826	913	1224	1135	877	1090	995	968	1015	1072	905	885	913	728
AT1G08963	8	8	0	2	4	4	4	4	3	1	0	6	2	4	7	4	2	1	13	3	6	6	6	6	12	6	4	13	3	0	6	7	3	4	15	8
AT1G08967	4	0	0	0	0	0	0	0	1	0	4	0	0	0	0	0	0	1	0	0	4	1	6	0	6	0	8	4	0	0	1	8	0	8	0	0
AT1G08970	1330	1387	1412	2174	2091	2374	1632	2311	1940	1254	1566	1587	1542	1557	1611	1702	1765	1626	2649	2614	3223	3191	3015	3046	3646	3294	3029	2844	2467	2942	2734	2914	2998	2891	2842	3006
AT1G08973	46	55	35	152	156	130	152	141	132	17	80	61	71	44	68	72	99	77	117	97	130	153	128	158	198	119	150	156	127	170	184	185	206	186	151	155
AT1G08977	0	0	0	0	0	0	0	0	0	0	0	0	0	0	0	0	0	0	0	0	0	0	0	0	0	0	0	0	0	4	0	0	0	0	0	0
AT1G08980	1582	1658	2245	2555	1756	4317	1737	2915	3832	1446	2478	2407	2082	2809	4021	2986	3547	4140	755	680	881	854	834	922	719	661	882	599	573	582	836	946	1171	894	1124	952
AT1G08983	0	0	0	0	0	0	0	0	0	0	0	0	0	0	0	0	0	0	0	0	0	0	0	0	0	0	0	0	0	0	0	0	0	0	0	0
AT1G08985	0	0	0	0	0	0	0	0	0	0	0	0	0	0	0	0	0	0	0	1	0	1	0	0	0	0	0	1	0	1	0	0	0	0	0	0
AT1G08987	0	0	0	0	0	0	0	0	0	0	0	0	0	0	0	0	0	0	0	0	0	0	0	0	0	1	0	0	0	0	0	0	1	0	0	0
AT1G08990	0	0	0	0	0	0	0	0	1	0	0	0	0	0	0	0	0	0	1029	1216	1459	977	1404	1255	1184	1315	1403	1353	1172	854	1118	941	990	882	1135	926
AT1G08993	0	0	0	0	0	0	0	0	0	0	0	0	0	0	0	0	0	0	0	0	0	0	0	0	0	0	0	0	0	0	0	0	0	0	0	0
AT1G08997	0	0	0	0	0	0	0	0	0	0	0	0	0	0	0	0	0	0	0	0	0	0	0	0	0	0	0	0	0	0	0	0	0	0	0	0
AT1G09000	92	86	33	48	62	55	49	56	44	61	97	122	60	51	73	82	80	69	1041	1173	1174	815	830	868	1256	1043	877	1134	977	1025	1124	974	1024	1042	1118	1143
AT1G09003	0	0	1	1	0	0	0	0	0	0	0	0	0	0	0	0	0	0	3	1	5	0	0	0	4	0	4	10	0	0	0	3	4	3	1	0
AT1G09007	0	0	0	0	0	0	0	0	0	0	0	0	0	0	0	0	0	0	0	0	0	0	0	0	0	0	0	0	0	0	0	0	0	0	0	0
AT1G09010	3622	2972	3147	4856	5298	5229	3405	4147	3734	3559	3848	3860	3723	3592	4418	4014	4072	4069	4143	3658	4131	4421	4827	4779	4206	4593	5137	3901	3833	3579	4251	5017	5109	3592	4459	4374
AT1G09013	0	0	0	4	0	4	0	0	0	2	0	0	1	0	1	0	0	0	0	0	0	0	0	0	0	0	0	0	0	0	4	0	0	0	1	0
AT1G09017	0	0	0	0	0	0	0	0	0	0	0	0	0	0	0	0	0	0	0	0	0	0	0	0	0	0	0	0	0	1	0	4	0	0	1	0
AT1G09020	2056	2181	2147	3058	3047	2616	2509	2862	2043	2019	2464	2357	2170	2119	1971	2256	2284	1866	3546	3634	4070	3354	3579	3413	3772	3791	3414	3773	3798	3246	2999	3492	2934	2709	2947	2531
AT1G09023	411	422	377	247	415	249	508	346	316	603	434	448	539	395	492	541	406	416	93	101	147	116	136	96	96	103	127	133	185	122	141	144	146	127	151	127
AT1G09027	210	188	187	217	249	314	248	284	230	222	169	188	194	149	200	245	201	175	269	265	291	283	308	367	458	295	364	326	270	400	367	374	501	590	417	719
AT1G09030	0	0	0	0	0	0	0	0	0	0	0	0	0	0	0	0	0	0	10	5	29	17	5	6	36	16	12	21	10	27	10	9	14	25	6	22
AT1G09033	0	0	0	0	0	0	0	0	0	0	0	0	0	0	0	0	0	0	0	0	0	0	0	0	0	0	0	0	0	0	0	0	0	0	0	0
AT1G09037	0	0	0	0	0	0	0	0	0	0	0	0	0	0	0	0	0	0	0	0	0	1	0	0	0	4	0	0	0	0	0	0	0	1	0	0
AT1G09040	184	172	212	221	167	184	122	328	184	194	168	218	188	190	235	175	150	208	456	484	375	310	383	446	536	414	444	450	402	314	436	526	494	353	455	376
AT1G09043	1	0	0	0	0	0	0	0	0	0	0	0	0	0	0	0	0	0	1	0	0	0	0	1	3	1	0	1	1	0	0	1	0	0	1	0
AT1G09047	0	0	0	0	0	0	0	0	0	0	0	0	0	0	0	0	0	0	0	0	0	0	0	0	0	0	0	0	0	0	0	0	0	0	0	0
AT1G09050	252	212	215	220	267	249	260	387	296	175	291	269	258	253	255	277	304	213	399	428	406	305	388	339	341	394	341	346	315	293	325	352	379	280	375	321
AT1G09053	44	48	26	119	151	109	92	134	103	70	48	56	23	60	68	68	40	37	238	162	193	186	147	213	205	183	190	158	149	177	130	282	160	102	152	81
AT1G09057	0	0	0	0	0	0	0	0	0	0	0	0	0	0	0	0	0	0	0	0	0	0	0	1	0	0	0	0	0	0	0	0	0	0	0	0
AT1G09060	2757	2128	1950	2205	2774	2160	2591	2915	2386	2814	2473	2427	2744	2529	2447	2960	2545	2281	2840	2621	2912	2798	2768	2738	3072	3050	3040	2403	2367	2354	2745	3028	2968	2188	2835	2535
AT1G09063	0	0	0	0	0	0	0	0	0	0	0	0	0	0	1	0	0	0	0	0	0	0	0	0	0	0	0	0	0	0	0	0	0	0	0	0
AT1G09067	8	4	6	9	7	6	20	17	8	2	11	14	8	15	11	5	7	4	2	2	12	8	4	10	5	12	3	0	10	6	0	4	0	27	2	20
AT1G09070	9270	6080	4252	6155	6441	5727	6873	8612	6666	8754	5714	5728	6777	6899	6030	7641	6568	5211	29306	22606	14497	25395	23437	20571	23644	19039	15248	14612	13674	19283	19837	23040	20817	21064	23190	13545
AT1G09073	0	0	0	0	0	0	0	0	0	0	0	0	0	0	0	0	0	0	0	0	0	0	0	0	0	0	0	0	0	0	0	0	0	0	0	0
AT1G09077	0	0	0	0	0	0	0	0	0	0	0	0	0	0	0	0	0	0	0	0	0	0	0	0	0	0	0	0	0	0	0	0	0	0	0	0
AT1G09080	652	12	12	350	430	93	409	1331	100	23	34	7	34	31	32	39	61	20	29	33	1	6	17	27	33	33	9	6	4	4	10	24	2	11	26	8
AT1G09083	71	87	94	49	48	22	56	84	56	85	95	89	97	72	85	80	84	45	128	114	185	71	101	128	191	137	136	125	152	135	149	120	183	170	150	156
AT1G09087	0	0	0	0	0	0	0	0	0	0	0	0	0	0	0	0	0	0	0	0	0	0	0	0	0	0	0	0	0	0	0	0	0	0	0	0
AT1G09090	0	0	1	6	4	15	0	1	1	1	1	0	1	1	0	4	0	2	2743	2774	3005	2241	3025	3240	4526	3351	3585	3997	3618	4121	4263	3275	2468	3820	3818	2401
AT1G09097	0	1	0	0	0	0	0	0	0	0	1	0	1	0	0	0	1	0	1	0	0	0	0	0	0	0	0	0	0	1	0	0	0	0	0	1
AT1G09100	819	758	902	1910	1840	2481	1340	1585	1354	689	1013	982	814	899	1194	1100	1106	1151	2482	2681	3070	2355	2599	2481	3001	2750	2717	2719	2397	2247	2306	2806	2707	2404	2542	2481
AT1G09103	0	0	0	0	0	0	0	0	0	0	0	0	0	0	0	0	0	0	0	0	0	0	0	0	0	0	0	0	0	0	0	0	0	0	0	0
AT1G09107	0	0	0	0	1	0	0	0	0	0	0	0	0	0	0	0	0	0	0	0	0	0	0	0	0	0	0	0	0	0	0	0	0	0	0	0
AT1G09110	0	0	0	0	0	0	0	0	0	0	0	0	0	0	0	0	0	0	0	0	0	0	0	0	0	0	0	0	4	0	0	0	0	0	0	0
AT1G09113	0	0	0	0	0	0	0	0	0	0	0	0	0	0	0	0	0	0	0	0	0	0	0	0	0	0	0	0	0	0	0	0	0	0	0	0
AT1G09117	0	0	0	0	0	0	0	0	0	0	0	0	0	0	0	0	0	0	0	0	0	0	0	0	0	0	1	0	0	0	0	0	0	0	0	0
AT1G09123	0	0	0	0	0	0	0	0	0	0	0	0	0	0	0	0	0	0	0	0	0	0	0	0	0	0	0	0	0	0	0	0	1	0	4	0
AT1G09127	0	0	0	0	2	6	0	0	1	0	0	5	0	0	0	0	0	0	0	2	2	0	1	1	0	0	3	2	0	0	0	0	0	6	1	0
AT1G09130	9403	8959	9299	10303	11053	10678	10417	10518	8517	9228	10199	9560	9754	9139	9444	10806	9944	8623	2071	2110	2499	2098	2106	2164	2426	2420	2208	2262	2054	2358	2165	2339	2433	2668	2424	2580
AT1G09133	0	0	0	0	0	0	0	0	0	1	0	0	0	0	0	0	0	0	0	0	0	0	0	0	0	0	0	0	0	0	0	0	0	0	0	0
AT1G09137	0	0	0	0	0	0	0	0	0	0	0	0	0	0	0	0	0	0	0	0	0	0	0	0	0	0	0	0	0	0	0	0	0	0	0	0
AT1G09140	2013	1644	1781	2679	3185	2851	2199	2569	1908	2135	2040	1905	2354	2021	2263	2368	2264	2267	2830	2503	3478	3096	3225	3199	3836	3027	3416	3031	2792	3641	3624	3838	4657	4610	4113	5217
AT1G09143	20	44	26	22	13	32	37	36	20	35	36	34	32	28	22	22	16	15	5	2	9	6	1	2	9	7	7	6	9	5	15	14	0	7	13	5
AT1G09147	0	0	0	0	0	0	0	0	0	0	0	0	0	0	0	0	0	0	0	0	1	0	0	0	0	0	0	0	0	0	0	0	0	0	0	0
AT1G09150	1257	1132	1407	1064	1246	1166	1317	1492	1419	1145	1381	1313	1346	1392	1577	1725	1674	1413	2550	2794	3217	1960	2094	2017	2638	2846	2454	2772	2629	3044	2609	2723	2862	3522	2777	3768
AT1G09153	0	0	0	0	0	0	0	0	0	0	0	0	0	0	0	0	0	0	0	0	0	0	0	0	0	0	0	0	0	0	0	0	0	0	0	0
AT1G09155	0	0	0	7	26	29	1	2	1	0	1	0	0	0	0	0	0	0	145	189	169	163	194	142	270	255	232	148	186	149	174	114	163	196	195	154
AT1G09157	1	0	10	9	17	9	1	0	0	4	5	5	2	5	1	8	0	0	4	0	0	0	2	0	2	0	5	0	1	4	0	5	0	5	10	0
AT1G09160	1908	1764	1346	1147	1352	882	1642	1540	971	1546	1232	1200	1690	1338	1135	1716	1434	1067	2653	2268	2814	2242	2069	1945	2495	2185	1889	2099	2132	2181	2160	2272	2076	2053	2039	1581
AT1G09163	0	0	0	0	0	0	0	0	0	0	0	0	0	0	0	0	0	0	0	0	0	0	0	0	0	0	0	0	0	0	0	0	0	0	0	0
AT1G09167	3	5	5	6	0	1	5	0	5	4	2	3	2	0	9	0	6	0	12	35	19	16	19	3	7	8	12	18	27	29	13	3	13	24	16	11
AT1G09170	21	18	27	30	9	17	19	17	17	14	28	26	6	10	7	11	3	13	478	458	455	303	361	296	302	409	406	431	489	435	279	267	179	263	305	200
AT1G09173	0	0	0	0	0	0	0	0	0	0	0	0	0	0	0	0	0	0	0	0	0	0	0	0	0	0	0	0	0	0	0	0	0	0	0	0
AT1G09176	1	4	4	9	12	12	2	5	6	0	1	0	0	2	1	1	0	1	21	13	6	24	11	9	9	13	23	19	16	7	9	11	1	8	1	10
AT1G09177	0	0	0	0	0	0	0	0	0	0	0	0	0	0	0	0	0	0	0	0	0	0	0	0	0	0	0	0	0	0	0	0	0	0	0	0
AT1G09180	86	65	62	332	422	321	134	136	107	41	72	28	126	97	64	118	71	50	12	5	11	36	19	19	16	23	19	16	13	20	17	6	10	7	8	0
AT1G09183	0	0	0	0	0	0	0	0	0	0	0	0	0	0	0	0	0	0	0	0	0	0	0	0	0	0	0	0	0	0	0	0	0	0	0	0
AT1G09187	0	0	0	0	0	0	0	0	0	0	0	0	0	0	0	0	0	0	0	0	0	0	0	0	0	0	0	0	0	0	0	0	0	0	0	0
AT1G09190	59	48	77	37	53	79	60	115	54	50	46	39	66	55	58	82	59	62	279	242	255	149	195	174	216	223	178	236	197	268	210	252	253	278	254	233
AT1G09193	288	272	299	204	220	231	269	223	232	280	344	303	332	331	278	340	285	263	5	0	0	0	1	4	5	2	0	0	3	2	6	0	5	2	0	0
AT1G09195	256	332	358	524	394	589	450	758	644	268	473	459	427	438	516	510	625	525	555	605	666	574	722	700	769	603	914	669	630	546	678	824	907	664	810	745
AT1G09197	0	0	0	0	0	0	0	0	0	0	0	0	0	0	0	0	0	0	0	0	0	0	0	0	0	0	0	0	0	0	0	0	0	0	0	0
AT1G09200	1544	1923	2077	1037	1035	734	2559	2056	2043	1415	2026	1834	1879	1584	1658	2060	2132	1819	4216	4845	5260	2609	2926	2943	4983	4114	3387	4574	4654	5389	4110	4224	3507	5458	3945	4435
AT1G09207	0	0	0	0	0	0	0	0	0	0	0	0	0	0	0	0	0	0	1	0	0	0	0	2	0	0	1	0	0	1	1	0	0	0	5	0
AT1G09210	6515	4256	3853	11956	13195	9378	9180	12379	5717	4156	4226	4065	4615	4559	4192	4941	4748	3704	18701	18710	19108	17668	16867	17615	21762	18772	14116	16785	17588	19599	15199	15757	12960	18555	14621	14123
AT1G09213	0	0	0	0	0	0	0	0	0	0	0	0	0	0	0	0	0	0	0	0	0	0	0	0	0	0	0	0	0	0	0	0	0	0	0	0
AT1G09217	0	4	7	2	1	4	1	8	18	0	6	14	0	1	6	6	4	6	0	0	0	0	1	1	0	1	0	0	0	0	0	0	0	0	0	0
AT1G09220	22	31	20	27	19	25	20	48	37	17	34	29	56	28	37	26	30	29	103	113	101	52	116	65	145	132	88	99	82	105	124	117	154	82	114	105
AT1G09223	12	8	10	6	2	8	8	10	2	19	4	5	6	10	6	9	7	2	14	13	18	6	4	6	19	15	6	18	10	25	17	18	17	27	33	41
AT1G09227	0	0	0	0	0	0	0	0	0	0	0	0	0	0	0	0	0	0	0	0	0	0	0	0	0	0	0	0	0	0	0	0	0	0	0	0
AT1G09230	720	643	748	720	881	964	654	735	590	841	830	777	926	677	929	816	706	642	705	652	933	705	716	711	987	885	765	710	734	785	846	939	1176	1155	997	1213
AT1G09233	0	2	0	6	3	2	4	8	0	2	0	0	0	0	4	5	2	0	2	0	0	4	2	0	0	0	0	4	0	2	4	0	0	0	0	2
AT1G09237	0	0	0	0	0	0	0	0	0	0	0	0	0	0	0	0	0	0	0	0	0	0	0	0	0	0	0	0	0	0	0	0	0	0	0	0
AT1G09240	1077	612	574	1447	1616	1217	459	235	243	841	597	664	635	449	427	652	390	322	0	0	0	0	0	4	0	0	1	1	0	0	0	23	0	1	0	0
AT1G09243	0	0	0	0	0	0	0	0	0	0	0	0	0	0	0	0	0	0	0	0	0	0	0	0	0	0	0	0	0	0	0	0	0	0	0	0
AT1G09245	0	0	0	0	0	0	0	0	0	0	0	0	0	0	0	0	0	0	0	0	0	0	0	0	0	0	0	0	0	0	0	0	0	0	0	0
AT1G09247	9	24	12	10	12	8	17	21	10	9	5	9	12	22	7	4	12	4	13	16	19	27	17	4	24	19	11	23	15	10	34	18	23	25	9	10
AT1G09250	711	1137	1021	659	611	592	1187	1655	1269	797	849	955	1447	1692	1643	2141	2039	1613	1029	1224	1480	966	1052	1058	1581	1214	1410	1517	1665	1553	1454	1585	1693	1521	1652	1367
AT1G09253	106	93	77	64	86	91	57	110	61	88	95	101	98	80	74	82	59	51	79	48	71	68	17	65	51	57	47	70	50	56	84	76	120	112	78	88
AT1G09257	31	13	8	19	28	14	32	14	21	21	14	13	18	25	19	11	22	6	8	10	9	6	11	6	13	11	1	8	6	2	7	17	1	6	13	13
AT1G09260	0	0	1	0	0	0	0	0	0	0	0	0	0	0	0	0	1	0	0	0	0	0	0	0	0	0	0	0	0	0	0	0	0	0	0	0
AT1G09263	0	0	0	0	0	0	0	0	0	0	0	0	0	0	0	0	0	0	0	0	0	0	0	0	1	0	0	0	0	0	0	0	0	0	0	0
AT1G09267	0	0	0	0	2	4	4	0	0	3	0	0	9	0	0	1	0	1	1	0	0	0	0	2	0	1	2	1	2	0	6	0	0	0	0	1
AT1G09270	2353	2203	2391	3039	3503	2544	2753	3376	2778	2355	2734	2638	2437	2461	2828	2782	2843	2736	6860	7234	7746	5996	6241	5842	6516	6944	6484	6924	6738	5808	5426	5841	4835	5122	5334	4581
AT1G09273	0	0	0	0	0	0	0	0	0	0	0	0	0	0	0	0	0	0	0	0	0	1	1	4	0	0	0	0	1	0	0	2	0	0	1	4
AT1G09277	0	0	0	0	0	0	0	0	0	0	0	0	0	0	0	0	0	0	0	0	0	1	0	0	0	0	0	0	0	0	0	0	0	0	0	0
AT1G09280	711	671	787	675	650	787	782	977	962	735	958	768	895	942	1276	1086	1202	1158	1448	1643	1948	1720	1967	2178	2391	1973	2487	1865	1751	1798	2372	2655	3081	2356	2840	2633
AT1G09283	0	0	0	0	0	0	0	0	0	0	0	0	0	0	0	0	0	0	0	0	0	0	0	0	0	0	0	0	0	0	0	0	0	0	0	0
AT1G09287	40	34	17	64	31	61	24	43	41	36	28	31	26	34	60	51	43	29	45	68	64	57	59	62	67	56	49	44	40	82	66	52	44	85	67	87
AT1G09290	466	402	381	419	414	380	426	574	362	378	402	447	423	369	386	555	525	430	774	920	963	669	611	738	964	800	837	798	739	863	880	950	1071	919	965	983
AT1G09293	0	0	1	0	0	0	4	0	0	1	2	0	0	0	0	0	0	0	0	0	0	0	0	0	1	0	0	0	0	0	0	0	0	0	0	0
AT1G09297	17	1	16	25	4	20	16	54	37	16	42	33	15	23	45	41	30	39	27	22	34	23	63	76	64	56	71	29	19	16	43	36	53	69	71	134
AT1G09300	384	340	368	489	548	354	539	670	448	371	286	282	409	371	306	397	351	266	931	850	936	715	673	700	1058	854	945	910	928	996	1026	1083	1059	1094	1038	1112
AT1G09303	0	0	0	0	0	0	0	0	0	0	0	0	0	0	0	0	0	0	0	0	0	0	0	0	0	0	0	0	0	0	0	0	0	0	0	0
AT1G09307	0	0	0	0	0	0	0	0	0	0	0	0	0	0	0	0	0	0	0	0	0	0	0	0	0	0	0	0	0	0	0	0	0	0	0	0
AT1G09310	36763	31375	30962	26823	24875	20736	31115	24696	19171	30696	34956	34978	32761	28306	26918	38591	36730	29565	489	374	176	243	400	341	274	1056	546	75	46	173	170	109	26	187	273	152
AT1G09313	0	0	0	0	0	0	0	0	0	0	0	0	0	0	0	0	0	0	0	0	0	0	0	0	0	0	0	0	0	0	0	0	0	0	0	0
AT1G09317	1	0	2	2	1	2	1	2	0	4	3	1	1	5	3	0	2	0	2	1	1	0	2	4	3	0	4	0	3	1	1	3	4	1	0	1
AT1G09320	348	360	445	294	306	283	327	487	406	299	382	455	390	332	433	376	304	438	710	728	951	693	839	898	1143	923	1082	889	801	850	898	1062	1362	984	1081	1170
AT1G09323	1	2	0	0	0	0	2	0	4	1	3	2	0	1	2	0	0	0	0	2	11	8	2	0	0	1	4	4	5	4	0	6	2	0	3	0
AT1G09327	9	2	28	17	15	6	22	25	15	18	19	21	14	12	23	5	10	22	12	10	11	2	7	9	22	13	6	10	7	6	15	20	15	15	18	3
AT1G09330	1160	973	939	1277	1364	1088	1311	1531	904	977	1066	1118	1034	1042	1095	1220	1089	1044	2438	2635	2962	2122	2143	2080	2890	2452	2236	2499	2458	2632	2299	2442	2445	2932	2585	2571
AT1G09333	0	0	0	0	0	0	0	0	0	0	0	0	0	0	0	0	0	0	0	0	0	0	0	0	0	0	0	0	0	0	0	0	0	0	0	0
AT1G09337	0	0	0	0	0	0	0	0	0	0	0	0	0	0	0	0	0	0	0	0	0	0	0	0	0	0	0	0	0	0	0	0	0	0	0	0
AT1G09340	91211	82496	79615	43882	53109	38394	61455	51403	44965	94430	89927	86775	89023	71668	71589	95287	76072	68608	301	222	235	188	284	205	418	271	244	350	206	218	215	273	252	305	254	286
AT1G09343	0	0	1	1	1	3	0	0	0	0	1	1	0	0	2	0	0	0	0	0	0	0	0	0	0	0	0	0	0	0	0	1	0	0	0	0
AT1G09350	57	96	425	160	150	125	45	90	401	25	320	252	28	23	150	21	51	184	1296	741	1142	1477	1193	1235	422	428	906	616	369	760	714	770	728	464	299	568
AT1G09353	0	0	0	0	0	0	0	0	0	0	0	0	0	0	0	0	0	0	0	0	0	0	0	0	0	0	0	0	0	0	0	0	0	0	0	0
AT1G09357	0	0	0	0	0	0	0	0	0	0	0	0	0	0	0	0	0	0	1	0	0	4	0	0	0	0	0	0	1	0	1	0	0	1	0	1
AT1G09360	0	0	0	0	0	0	0	0	0	0	0	0	0	0	0	0	0	0	0	0	0	0	0	0	0	0	0	0	0	0	0	0	1	0	0	0
AT1G09363	110	121	131	189	177	221	157	223	206	93	171	172	128	196	201	242	255	272	186	165	213	218	213	227	293	186	197	206	197	229	164	259	210	185	251	231
AT1G09367	3	1	1	0	3	0	0	0	6	1	4	4	8	4	4	5	4	3	4	1	7	1	4	6	4	5	3	1	6	7	5	9	10	4	4	6
AT1G09370	0	0	1	0	0	0	0	0	0	0	0	0	0	1	0	0	0	0	11	20	25	20	10	20	20	5	5	2	36	19	25	8	15	11	24	16
AT1G09373	0	0	0	0	0	0	0	0	0	0	0	0	0	0	0	0	0	0	0	0	0	0	0	0	0	0	0	0	0	0	0	0	0	0	0	0
AT1G09377	0	0	0	0	0	0	0	0	0	1	0	0	0	0	0	0	0	0	0	0	0	0	0	0	0	0	0	0	0	0	1	0	0	0	0	0
AT1G09380	0	0	0	0	0	0	0	0	0	0	0	0	4	0	12	0	0	0	55	87	86	131	116	79	24	91	88	65	63	62	22	51	29	50	36	24
AT1G09383	15	38	33	46	64	53	30	65	50	32	45	51	30	56	61	73	45	58	64	54	84	48	75	68	95	75	60	73	62	73	73	60	54	58	50	90
AT1G09387	0	0	0	0	0	0	0	0	0	0	0	0	0	0	0	0	0	0	0	0	0	0	0	0	1	0	0	0	0	0	0	0	0	0	0	0
AT1G09390	1028	865	774	455	440	298	786	825	589	968	977	887	814	968	759	1150	965	870	1694	1374	1464	1497	1122	1204	1397	1318	1007	1074	1049	1239	1209	1101	847	1009	843	933
AT1G09393	0	0	0	0	0	0	0	0	0	0	0	0	0	0	0	0	0	0	1	0	0	0	0	0	0	0	0	0	0	0	0	0	0	0	0	0
AT1G09397	0	0	0	0	0	0	0	0	0	0	0	0	0	0	0	0	0	0	0	0	0	0	0	0	0	0	0	0	0	0	0	0	0	0	0	0
AT1G09400	8	3	4	16	8	3	12	25	16	3	8	5	3	10	3	8	9	7	13	22	31	3	30	12	19	14	7	61	95	91	54	47	48	74	90	65
AT1G09407	0	0	0	0	0	0	0	0	0	0	0	0	0	0	0	0	0	0	0	0	0	0	0	0	0	4	0	1	0	0	0	0	0	0	0	0
AT1G09410	21	22	38	14	17	9	22	29	24	23	38	48	20	31	21	34	25	30	160	108	117	67	95	60	106	107	144	149	131	99	121	181	119	151	163	129
AT1G09415	441	366	339	429	573	489	566	732	755	450	426	356	760	836	712	673	692	619	385	379	400	454	473	494	781	632	567	411	283	378	539	585	797	679	636	686
AT1G09417	0	0	0	0	0	0	0	0	0	0	0	0	0	0	0	0	1	0	0	0	0	0	0	0	0	0	0	0	0	0	0	0	0	0	0	0
AT1G09420	137	131	170	155	180	167	229	245	252	113	245	209	183	157	300	251	260	351	266	349	344	185	205	195	288	370	325	329	260	403	255	318	311	379	343	360
AT1G09421	7	35	13	27	29	22	34	45	48	24	27	15	38	20	51	31	31	47	25	24	23	48	17	35	38	35	35	25	21	60	36	37	45	33	26	51
AT1G09423	0	0	0	0	1	2	0	1	1	2	0	0	0	0	0	0	6	1	2	5	7	3	0	4	4	4	7	5	4	0	2	7	6	4	5	8
AT1G09427	2	6	8	13	12	4	8	11	3	4	3	7	8	14	12	15	9	8	9	19	22	9	10	8	9	3	12	14	22	6	16	5	5	8	5	7
AT1G09430	2621	2176	2595	4435	4855	4978	3663	5146	4808	2291	3769	3861	3232	4327	5427	4464	5666	6259	6191	6653	8021	6722	7780	7033	7383	7524	8301	7606	6919	5985	6947	7581	7418	6167	7365	7137
AT1G09433	4	3	1	3	3	14	9	0	2	7	0	2	3	3	6	0	3	4	2	6	2	2	2	2	0	4	2	2	2	0	4	2	7	10	5	0
AT1G09437	2	0	1	8	2	3	11	11	16	3	4	4	3	0	3	1	1	7	8	8	5	3	12	7	2	6	3	2	7	2	3	1	4	17	6	4
AT1G09440	720	540	507	619	754	473	779	588	353	753	456	516	760	564	492	776	544	499	1254	1217	1496	1198	1223	1229	1239	1018	1104	1475	1000	970	1167	1067	1169	1051	860	1120
AT1G09443	82	86	101	98	78	117	98	129	107	120	92	100	100	135	130	146	111	149	27	21	12	27	53	33	62	53	55	29	30	36	45	68	93	67	64	70
AT1G09447	23	8	15	27	21	33	19	24	14	9	13	5	9	9	22	9	18	17	28	20	31	34	30	21	35	24	56	31	17	32	33	36	33	41	57	43
AT1G09450	44	57	76	11	14	28	37	25	48	34	54	55	29	27	47	62	54	48	502	592	665	359	359	284	622	483	536	545	500	528	491	548	590	609	426	545
AT1G09453	0	5	3	2	3	2	3	11	16	4	4	5	4	0	8	6	6	2	24	13	7	8	31	11	17	15	17	6	4	21	19	10	12	24	8	11
AT1G09457	9	8	0	20	62	30	71	63	61	2	3	4	6	10	5	9	9	2	18	13	4	58	43	22	9	32	15	7	7	5	5	7	1	8	12	5
AT1G09460	98	84	120	142	71	67	169	219	250	96	173	179	224	330	331	404	410	431	4027	4694	3866	3548	4322	3738	6536	5847	5703	3807	2785	4678	4559	5541	6867	5251	5524	6654
AT1G09463	0	0	0	0	0	0	0	0	0	0	0	0	0	0	0	0	0	0	0	0	0	0	0	0	0	0	0	0	0	1	0	3	0	0	2	0
AT1G09467	112	143	205	127	140	81	148	198	138	125	148	128	143	161	158	170	142	146	108	137	203	130	170	149	246	207	196	159	163	142	157	181	253	158	242	197
AT1G09470	79	91	107	57	63	64	63	46	74	61	81	72	68	48	46	62	38	38	757	671	833	646	542	462	784	552	514	622	590	652	618	559	616	725	558	760
AT1G09473	0	0	0	0	0	0	0	0	0	0	0	0	0	0	0	0	0	0	0	0	0	0	0	0	0	0	0	0	0	0	0	0	0	0	0	0
AT1G09477	0	0	0	0	0	0	0	0	0	0	0	0	0	0	0	0	0	0	0	0	0	0	0	0	0	0	0	0	0	0	0	0	0	0	0	0
AT1G09480	27	14	17	32	32	24	27	53	46	34	62	67	53	21	44	60	50	42	159	181	248	167	176	156	152	149	232	207	124	152	163	144	261	177	183	251
AT1G09483	0	0	0	0	0	0	0	0	0	1	0	0	8	0	0	0	0	0	0	0	0	1	1	0	1	0	0	0	0	0	1	0	0	3	0	0
AT1G09487	13	11	16	1	9	10	0	11	12	5	16	7	14	11	6	6	6	2	47	23	48	16	11	13	40	59	24	27	30	68	44	40	30	52	27	49
AT1G09490	1673	1490	1325	1302	1759	1569	1616	1740	1310	1478	1526	1518	1899	1583	1632	2256	1919	1669	937	828	869	916	865	918	924	852	889	784	677	843	841	848	984	870	773	931
AT1G09493	0	0	0	0	0	0	0	0	0	0	0	0	0	1	0	0	0	0	0	1	13	1	2	6	7	0	2	10	4	7	4	4	2	18	11	8
AT1G09497	0	0	0	0	0	0	0	0	0	0	0	0	0	0	0	0	0	0	0	3	1	0	0	0	2	0	4	1	4	0	0	2	0	0	0	3
AT1G09500	308	199	242	608	1223	1617	323	364	289	193	181	150	429	355	313	318	284	175	0	7	4	34	4	6	4	15	0	0	1	1	2	1	0	1	10	4
AT1G09503	0	0	0	0	0	0	0	0	0	0	0	0	0	0	0	0	0	0	0	0	0	1	0	0	0	0	0	0	0	0	0	0	0	0	0	0
AT1G09507	0	0	0	0	0	0	0	0	0	0	0	0	0	0	0	0	0	0	0	0	0	0	0	0	0	0	0	0	0	0	0	0	0	0	0	0
AT1G09510	0	0	0	0	0	12	0	0	0	0	0	0	0	0	0	0	0	0	0	0	0	0	0	0	0	0	0	0	0	0	0	0	0	0	0	0
AT1G09513	581	548	515	404	434	365	453	450	346	553	505	535	542	499	455	548	469	359	6	5	2	2	0	0	2	0	2	5	2	2	10	5	1	5	3	10
AT1G09517	5	9	4	10	8	4	16	16	6	29	19	13	12	18	14	10	0	21	8	12	7	11	15	20	5	8	24	19	16	7	20	8	20	14	12	26
AT1G09520	457	499	478	427	456	429	445	660	453	467	448	468	502	456	431	560	491	428	734	733	870	588	767	704	1052	902	889	687	620	728	772	1011	1144	898	1049	993
AT1G09523	19	13	15	16	20	42	24	34	22	40	23	23	26	26	11	32	30	31	33	55	59	52	31	47	58	36	45	51	39	51	26	62	56	86	45	48
AT1G09527	2	0	3	0	0	3	2	1	2	0	1	2	0	1	2	0	1	1	9	1	3	1	7	3	0	3	7	3	2	5	4	3	2	3	10	1
AT1G09530	468	390	400	861	767	891	376	617	462	418	476	470	455	453	516	556	510	598	261	178	185	372	316	376	192	213	237	143	133	155	142	189	243	186	157	173
AT1G09533	69	56	106	59	62	41	62	104	38	42	75	71	74	83	118	88	60	99	74	105	123	66	118	117	171	127	144	96	84	65	103	82	155	135	121	89
AT1G09537	0	1	0	0	0	2	0	6	0	2	2	0	0	0	1	0	0	2	2	2	4	5	4	6	1	6	2	4	0	3	2	3	2	6	3	2
AT1G09540	0	0	0	1	0	3	1	2	1	0	1	11	1	0	2	1	2	0	421	568	504	299	508	315	337	427	412	356	438	324	341	281	220	325	330	219
AT1G09543	15	31	36	21	14	37	30	41	61	47	48	38	54	42	60	45	43	64	29	46	21	30	31	47	43	39	57	31	21	35	29	41	62	43	39	44
AT1G09547	0	0	0	0	0	0	0	0	0	0	0	0	0	0	0	0	0	0	0	0	0	0	0	0	0	0	0	0	0	0	0	0	0	0	0	0
AT1G09550	0	0	0	0	0	4	0	0	0	0	0	0	0	0	0	0	0	0	0	0	0	0	0	0	0	0	0	0	0	0	0	0	0	0	0	0
AT1G09553	2	0	1	2	3	3	0	1	2	2	3	4	1	2	1	3	3	2	9	1	6	4	6	1	6	2	4	3	6	2	3	6	7	6	2	0
AT1G09557	0	1	0	6	4	5	12	6	12	0	0	1	0	2	0	12	6	0	4	0	0	1	7	2	0	0	0	3	2	0	1	6	0	0	2	0
AT1G09560	2254	1582	1075	4667	6954	3863	5054	5292	3577	1742	1877	1962	2221	2007	2155	2353	2780	2244	12031	12051	14475	12633	13064	13159	16629	14414	14526	12924	12080	11941	13618	14593	12866	13915	16885	15306
AT1G09563	0	0	0	0	0	0	0	0	0	0	0	0	0	0	0	0	0	0	0	0	0	0	0	0	0	0	0	0	0	0	0	0	0	0	0	0
AT1G09567	0	0	0	0	0	0	0	0	0	0	0	0	0	0	0	0	0	0	0	4	0	0	0	0	0	0	0	0	0	0	0	0	0	0	0	0
AT1G09570	7325	8040	8514	9922	9619	10409	9544	11524	11759	7231	10451	10253	9024	11882	15069	11609	13326	14759	9936	9469	11039	10303	11073	10873	10103	10882	11982	9121	9081	7230	9704	11698	10367	6625	9232	6715
AT1G09573	0	0	0	4	0	0	0	1	0	1	1	1	4	0	0	0	0	0	10	17	10	4	13	6	16	5	5	5	2	19	10	4	6	12	8	10
AT1G09575	496	334	327	237	218	314	358	380	342	472	435	465	359	467	601	513	563	491	1852	1678	945	1453	1578	1410	1297	1010	925	904	1055	1138	1474	1717	2038	1729	1953	1357
AT1G09577	0	0	0	0	0	1	0	0	0	0	0	0	0	0	0	0	0	4	1	0	0	0	0	0	0	0	0	0	0	0	0	0	0	0	0	0
AT1G09580	247	252	399	315	226	294	260	185	200	268	351	374	325	300	343	327	401	337	890	1050	966	545	612	589	906	904	749	866	767	956	775	842	630	940	810	875
AT1G09583	0	0	0	0	0	0	0	0	0	0	0	0	0	0	0	0	0	0	0	0	0	0	0	0	0	0	0	0	0	0	0	0	0	0	0	0
AT1G09587	0	0	0	0	0	0	0	0	0	0	0	0	0	0	0	0	0	0	0	0	0	0	0	0	0	0	0	0	0	0	0	0	0	0	0	0
AT1G09590	6076	5183	5666	3321	4236	2618	5288	5237	3135	5000	4239	4692	5440	4222	3822	4940	4396	3535	14862	15848	16169	9001	8657	9512	18102	14677	11223	15617	15015	18019	13265	13755	12640	21315	15581	18350
AT1G09593	0	0	0	0	0	0	0	0	0	0	1	1	0	0	0	0	0	0	0	0	0	0	0	0	0	0	0	1	0	0	0	0	1	0	1	0
AT1G09597	0	0	0	0	0	0	0	0	0	0	0	0	0	0	0	0	0	0	0	0	0	0	0	0	0	0	0	0	0	0	0	0	0	0	0	0
AT1G09600	29	33	26	14	13	15	29	23	13	27	16	12	10	21	22	12	16	24	248	240	271	129	200	150	254	289	180	265	234	236	166	206	158	163	193	129
AT1G09603	0	0	0	0	0	0	0	0	0	0	0	0	0	0	0	0	0	0	0	0	1	0	0	0	1	1	5	0	0	0	0	2	0	0	0	0
AT1G09607	0	0	0	0	0	0	0	0	0	0	0	0	0	0	0	0	0	0	0	0	1	0	0	2	0	0	0	0	0	0	0	0	0	0	0	0
AT1G09610	19	34	44	66	40	20	40	34	31	43	11	39	31	24	39	45	52	28	251	235	247	247	264	241	254	214	237	250	175	179	149	153	136	163	163	175
AT1G09613	0	0	0	0	0	0	0	0	0	0	0	0	0	0	0	0	0	0	0	0	0	0	0	0	0	0	0	0	0	0	0	0	0	0	0	0
AT1G09617	0	4	4	3	9	4	3	9	3	2	10	5	0	0	2	2	0	4	4	10	9	6	4	8	10	11	9	6	7	11	6	18	4	10	0	0
AT1G09620	7736	7649	7469	5531	6263	3817	6926	7837	5514	8435	8577	8181	7026	6561	6749	7672	7131	6209	11643	11773	13388	9457	10118	10240	12463	12271	12135	12552	11984	10446	11468	12453	11829	9009	10996	8693
AT1G09623	67	72	68	105	92	69	96	144	80	104	68	88	78	82	91	75	74	81	81	36	38	89	50	66	57	56	59	44	50	44	41	74	36	23	35	11
AT1G09625	0	0	0	0	0	0	0	0	0	0	0	0	0	0	0	0	0	0	0	0	0	0	0	0	0	0	0	0	0	0	0	0	0	0	0	0
AT1G09627	16	39	11	73	48	57	74	116	62	16	24	20	24	31	34	51	30	29	64	63	98	75	81	87	69	62	70	61	60	43	49	64	48	27	48	26
AT1G09630	511	555	602	637	535	521	749	853	883	468	824	771	668	810	838	912	876	786	2020	2128	2687	1587	1724	1719	2119	2032	1833	2177	1924	2041	1842	2003	2309	2155	2117	2629
AT1G09633	0	0	0	0	0	0	0	0	0	0	0	0	0	0	0	0	0	1	0	0	0	0	0	0	2	0	1	0	0	0	0	1	1	0	0	0
AT1G09637	10	5	2	7	6	3	10	12	6	19	10	15	2	1	3	11	12	11	19	7	14	10	12	7	8	18	20	12	8	9	16	9	8	7	9	3
AT1G09640	8903	7136	7714	5731	6780	4441	7512	8574	5970	8507	8092	7650	7682	6398	6823	7975	7365	6392	18915	19008	21798	15022	15615	15542	20145	17709	18425	19705	19016	20318	18980	20429	21793	21766	20889	23152
AT1G09645	590	507	695	708	643	948	704	1124	968	520	770	798	663	939	831	971	1061	926	1307	1383	1681	1208	1407	1330	1513	1377	1506	1402	1201	1334	1289	1563	1559	1633	1693	1796
AT1G09647	0	0	1	0	0	0	4	0	0	0	0	1	2	2	1	2	0	3	2	3	1	0	4	0	4	0	0	0	4	0	0	0	0	2	0	7
AT1G09650	6	3	6	2	8	13	4	10	0	11	21	22	10	5	10	5	15	2	63	43	32	18	42	34	37	43	44	46	32	31	29	24	44	34	33	24
AT1G09653	0	0	0	0	0	2	0	0	0	0	0	0	0	0	0	0	0	0	0	0	0	0	0	0	0	0	0	0	0	0	0	0	0	0	0	0
AT1G09657	0	0	0	0	0	1	0	0	0	0	0	0	0	0	0	0	0	0	2	2	0	0	0	0	0	0	0	0	0	0	0	0	0	0	0	1
AT1G09660	1638	1366	1512	796	1005	685	1357	1282	914	1321	1187	1156	1567	1140	1099	1455	1189	969	2481	2403	2673	2008	1960	1937	2833	2159	2139	2257	2332	2960	2471	2749	2813	3400	2930	3222
AT1G09663	0	0	0	0	0	0	1	0	0	1	1	0	1	1	0	0	1	2	0	16	24	10	12	12	5	5	5	19	1	10	4	8	16	16	11	10
AT1G09665	0	0	0	0	0	0	0	0	0	0	0	0	0	0	0	0	0	0	0	0	0	0	0	0	0	0	0	1	0	0	0	0	0	0	4	0
AT1G09667	0	1	0	0	0	0	0	0	0	0	0	0	0	0	0	0	0	0	0	0	1	0	0	0	0	0	0	0	0	0	2	0	0	0	0	0
AT1G09673	11	4	5	11	7	5	2	15	7	0	0	15	4	6	2	6	1	2	73	78	120	80	100	74	120	71	100	89	73	56	72	67	52	29	32	39
AT1G09677	102	133	109	137	181	129	137	142	147	103	110	135	89	128	146	140	119	129	252	224	257	208	235	272	205	299	324	215	239	109	160	185	108	48	111	54
AT1G09680	65	59	54	73	89	74	118	194	102	37	80	67	79	43	84	60	81	83	151	140	179	98	119	110	155	214	116	134	142	168	137	171	183	150	186	122
AT1G09683	0	0	0	0	0	0	0	0	0	0	0	0	0	0	0	0	0	0	7	4	8	1	0	4	0	8	2	20	5	0	3	5	2	1	5	0
AT1G09687	0	0	0	0	0	0	0	0	0	0	0	0	0	0	0	0	0	0	0	0	0	0	0	0	0	0	0	0	0	0	0	0	0	0	0	0
AT1G09690	10865	10074	11222	5660	7441	5039	9482	10409	7141	9864	9836	10068	11738	10179	10107	12001	10542	9440	21577	23048	24204	14167	14201	15269	26128	20857	17762	22232	22833	26013	20764	22269	22714	31382	25003	28864
AT1G09693	0	0	0	0	0	0	0	0	0	0	0	0	0	0	0	0	0	0	2	0	0	0	0	1	0	0	3	4	0	7	0	0	4	0	0	0
AT1G09697	0	0	0	0	0	0	0	0	0	0	0	0	0	0	0	0	0	0	0	0	0	1	0	0	0	0	0	0	0	1	0	2	0	6	0	0
AT1G09700	459	349	377	325	414	230	402	354	219	412	356	337	422	262	235	395	248	255	862	709	950	728	630	712	830	699	639	870	759	709	870	939	742	727	849	845
AT1G09703	0	1	0	0	0	0	0	0	0	0	0	0	0	0	0	0	0	0	0	1	0	0	0	0	0	0	0	0	0	0	0	0	0	0	0	0
AT1G09710	415	358	351	250	286	204	327	374	339	426	358	296	471	412	367	494	349	290	534	434	631	463	609	599	550	536	670	550	457	489	716	765	903	627	659	715
AT1G09713	57	48	66	51	61	41	40	74	38	57	46	53	73	50	89	90	63	73	6	8	24	10	12	13	10	12	9	16	7	4	9	18	31	14	20	3
AT1G09717	0	0	0	0	0	0	0	0	0	0	0	0	0	0	0	0	0	0	0	0	0	0	0	0	0	0	0	0	0	0	0	0	0	0	0	0
AT1G09720	0	0	0	0	0	0	0	0	0	0	0	0	0	0	0	0	0	0	0	0	0	0	0	0	0	4	0	0	0	0	0	0	0	0	0	0
[truncated: 30,835 more rows]

## Sheet: RPKM
Additional File 1. Counts and RPKM obtained from the transcriptome analysis. Ct: Control; Pb: Pieris brassicae; Tu: Tetranychus urticae; L: leaves; R: roots
Gene	Ct_L_24.1	Ct_L_24.2	Ct_L_24.3	Pb_L_24.1	Pb_L_24.2	Pb_L_24.3	Tu_L_24.1	Tu_L_24.2	Tu_L_24.3	Ct_L_72.1	Ct_L_72.2	Ct_L_72.3	Pb_L_72.1	Pb_L_72.2	Pb_L_72.3	Tu_L_72.1	Tu_L_72.2	Tu_L_72.3	Ct_R_24.1	Ct_R_24.2	Ct_R_24.3	Pb_R_24.1	Pb_R_24.2	Pb_R_24.3	Tu_R_24.1	Tu_R_24.2	Tu_R_24.3	Ct_R_72.1	Ct_R_72.2	Ct_R_72.3	Pb_R_72.1	Pb_R_72.2	Pb_R_72.3	Tu_R_72.1	Tu_R_72.2	Tu_R_72.3
AT1G01010	1.5649	0.763068	0.676001	7.17948	4.91057	5.38386	2.66097	3.84554	2.18255	0.745153	1.30671	1.43878	0.986219	0.826745	1.18661	0.916172	1.63378	1.40203	17.8059	16.6836	16.7974	19.2687	15.1597	16.295	16.2932	15.2135	13.5088	21.5218	22.3055	18.4721	22.5514	20.3042	19.8155	19.0037	21.2393	17.7016
AT1G01020	6.01111	7.66215	9.21271	8.18399	8.72443	8.90582	8.48945	8.19337	9.41819	6.3298	8.58942	8.04818	9.42839	10.5409	9.96174	7.8207	8.36546	10.8405	11.6319	11.075	12.491	10.9452	10.6309	10.5357	14.6306	11.5778	11.336	11.7333	9.92015	14.0805	13.2685	12.5144	18.6416	20.1112	16.823	24.5002
AT1G01030	1.01763	1.63374	1.29212	9.20453	9.43061	4.71662	2.2689	1.78781	1.62095	1.66606	1.69762	1.15489	1.42732	1.60264	0.756262	1.12176	1.33665	1.14347	1.43274	1.60925	1.1197	1.46093	1.3297	1.73404	2.46994	1.37727	1.55029	1.76429	2.02166	1.61344	2.47774	1.83919	2.19648	1.83053	2.42352	1.99379
AT1G01040	7.81862	9.65508	9.79596	12.4101	10.215	11.1467	8.64061	11.5237	9.29462	7.59227	9.67514	9.69146	7.75024	8.55889	8.90233	7.4865	8.12351	7.47723	12.7803	12.0127	14.8105	13.5934	14.3404	14.2945	13.3132	11.8817	13.5314	13.3538	13.4871	11.9692	14.457	14.2611	14.2866	11.2964	14.5051	11.5312
AT1G01046	0	0	0	0	0	0	0	0	0	0	0	0	0	0	0	0	0	0	0	0	0	0	0	0	0	0	0	0	0	0	0	0	0	0	0	0
AT1G01050	58.8944	44.737	42.5834	39.8045	47.063	44.8333	63.1936	48.6867	38.6327	54.5059	41.63	41.7738	51.0233	38.3656	34.2465	43.8953	38.7403	37.1943	104.912	102.52	104.427	84.6673	88.5176	84.0723	91.2418	104.862	98.1574	96.5154	100.687	112.56	98.0061	103.806	107.346	125.821	113.236	129.695
AT1G01060	42.0672	33.1109	17.0894	23.7393	43.8069	20.5121	39.257	22.7258	10.459	50.0622	20.3138	19.0207	34.7275	19.3387	9.8208	23.8599	13.9111	8.09186	24.7237	21.1468	18.9667	27.3938	21.4882	23.7106	21.6129	20.2853	19.1148	15.4859	21.8699	20.7148	23.8735	20.1419	18.6904	20.1653	20.2387	17.6816
AT1G01070	3.0225	1.94449	1.78395	1.05709	1.85134	0.781235	1.34462	1.46422	1.17828	2.78309	1.43681	1.62447	2.36067	1.01971	0.490967	1.7969	1.36206	0.80694	27.7863	18.6373	20.4276	32.1153	25.5931	23.3035	17.2913	24.6333	23.4869	17.4232	20.9314	28.8413	25.654	24.7139	23.2214	26.6683	27.8572	23.1606
AT1G01080	57.9734	63.0205	64.4926	27.5434	29.3362	29.5709	47.5913	44.7197	49.2696	60.3636	64.3468	64.7275	64.8791	64.6619	67.4831	63.9843	63.7106	64.5837	5.93581	5.03647	6.08363	5.20522	4.56254	4.26355	5.3789	4.65342	6.76781	5.95893	5.54851	6.15278	6.39994	6.04842	8.6367	7.80103	6.63436	9.40204
AT1G01090	92.1249	99.1656	104.843	73.2673	70.1104	67.0496	76.8035	65.137	69.834	94.0306	97.2195	98.1896	89.8605	93.468	94.4977	90.2807	92.2325	94.555	115.713	105.809	109.828	82.1555	86.2563	83.8947	109.69	103.823	90.0859	104.386	103.455	121.347	100.268	94.5219	88.0577	117.82	98.259	96.6533
AT1G01100	187.374	196.53	208.166	99.0383	117.151	93.2964	173.978	161.879	137.884	198.619	164.337	172.208	189.374	168.935	164.928	176.266	172.894	172.166	390.837	393.923	402.07	285.918	293.296	301.604	440.741	385.931	353.279	400.443	421.714	495.119	400.968	387.957	446.864	608.922	444.471	584.977
AT1G01110	0.462033	0.804499	0.874462	0.137253	0.359126	0.371308	0.372795	0.342498	0.538476	0.71023	0.874227	0.6614	0.600555	0.988745	1.14022	0.895676	1.07109	1.37512	6.79142	7.67486	5.96916	4.42078	5.23969	6.37083	9.41614	8.31127	7.70714	7.68141	9.38476	7.76554	8.77436	9.21935	10.1243	10.7485	8.9279	9.57265
AT1G01120	68.9379	61.2344	32.3001	49.3169	54.4069	27.3938	66.6898	48.2417	20.7313	46.4171	43.3234	44.2703	64.5133	48.4243	19.012	56.9855	37.6811	20.9075	37.5982	35.4438	35.8498	54.114	42.6769	41.0735	36.432	31.9364	29.1905	34.6777	29.5028	34.0407	36.1562	31.8538	23.4233	28.0823	26.7406	20.9243
AT1G01130	5.5347	4.71647	4.0744	0.671411	3.29124	1.35676	3.94566	2.6495	1.62835	3.11112	2.30572	2.19056	4.25433	4.77754	1.76411	4.03983	4.29374	2.01952	5.53269	3.89435	4.81896	3.57115	2.93806	2.75714	4.02221	3.85942	4.10043	3.42589	3.39656	3.7193	5.62835	4.31287	4.24064	4.84106	4.04627	3.28273
AT1G01140	45.1643	39.6621	36.8623	61.3182	69.2751	83.0438	62.8528	73.843	68.7778	44.3606	51.8042	50.3274	41.7318	49.0608	49.3333	43.7043	45.9563	43.3157	2.09506	2.41908	1.14622	1.48316	1.90544	0.971044	2.72341	2.41875	1.4127	0.695721	0.741404	2.03768	0.994113	0.552473	0.440549	0.955088	1.47705	0.342236
AT1G01150	0	0	0	0	0	0	0	0	0	0	0.0140829	0.014252	0	0	0.0879945	0	0	0.0151101	0.190494	0.172668	0.804073	0.322098	0.269465	0.284538	0.256122	0.507096	0.167343	0.412971	0.231029	0.243971	0.285757	0.109852	0.399282	0.224047	0.12673	0.550773
AT1G01160	14.1548	13.8128	14.6611	17.125	18.4192	17.625	16.5126	19.7737	17.9388	13.7684	12.1427	14.0135	15.7138	15.3715	18.0888	14.9386	15.4904	17.1041	30.8432	27.8983	30.5424	27.5933	26.6149	29.0272	38.7644	32.864	32.2141	28.9234	27.8383	37.5616	35.0547	39.8879	43.0177	46.229	40.3353	52.2836
AT1G01170	81.8221	75.917	74.8162	69.4494	65.2595	75.5888	83.9892	78.8603	80.2979	76.8923	78.3141	74.4835	90.4867	81.6223	88.3789	88.638	86.8242	98.3101	13.8517	10.5555	13.3844	19.7505	16.6184	16.1803	11.9163	16.5055	19.2242	11.7786	10.6541	10.8105	12.1067	19.8422	23.5547	23.0174	21.3526	27.7396
AT1G01180	4.97154	4.06677	4.30379	8.99211	8.49767	10.676	8.00881	9.15542	9.42229	5.84688	6.95652	7.30992	6.22895	8.5486	8.54442	6.93653	8.49405	8.79031	4.06054	6.06759	6.65606	6.27457	7.09111	8.03164	6.65646	7.13991	9.25276	7.9412	7.56835	7.2566	7.36453	7.85832	8.8603	8.44508	9.56101	8.50607
AT1G01183	0	0	0	0	0	0	0	0	0	0	0	0	0	0	0	0	0	0	0	0	0	0	0	0	0	0	0	0	0	0	0	0	0	0	0	0
AT1G01190	7.0654	7.27794	5.7561	1.25889	1.52372	0.731013	2.40103	1.9615	2.10813	11.556	7.12135	6.7073	9.96076	10.1815	8.65212	8.53843	6.96386	6.00671	101.836	79.265	70.7936	80.6631	72.8802	98.3207	85.2255	61.2069	69.5401	79.6571	80.9853	87.3758	108.336	121.709	75.1408	62.964	55.4199	45.042
AT1G01200	0.937943	1.46535	1.23382	1.39066	1.2624	0.886664	1.31343	0.672253	0.725136	0.679632	0.701739	0.636193	1.3074	0.921843	0.487189	0.889048	0.326407	0.580381	7.48422	6.19901	7.5257	8.49612	5.81553	5.70088	5.65001	4.79629	3.82186	5.32191	4.84464	5.90434	6.07347	4.07688	4.45586	6.82252	3.88832	3.47694
AT1G01210	13.3058	12.7158	11.0241	7.64929	9.09878	7.81975	10.8959	11.9464	7.70559	14.5313	8.24312	8.49521	9.88438	8.64807	7.7705	7.77758	7.56135	7.11339	19.4361	19.0082	21.1096	15.3049	16.4504	15.5598	23.7252	16.7169	15.7511	19.2451	19.9879	25.1653	20.6217	22.2198	23.4069	30.3992	22.6595	25.3665
AT1G01220	8.16607	8.78226	10.7979	8.14796	7.02353	9.92537	7.70273	9.74161	9.49983	9.32519	10.2012	10.3532	9.44313	8.88995	8.59678	7.79916	9.11111	9.23217	10.9578	10.5866	11.0968	10.6709	9.99468	10.688	9.71324	10.8782	9.27976	10.227	9.78201	9.24823	10.7959	9.34099	9.90693	8.97682	9.40412	8.1666
AT1G01225	1.35376	2.05278	2.2088	1.3715	0.919608	1.17288	1.83178	1.99881	1.64423	1.59104	2.06441	1.72443	2.07706	2.3464	1.75742	1.43593	1.55865	1.63488	9.75145	9.42485	9.65169	7.29028	7.194	7.46488	7.12164	8.42338	7.56047	8.97958	7.63344	8.74583	8.8013	7.95579	7.79749	9.12312	8.17472	8.24354
AT1G01230	13.6676	17.886	22.4094	30.0449	23.1167	29.3407	25.1952	29.2246	32.6228	16.7101	23.2659	22.9338	21.2408	23.9394	28.0887	23.7249	27.0236	29.8691	36.8262	39.2078	40.4184	35.2658	43.5742	38.8476	40.7196	43.6812	43.2647	38.1103	38.8396	40.6766	36.3776	40.8535	41.0594	42.7506	37.7848	46.0122
AT1G01240	11.5339	14.2528	22.9863	36.5031	23.9504	50.455	24.9134	38.0485	48.0083	11.7338	23.4162	26.0888	21.8955	31.8431	39.0969	27.2533	36.0207	37.6374	20.9671	17.0969	20.2751	26.8321	26.666	28.3172	24.5855	25.1661	27.3751	18.3662	16.8253	19.5672	26.4262	26.8269	32.234	26.3199	29.5176	35.267
AT1G01250	1.61712	2.0282	1.23727	5.23715	5.88282	4.13502	2.86656	3.01079	0.685333	1.41169	0.970421	1.70361	1.26506	0.634974	0.53623	1.96593	1.57643	0.72247	0.164855	0.182115	0.179485	1.11181	0.5385	1.06038	0.018009	0.217898	0.0392221	0.040052	0.346552	0.12866	0.0846012	0.0386209	0.280752	0.12603	0.138614	0.0209336
AT1G01260	4.88287	8.99234	7.62713	7.07328	7.08597	4.7842	9.47743	11.078	9.57576	7.26635	7.74944	6.84238	8.41264	9.54227	8.77997	10.1364	9.78532	8.16846	10.2051	10.6965	10.3279	10.7703	11.0371	10.9271	11.7262	11.2416	10.6163	10.9306	10.7413	9.94043	11.4278	11.4903	12.0085	9.85289	10.9242	9.6105
AT1G01270	0	0	0	0	0	0	0	0	0	0	0	0	0	0	0	0	0	0	0	0	0	0	0	0	0	0	0	0	0	0	0	0	0	0	0	0
AT1G01280	0	0	0	0	0	0	0	0	0	0	0	0	0	0	0	0	0	0	0	0	0	0	0	0	0	0	0	0	0	0	0	0	0	0	0	0
AT1G01290	4.57146	4.66293	5.99092	5.08169	5.58371	5.10641	4.77683	5.66174	5.74586	4.69848	6.08476	6.13698	5.4121	5.05912	5.88553	5.81973	6.21699	5.55485	9.01401	8.2929	8.64565	8.0306	8.46461	7.43892	9.08744	8.71657	7.23039	7.73796	7.7939	10.0052	9.48304	10.8905	9.72237	10.0414	9.50756	9.82194
AT1G01300	15.8886	30.5713	31.1586	15.1653	12.8652	9.9293	20.9717	25.6742	25.9415	20.2626	30.2426	29.9997	21.9832	24.6206	28.3931	23.7627	30.2213	32.0355	70.5666	81.9805	94.1844	64.3051	57.8963	49.1996	66.8611	54.1305	54.3185	71.2949	69.7821	67.6122	66.597	65.9019	60.1719	63.8975	56.2337	53.3776
AT1G01305	0	0	0	0	0	0	0	0	0	0	0	0	0	0	0	0	0	0	0.059516	0	0	0	0	0	0	0	0	0	0	0	0	0	0	0	0	0.12092
AT1G01310	0.0526704	0	0.0593874	0	0	0	0	0.0169492	0.0416671	0.0186584	0	0	0.106495	0.0386054	0	0.0161521	0	0	0.112758	0.184539	0.245529	0.0187768	0.0545665	0.0729839	0.147814	0.0361305	0.214618	0.0182632	0.0592589	0.0391116	0.192886	0.193717	0.073154	0.210716	0.198649	0.171819
AT1G01320	94.1511	79.946	59.9145	50.1918	57.8347	48.4779	63.6726	62.7133	47.2183	95.2492	56.5467	54.4192	64.4329	47.2905	37.9515	53.2929	39.643	31.2811	5.2029	4.66412	5.58055	4.89461	3.82899	4.47872	4.95891	4.45775	5.64024	5.17446	4.7911	4.64518	5.99554	6.36305	6.22623	4.58432	5.93771	5.21437
AT1G01335	0	0	0	0	0	0	0	0	0	0	0	0	0	0	0	0	0	0	0	0.146581	0	0	0	0	0	0	0	0	0	0	0	0	0	0	0	0.303282
AT1G01340	1.88054	1.58075	1.48113	2.01613	1.68893	1.56279	3.40079	3.75105	5.75108	1.91036	3.71266	3.57012	2.34848	2.88088	2.42942	2.65872	3.27258	2.54882	6.62346	11.7362	14.2582	6.07061	9.59077	9.24009	10.3093	7.94631	18.9665	25.4451	25.4204	16.5031	23.5391	23.4748	30.8745	20.3373	29.9892	34.5747
AT1G01350	8.80376	10.0146	9.21169	11.8691	10.2006	10.0445	10.5024	12.0442	9.70879	9.67396	9.13054	10.1867	9.78304	10.1921	10.9693	11.2907	10.5714	10.6151	17.6309	19.9153	19.2485	20.0592	18.5388	20.1758	20.1974	19.9145	19.8495	20.0331	19.9042	21.3444	22.104	22.2689	23.5372	23.0093	24.2262	23.6075
AT1G01355	0.109955	0.0739413	0.049591	0.129117	0.0195349	0.112464	0	0	0	0.0233708	0.135737	0.0457892	0.0889283	0	0.376947	0.0606946	0.0219606	0.24273	0.0470787	0.0462293	0.0205027	0	0.0455654	0.182834	0.164575	0	0.134411	0.0457518	0.173193	0.195959	0.0724805	0	0.114538	0.0959765	0.13572	0.215214
AT1G01360	5.64492	7.04418	8.39893	7.68791	6.42315	7.88676	7.75399	9.8036	8.64932	6.49388	7.04935	7.2552	7.57474	7.96577	7.9334	7.88361	8.13604	5.84529	16.0559	18.167	20.2919	16.9601	20.9056	19.5349	22.9462	19.6109	22.4383	16.6022	16.7288	17.0155	21.2904	22.2841	26.3244	21.3029	23.1058	29.0773
AT1G01370	0.68556	1.31719	1.98769	0.12322	0.546849	0.515167	1.27871	1.1886	1.61042	0.996215	1.06508	1.17984	1.31543	1.16906	1.43892	1.2228	1.56483	1.15822	6.69431	5.75	6.20901	3.98022	3.95705	3.99856	6.41318	6.21917	5.43016	6.40375	7.55575	8.15044	6.28676	4.89784	6.16485	8.68603	6.60557	7.6068
AT1G01380	0.428825	0.480619	0.161171	0.606135	0.656046	0.536076	0.782869	0.52898	0.22616	0.658278	0.147048	0.49605	0.168593	0.078578	0.484927	0.284928	0.214116	0.210366	8.67032	6.41046	7.90721	7.43989	6.34308	9.03696	10.2962	8.94745	7.18353	7.55857	9.64932	10.8798	9.50098	7.19289	8.21425	12.9708	8.69929	9.01507
AT1G01390	5.80912	4.27334	2.78426	2.87007	3.16006	2.39021	3.92514	3.10545	3.28948	5.6206	3.29947	3.05346	3.6442	3.1934	2.65558	3.76889	2.8533	2.00504	0.0607634	0	0	0.0101185	0	0	0.0177011	0	0	0.049209	0.0425783	0	0.0207887	0.0379605	0.0197108	0.0206458	0.0194635	0.0205757
AT1G01400	0	0	0	0	0	0	0	0	0	0	0	0	0	0	0	0	0	0	0.0160355	0.0472386	0	0	0	0	0	0	0	0	0	0	0	0	0	0	0	0
AT1G01410	0	0	0	0	0	0	0	0	0	0	0	0	0	0	0	0	0	0	0	0	0	0.0168922	0	0	0	0	0	0	0	0	0	0	0	0	0	0
AT1G01420	2.28569	2.91948	2.14765	5.73278	4.70103	4.65461	3.97543	3.97584	3.65304	2.14462	3.38935	3.03347	3.28917	3.01106	2.94504	3.46681	3.34154	3.18201	1.77435	1.93713	2.82214	3.01711	3.1893	2.45032	1.51214	1.56793	1.91935	2.53832	1.06571	1.27297	1.31213	1.32192	1.6302	1.77493	1.42971	1.38825
AT1G01430	24.2907	18.8554	20.8268	31.5491	29.0678	26.7275	25.357	25.0796	21.4131	23.44	20.3911	20.5273	27.9943	25.6899	26.6859	28.0634	25.2605	27.1929	17.2766	13.8896	14.5832	23.0128	19.9939	15.3704	16.031	15.1851	12.5524	15.0588	16.251	16.4827	15.0918	13.6661	12.0738	14.7601	13.7247	10.1737
AT1G01440	8.26131	7.92087	6.96395	7.52668	8.09241	7.38969	8.59565	9.68986	7.60233	7.89075	8.49244	8.26633	8.07613	8.3165	7.40242	7.56131	7.23303	6.87073	10.679	11.1043	10.7255	10.6245	11.893	12.1572	10.7106	10.8393	13.3551	12.2948	11.5724	9.72178	11.5001	12.7188	12.8295	9.66192	12.0201	10.3014
AT1G01448	3.2805	4.86472	5.41743	4.27014	3.4983	4.0359	3.67864	4.38446	5.53617	3.92212	5.48397	5.0585	6.03064	5.60573	6.39063	6.06453	5.30799	7.22476	6.23617	5.49747	6.11696	6.33839	7.06972	7.02761	7.53447	6.76694	9.59187	8.14493	7.79083	8.9282	10.7952	10.9659	14.3459	11.16	13.0517	14.1088
AT1G01450	0.157812	0.394563	0.602252	0.225704	0.258806	0.347658	0.274253	0.363298	0.446558	0.258022	0.287228	0.417061	0.171815	0.50717	0.572223	0.502567	0.436415	0.388575	0.246888	0.153116	0.396124	0.376506	0.666551	0.315399	0.545088	0.312275	0.643042	0.454603	0.628264	0.473255	0.62683	1.10807	0.796656	0.437091	0.736712	0.765611
AT1G01453	0	0	0	0	0	0	0.0545342	0	0.094525	0	0	0	0.0134218	0	0	0	0.013258	0	0.525809	0.41864	0.606512	0.638949	0.605187	0.441519	0.0745172	0.901614	1.35243	0.483368	0.522796	0.547153	0.539677	0.106536	0.304252	0.217284	0.314089	0.259856
AT1G01460	0	0	0	0	0	0.00955053	0	0	0	0	0	0	0	0	0	0	0	0	0.0399797	0.0098146	0	0.00998635	0	0	0	0	0.00951195	0	0	0.0104007	0.0102585	0.00936614	0	0	0	0
AT1G01470	35.1585	41.6869	42.8705	118.568	93.4126	120.507	54.9867	71.618	71.95	23.5168	46.2875	44.2735	32.8553	40.1797	45.0816	34.7337	51.7182	48.9336	141.573	143.5	85.5246	210.545	235.749	180.287	125.892	173.604	104.996	83.0211	81.8617	100.165	85.627	93.3289	91.6059	91.6612	92.9956	69.9445
AT1G01480	0.110132	0.0617167	0.0413922	1.42796	1.94847	1.67089	0.942458	0.753101	1.16529	0.00975348	0.245474	0.18154	0.0371129	0.0706319	0.0786567	0.0168867	0.0733195	0.06078	2.2693	3.2316	2.27603	2.57163	2.24389	1.47837	2.14634	2.77637	2.22508	2.19579	2.79825	2.65787	1.946	1.62942	0.726569	1.49203	1.59538	1.14765
AT1G01490	40.3868	35.7513	36.5047	54.7831	57.0681	58.1945	51.7247	52.413	49.9317	44.6192	36.8288	37.3577	55.5164	56.2909	49.6368	55.9051	52.2065	55.5505	28.6573	28.8492	29.285	27.5451	28.0049	27.8449	35.0819	30.3772	31.7334	28.1519	28.4634	34.6636	36.8576	33.8179	39.9946	46.33	38.5107	50.6184
AT1G01500	9.98414	14.7466	14.2027	13.2256	12.2379	13.1409	12.1007	14.6727	13.604	11.0938	12.1122	14.7455	10.1914	11.7322	13.5256	11.4016	13.2068	14.5761	6.00632	7.04703	7.56761	7.24278	7.59731	6.92743	7.28542	6.94841	7.86453	6.67232	6.63969	6.32556	6.28164	6.80266	7.00404	7.34683	6.75692	8.19504
AT1G01510	11.0255	12.0656	12.1236	11.0438	8.52289	9.62043	11.7631	12.1825	12.0336	11.1159	11.2955	12.1693	11.975	12.4867	13.0452	12.5551	12.959	12.4927	33.1843	32.6061	33.7854	28.1887	29.0649	30.0621	32.6336	30.3132	32.8861	31.3355	31.6375	29.9088	31.0437	33.0801	34.157	30.0781	29.7406	30.9945
AT1G01520	1.89241	0.856548	0.136779	0.30864	1.00216	0.446673	0.734977	0.187376	0.0719745	1.90801	0.174711	0.35362	0.858466	0.240069	0.285909	0.680776	0.169597	0.133897	0.324623	0.229512	0.180957	0.181633	0.15081	0.25214	0.249655	0.187232	0.0988597	0.227141	0.0955378	0.162144	0.106619	0.219025	0.063182	0.304423	0.162212	0.514443
AT1G01530	0	0	0	0	0	0	0.0697146	0	0	0	0.139677	0.0471182	0	0	0	0	0	0	0	0	0	0	0	0	0	0	0	0	0.0254599	0	0	0	0	0.0246905	0	0
AT1G01540	59.9047	59.6412	50.5441	47.5486	52.5695	44.5641	60.0004	55.1354	42.6611	51.2625	41.1765	43.0063	64.2291	58.719	49.9583	64.1781	52.3146	50.2148	35.7731	34.3827	35.7286	31.6096	35.6284	34.0393	29.8426	30.6462	31.062	33.1762	33.4807	34.7348	33.6854	35.1813	34.5756	35.5529	34.4107	32.7165
AT1G01550	63.9772	74.6173	70.6465	79.4227	74.2333	70.9637	81.2671	101.635	93.5222	78.6597	81.0994	79.2552	74.8816	86.8763	82.1823	80.6863	90.199	80.8954	145.483	139.614	137.215	145.231	134.008	138.21	117.934	120.83	144.013	145.066	141.365	139.737	154.459	159.293	153.975	146.521	157.289	149.215
AT1G01560	3.50999	0.819569	0.306244	1.55381	1.33627	3.08788	3.34698	5.84923	4.10311	0.543991	1.01017	1.16369	1.01385	0.81545	0.761011	0.653521	1.17881	0.737948	0.872188	1.46036	0.370098	0.29048	0.432899	0.347407	0.166128	1.61234	0.755551	0.402069	0.763953	0.663241	0.470549	1.28885	0.48968	0.88904	0.752165	0.715632
AT1G01570	0.578306	0.729175	0.663702	1.21266	1.31181	1.521	1.36802	1.74467	1.29896	0.274372	0.998619	0.956859	0.469805	0.794769	0.984636	1.05457	0.763134	0.946079	2.24396	2.2686	1.8582	2.37457	2.12904	2.15719	2.46342	2.74151	2.12501	1.61137	1.52205	1.74841	1.7699	1.88526	1.47375	1.39718	1.61459	1.52718
AT1G01580	0.61283	0.7289	0.549967	1.32789	0.688813	0.562851	0.443093	0.301848	0.482331	0.598116	0.849161	0.761707	0.455178	0.47439	0.408657	0.535033	0.405907	0.462453	7.28269	9.05086	14.9077	4.61466	6.49792	8.09106	10.3834	8.02379	21.1745	26.6119	29.4229	9.26394	17.89	13.0783	12.357	12.8136	25.2401	18.7539
AT1G01590	0.0457587	0.0879181	0.0147412	0	0.0232274	0.0200583	0.0134257	0.00631074	0	0.104207	0.107596	0.0204167	0.0132172	0	0.00700312	0.0420976	0	0.00721531	0.111955	0.0137419	0.0487564	0.0139824	0.0203169	0.0203807	0.0733813	0	0.00665909	0.1088	0.0956106	0.334937	0.057454	0.0852411	0	0.114118	0.114307	0.0355409
AT1G01600	0.0886077	0.479998	0.241444	0.354059	0.170541	0.151049	0.212315	0.0356422	0.201529	0.156946	0.189903	0.238309	0.164228	0.0893009	0.395527	0.217382	0.265456	0.0978027	2.82168	4.2066	2.60225	4.3276	2.73098	2.55539	3.12217	3.75333	2.09862	2.18143	3.8049	3.11716	2.47426	1.96276	1.25375	2.76341	1.55701	1.4854
AT1G01610	20.9578	23.0677	20.1985	25.0202	16.0643	12.7279	21.6229	18.262	14.0547	18.9333	23.9453	22.4248	21.5224	17.9237	16.6978	22.6661	20.6874	18.5871	39.0021	29.9706	33.4449	44.1389	36.8024	36.0806	45.7597	37.7407	29.247	27.426	25.3219	28.1803	26.5462	23.9765	18.4927	26.9303	21.3271	20.9687
AT1G01620	242.24	227.923	177.361	154.629	151.262	156.72	202.791	173.37	143.114	165.881	134.478	133.062	200.538	236.654	202.853	241.285	215.364	211.275	958.067	1078.96	1028.55	896.501	1082.22	1011.97	1019.43	1093.34	1295.99	971.633	942.071	967.636	918.137	951.868	999.438	821.546	957.56	1027.82
AT1G01630	22.8706	25.685	25.9312	20.5759	19.0903	16.8089	30.7391	30.0957	26.5887	28.7675	28.6938	27.0221	26.885	27.2234	24.8495	30.3022	28.514	27.7658	32.786	37.3632	35.3578	28.9748	34.2674	31.7234	35.9002	39.4286	32.4541	34.4679	34.5262	34.3624	31.5356	29.3158	22.8453	30.1547	31.0165	26.0798
AT1G01640	0.199811	0.0861324	0.433255	0.496338	0.218454	0.66027	0.441942	1.00899	0.930174	0.212348	0.411103	0.368037	0.21754	0.270376	0.411653	0.367648	0.445116	0.542881	30.124	29.5805	38.8912	38.3172	39.8403	40.828	37.5558	38.858	47.7858	38.3085	32.4411	35.6611	44.2079	42.4127	55.3488	45.9165	50.6385	62.34
AT1G01650	8.11555	9.86051	8.24201	25.9344	25.6705	25.4441	14.1632	19.9161	17.6583	8.33161	9.3419	10.7313	9.53279	10.8859	11.9916	9.08236	11.5911	12.2347	25.2683	27.7117	24.0863	33.1808	36.7066	34.8756	30.6661	34.5078	29.7411	25.7265	24.5174	25.1135	22.1864	25.3752	24.8169	24.7665	26.8948	27.9344
AT1G01660	0.138034	0.165019	0.32165	0.288159	0.163489	0.3859	0.368545	0.426422	0.262074	0.146695	0.350266	0.153286	0.353519	0.374342	0.236603	0.618017	0.37677	0.233615	0.955465	1.52824	1.99901	1.4172	1.37283	1.60666	1.52368	1.58128	1.56549	2.26869	2.87823	1.71175	2.46682	1.91994	2.47313	2.92178	2.79231	3.67234
AT1G01670	0.234615	0.540513	0.940571	0.701512	0.590499	0.77323	0.76294	1.15765	0.510406	0.540228	0.657025	0.882034	1.10687	1.00312	0.516655	0.935324	0.911132	1.07901	2.30206	2.83593	1.94433	2.18857	2.57915	2.7769	2.99949	2.95057	3.19992	2.9829	2.33167	3.45534	3.09309	4.68055	5.11868	3.76868	5.01422	6.61886
AT1G01680	1.84969	0.161961	0	3.12514	2.49033	1.81799	3.38342	6.06851	5.09288	0.122859	0.133793	0.330978	0.146091	0.603733	0.402511	0.186123	0.40406	0.478508	0.216554	0.288592	0.161673	0.123639	0.209593	0.435521	0.0675907	0.996238	0.250252	1.15748	0.29265	0.466785	0.269894	1.27556	0.421483	0.394175	0.505378	0.439977
AT1G01690	0.698143	1.02155	1.34476	0.939368	0.456513	0.366953	0.836417	1.22627	1.13911	0.844996	1.24688	1.38299	0.725401	0.980781	1.205	0.83854	1.06513	1.08097	6.55961	7.61332	7.20504	5.59992	4.62093	4.60522	6.49461	6.3156	5.62034	7.10096	6.01105	5.90785	6.72196	5.32994	6.13103	7.35287	5.65514	6.62147
AT1G01695	0.0724191	0.220308	0.419938	0	0.137852	0.116398	0.0531199	0.0998756	0.135041	0.0329842	0.138357	0.236955	0.062754	0.204739	0.133	0.066625	0.103313	0.102772	0.642292	0.445842	0.482271	0.486838	0.557338	0.344055	0.37744	0.457744	0.1897	0.333618	0.430669	0.345706	0.659231	0.435847	0.819034	0.745005	0.723623	0.629979
AT1G01700	0.682165	0.60943	0.635394	0.425678	0.403983	0.242688	0.812198	0.534481	0.469265	0.556859	0.447502	0.545512	0.429777	0.619566	0.466024	0.882258	0.53313	0.403758	1.98951	1.8601	1.91721	1.85035	1.52611	1.32542	1.12831	1.81075	1.75238	1.97458	1.60173	1.50866	1.36856	1.74535	1.45209	1.67198	1.09828	1.59105
AT1G01710	14.632	15.3482	14.0989	29.6628	29.4532	29.9831	20.4105	22.2447	20.498	14.8213	15.3013	14.1204	16.5356	17.2068	17.5335	17.0609	17.4112	16.4286	20.0338	20.3613	20.5049	28.5689	24.5298	26.5142	20.3005	22.1738	22.6302	20.1509	17.9258	20.3415	19.1219	17.8226	20.9877	20.0027	18.878	22.6103
AT1G01715	1.41046	1.27485	1.35948	1.42474	1.07105	1.3961	1.65866	1.22987	0.998823	0.822009	0.608476	1.34999	1.49491	1.15053	1.34044	1.21389	1.13589	1.53171	5.62509	4.94972	4.92065	4.25778	3.93591	4.61026	4.38393	5.07958	5.3301	4.85126	4.91424	6.56293	6.02338	5.63631	7.44099	9.40736	7.02001	10.4638
AT1G01720	7.29495	8.11789	5.32361	14.074	13.8084	20.4737	7.42731	8.5151	7.92996	7.16819	8.66812	8.01602	8.16171	9.4807	6.5923	7.98099	7.46103	4.59294	68.8442	43.7374	28.9851	55.5564	45.5174	44.981	49.6621	56.5583	34.6086	28.1842	31.5223	54.0354	37.2908	37.7836	39.7784	56.4067	41.4353	30.6915
AT1G01725	4.98299	6.94525	7.63535	8.87712	9.73251	13.3951	8.85648	9.80611	11.8639	7.12876	8.08356	6.08562	8.10539	10.1844	11.7375	8.1107	8.96336	12.1989	9.36839	10.9117	13.5203	13.5281	13.1376	14.9383	13.4464	11.8322	17.6687	13.6565	10.9251	13.947	17.6869	18.3911	21.7276	25.2676	23.032	31.1559
AT1G01730	6.43416	7.50038	9.71064	10.9518	8.98702	13.2792	9.34439	14.6779	16.7324	6.33531	8.44699	9.14522	7.08417	10.6346	15.0909	11.6674	13.4086	15.1369	25.6927	24.8827	26.707	24.0614	29.4245	29.2191	24.612	28.8265	31.531	25.6095	25.3123	26.145	28.6216	30.099	41.1543	36.9462	37.0708	42.0096
AT1G01740	3.15213	2.52501	4.50261	2.24245	1.70925	3.23393	3.63412	3.4911	5.30086	3.42184	4.78446	4.61041	4.67249	4.64558	4.36098	4.60786	4.59613	4.35437	4.585	5.32549	7.40108	4.93266	4.81827	4.90375	5.32757	4.78553	6.08714	6.36682	6.3531	4.7388	6.56492	6.49817	8.43033	5.98176	6.26578	7.79089
AT1G01750	0.14397	0.276615	0.301471	0.100631	0.01827	0.546945	0.422411	0.178698	0.463709	0.0655728	0.0846322	0.171298	0.228718	0.226124	0.308473	0.0756863	0	0.340521	16.9737	19.1319	16.529	11.0861	11.7618	10.9865	10.9475	15.9144	14.8545	20.1538	24.9448	18.602	13.083	10.6452	7.47708	18.1993	11.7413	14.7381
AT1G01760	1.94723	2.22412	1.80399	1.32292	1.46533	2.10583	1.46469	2.07142	2.13405	2.17486	1.77351	2.01433	1.70526	2.48177	2.4847	2.74991	2.45235	2.03978	3.91641	3.97612	3.87372	3.42226	3.95756	3.11928	4.84978	4.81125	5.35701	4.3221	4.43743	3.26031	5.13705	5.3993	5.86552	3.69437	4.84785	4.69331
AT1G01770	6.50904	7.35183	8.81998	7.13215	6.67309	11.5141	6.11359	7.90001	10.5069	7.75337	9.73229	9.86423	8.7617	10.2029	12.4544	9.54006	10.1032	9.62977	7.22995	7.34223	7.50829	9.80917	10.0029	11.2343	7.28383	11.1601	12.8496	6.9436	6.98226	7.75654	8.99038	10.2857	12.2602	8.57429	11.4086	10.295
AT1G01780	6.79543	6.59251	9.3098	5.04094	5.3387	7.77256	5.66517	6.08411	6.91486	7.95952	7.66719	8.4059	8.55047	9.13815	10.2938	8.60455	8.95684	7.68207	27.1793	22.388	26.7727	26.8043	23.8454	23.1609	32.5876	23.5142	28.192	26.3562	27.7662	28.9744	31.629	30.9664	35.3361	38.0886	35.4188	41.0182
AT1G01790	65.9146	66.3453	60.307	44.9464	44.2517	40.2842	48.0792	40.8215	45.6967	75.4488	74.139	72.8605	62.8938	60.4607	59.1083	58.9915	52.6822	50.6885	9.10254	8.79825	9.32497	7.83805	9.24501	9.00129	8.43474	8.97446	9.27146	9.65666	9.36311	7.52906	9.04982	8.88632	7.89921	6.76716	8.21957	6.85834
AT1G01800	39.0535	34.2817	34.8692	47.6661	49.8114	49.8517	49.7796	54.6445	47.2145	38.5985	40.1907	42.0966	43.0925	43.7451	40.5945	42.5278	45.223	44.3067	34.0782	39.1796	33.3409	47.0492	45.4084	45.0317	44.2882	43.9354	44.32	39.0807	37.6712	43.8275	44.7466	43.4194	49.24	46.0428	45.0389	47.6606
AT1G01810	0.446555	0.618254	0.829302	0.205639	0.210007	0.107469	0.323698	0.405743	0.0935117	0.614155	0.432363	0.191431	0.345227	0.635363	0.281412	0.410827	0.0262317	0.405914	1.46211	0.745473	1.27349	1.2642	0.97969	0.327589	0.884621	0.675719	0.722485	0.437199	0.591076	0.848505	0.606039	0.974896	0.711431	1.31839	0.594426	1.25679
AT1G01820	16.2015	20.4587	26.666	24.6592	19.8132	29.5556	25.4308	35.7693	48.886	17.9692	27.3496	29.829	23.5107	33.07	42.3584	27.5473	38.6019	46.5373	34.83	40.9591	50.5488	40.6874	45.7499	46.501	47.9601	42.7259	64.037	52.964	49.2253	47.3865	53.5482	60.1241	77.602	64.8218	69.5959	92.2248
AT1G01830	3.46717	3.71378	4.34646	4.9819	3.98961	7.24966	4.14637	4.40642	3.92332	4.2211	5.5082	5.15553	3.83795	4.47141	3.80845	4.31359	4.66764	3.70586	9.84978	10.6024	10.625	9.5597	10.7835	10.9315	10.0382	10.8759	11.4453	10.5613	10.2377	10.4614	11.0096	10.5655	10.6674	11.333	10.3379	10.698
AT1G01840	1.71112	0.771796	1.01173	0.980161	1.20489	1.08852	1.45716	1.10799	1.28763	0.975775	0.450805	1.56419	1.13919	0.917699	1.07306	1.11347	0.85438	0.667952	1.42954	1.95209	1.9066	2.00857	1.70787	1.97347	2.45961	1.20242	2.3383	1.41096	1.15041	1.83622	1.46724	2.28152	2.99971	2.27682	1.82446	2.40523
AT1G01860	15.1095	14.2624	17.9092	9.84695	8.74626	10.9573	14.7212	13.8692	15.3944	13.1784	15.3525	15.956	16.9967	18.5694	17.3147	16.3645	17.624	17.7027	6.71126	5.89048	7.75069	5.71209	5.66154	6.12981	7.93613	6.65849	8.29515	7.44003	6.60125	7.72517	7.78969	7.2984	10.3853	10.1178	8.18486	10.5548
AT1G01870	0	0	0	0	0	0	0	0	0	0	0	0	0	0	0	0	0	0	0	0	0	0	0	0	0	0	0	0	0	0	0	0	0	0	0	0
AT1G01880	0.383697	0.400719	0.619447	0.418138	0.309857	0.115951	0.546257	0.791348	0.496701	0.481912	0.574139	0.535643	0.476062	0.805355	0.551192	0.393111	0.531208	0.269509	1.40949	1.59487	1.51222	1.39895	1.16543	1.74004	1.66415	1.77664	1.56346	1.5149	1.55998	2.01065	1.29337	1.44328	2.07111	1.92197	1.39929	1.84907
AT1G01890	0	0	0.264938	0	0	0	0	0	0	0	0	0	0	0	0	0	0	0	0	0	0	0	0	0	0	0	0	0	0	0	0	0	0	0	0	0
AT1G01900	3.8688	5.08825	3.50162	5.47276	5.7629	3.13604	3.43913	2.88376	1.96751	4.30733	3.57384	2.43858	2.38796	2.61143	1.74105	2.95394	3.4298	2.13513	8.14152	10.8163	11.5877	10.2596	9.35217	10.0927	6.46888	6.21499	5.16093	7.21393	6.18859	6.44928	5.06724	6.63937	4.97586	4.61604	3.86441	4.77923
AT1G01910	22.8369	25.8344	31.4236	28.0304	26.0439	29.6541	25.0779	30.5595	31.9245	23.7685	33.6391	31.5055	26.0058	31.5671	35.8017	28.5022	33.1031	35.9441	39.6312	45.6934	42.1848	34.2991	36.2974	35.0573	37.2411	40.5818	38.8489	39.7177	41.8074	40.3265	38.8376	39.6393	40.9428	38.8158	40.7179	44.5959
AT1G01920	3.91133	4.73135	5.94494	3.30478	3.2755	2.97839	4.01658	5.03185	4.76401	4.89837	4.61751	5.04072	5.06905	5.05804	4.99323	5.15188	4.76626	5.37274	15.2621	15.2494	14.4499	11.3055	10.7194	11.729	14.8291	15.2563	14.7791	14.6169	17.3794	17.0332	19.4885	19.1673	21.6102	21.0278	19.478	22.4928
AT1G01930	6.1803	6.60651	6.1584	5.97591	5.50454	6.15429	7.57065	7.6925	6.60718	6.16029	6.66862	5.71177	7.87403	6.75	7.66184	7.00025	7.28871	6.72251	7.95251	8.10937	7.85524	7.69247	8.1367	7.61925	8.69892	9.27432	10.4624	8.47573	8.62514	8.18439	8.88878	8.62327	9.11678	8.56046	8.38933	11.2923
AT1G01940	4.24424	4.12115	6.13074	2.94747	2.86675	3.08076	5.16184	5.5135	7.77505	4.55212	5.87523	6.94356	5.25965	5.41893	6.0765	5.30818	6.32826	7.87974	18.7166	21.0926	22.3926	16.2322	15.2579	15.1229	21.1325	19.9642	21.9564	22.7058	19.5187	24.6395	20.8003	18.1473	24.3467	29.0655	23.3773	32.88
AT1G01950	7.73746	7.90814	4.95298	5.17849	4.78738	3.25697	6.96348	5.36313	4.98156	8.52727	4.53665	5.1874	7.22011	5.47816	4.02497	5.25318	4.90715	3.80556	15.7675	14.9412	14.0912	12.8935	13.3501	12.6302	12.944	13.0355	12.9694	13.2915	14.5819	13.9005	13.3896	13.1268	12.2898	11.323	13.0074	11.4651
AT1G01960	13.1423	13.822	16.4552	16.183	13.0164	13.933	13.3568	17.2018	16.3499	15.4597	18.5213	18.1613	13.2953	17.0943	16.66	14.5236	15.7854	15.5104	40.1382	37.919	38.1312	32.9232	35.5471	35.7506	30.5963	38.8295	36.3688	37.0924	40.0948	30.9796	35.5449	35.8762	32.8033	24.4923	29.9381	23.7911
AT1G01970	24.6562	23.9466	26.9749	22.7926	19.9955	22.3664	26.4527	24.3452	22.2946	23.6341	22.4442	22.9227	27.0155	25.2222	19.4186	25.7842	23.8808	19.4201	4.21974	4.95545	4.8818	4.76324	4.97782	5.08728	5.69587	4.655	5.24203	4.42428	4.3563	4.07818	5.69756	5.97668	6.64559	4.81567	5.61295	5.2138
AT1G01980	0	0	0	0	0	0	0	0	0	0	0	0	0	0	0	0	0	0	0	0.0279815	0	0	0.00919322	0	0	0	0	0.00923083	0	0	0	0	0	0	0.00912759	0
AT1G01990	11.1616	12.4449	15.4933	12.8238	11.0452	12.1497	11.937	14.9849	15.482	13.2018	15.4089	14.5102	14.71	14.1917	17.0875	14.8655	14.1955	15.92	13.037	13.1178	14.4716	12.0856	12.1266	12.6335	16.6628	13.0439	15.2112	12.7297	13.3256	15.0993	17.9935	17.3332	18.9161	21.9588	19.6067	20.5887
AT1G02000	4.57577	4.40107	4.64987	5.82822	5.69935	5.1423	4.38676	5.17877	4.29899	4.19063	4.63963	4.3105	4.68407	4.81403	4.59404	4.24746	4.54484	4.50656	11.8535	10.5776	10.2402	10.1916	9.23419	9.8779	10.6897	9.33206	10.4774	10.682	11.4794	11.6667	10.0001	8.99009	8.04396	10.5767	10.233	8.31652
AT1G02010	4.744	3.61431	4.36018	4.19632	3.59461	4.13888	3.79379	4.85981	3.80211	3.93353	3.85736	4.1625	4.23752	3.84159	4.21676	4.11668	3.6548	4.34452	5.2628	5.50899	6.10327	6.0042	5.89488	5.69093	6.55019	5.52799	6.07068	5.49518	5.18204	6.984	6.62303	6.68414	7.25073	7.67001	7.15263	8.15456
AT1G02020	6.63614	7.20322	8.04363	6.34565	5.96545	5.71776	7.11841	7.66689	6.95884	8.716	8.42962	8.53089	6.99329	6.9947	7.61939	6.62945	7.44814	7.24517	4.38556	3.92735	4.11572	4.73666	4.1325	4.26542	4.08911	4.1638	4.70269	4.73467	3.97659	3.63159	4.89746	4.35566	4.47824	4.06891	4.76334	4.32962
AT1G02030	0.00803418	0.0810411	0.00905878	0.00786195	0	0	0.00825037	0.0155123	0	0	0.01653	0.0669144	0.032489	0	0.00860711	0.0591311	0	0.0443395	0.421393	0.55735	0.569274	0.541326	0.449464	0.39243	0.541131	0.727485	0.499241	0.476375	0.596585	0.411651	0.47664	0.491588	0.410082	0.420768	0.462784	0.297032
AT1G02040	0	0	0	0	0.0129899	0	0	0	0	0	0	0	0	0	0	0	0	0	0.0156528	0.0614814	0.218136	0.0156393	0.0151496	0	0.0136795	0	0.0297927	0.0304232	0	0.162881	0	0	0	0.0159552	0	0.015901
AT1G02050	1.78213	2.75888	3.08946	1.50413	1.27636	1.84557	2.768	2.83875	2.53769	1.89395	2.56666	2.55111	2.91644	3.20843	3.16213	2.93068	3.85965	3.20877	5.4009	4.71809	6.13723	4.91978	5.03113	5.24372	6.92897	6.24618	6.55821	6.12925	6.41617	7.59277	7.83166	9.2508	11.3705	10.2084	9.33738	11.9905
AT1G02060	1.4262	2.0132	3.23356	1.56914	1.34909	1.25373	1.70208	2.21784	2.5523	2.44149	2.55369	2.48003	2.20562	2.85635	3.30358	2.78732	2.04012	3.02077	5.24002	4.75652	5.39779	4.24613	4.84795	5.35992	5.06983	5.8859	6.50248	5.29281	5.6725	4.52533	6.26752	6.97503	7.39609	3.8272	6.02659	2.85017
AT1G02065	0	0.0101826	0.0409756	0	0	0.00929254	0.037319	0	0	0	0.0467315	0	0.0183697	0.00998873	0.0389326	0.0167167	0.0997998	0.0100281	0	0	0	0	0.00941234	0	0	0	0	0	0	0	0	0	0	0	0	0
AT1G02067	0	0	0	0	0	0	0	0	0	0	0	0	0	0	0	0	0	0	0	0	0	0	0	0	0	0	0	0	0	0	0	0	0	0	0	0
AT1G02070	0	0.024366	0	0	0	0	0	0	0	0	0.0223648	0.0226334	0.0879139	0	0.0931619	0	0.0217101	0.0959847	0.325792	1.00544	0.972904	1.16254	1.05857	0.519652	0.569441	1.07375	1.1959	0.859368	0.317975	0.629602	0.812075	1.33022	1.74376	1.63671	0.760309	2.03303
AT1G02080	13.9344	13.4105	13.1409	15.1155	13.2384	13.7967	12.4139	15.9684	15.5755	14.4057	15.8739	15.1538	11.7362	13.7001	12.9164	12.0188	13.1076	12.0875	34.6992	30.5989	33.0746	31.513	32.9898	34.2378	27.3246	32.0347	33.2319	32.3786	34.9915	25.3983	31.1146	30.8596	26.9386	20.9586	24.0112	20.1845
AT1G02090	14.4637	14.7851	17.4146	16.24	16.4209	14.2362	18.6719	16.3372	15.5389	15.2812	14.655	13.9482	14.1569	14.1707	13.3279	15.3683	13.7905	13.5713	31.9367	32.5446	33.7912	26.6105	25.7898	25.0903	31.6501	30.1766	27.5182	31.3768	31.7555	34.3935	28.8263	27.0599	28.4044	39.6249	27.9108	33.9316
AT1G02100	14.6756	14.0803	14.5196	14.3364	13.7179	16.4896	15.8195	18.6475	18.9666	14.1798	15.9899	14.8859	17.2902	16.4115	18.9016	16.1045	17.8953	17.1146	29.8832	32.4371	34.7512	30.0728	32.2318	33.1826	37.5976	34.1479	39.4562	36.4974	36.1071	36.6152	42.332	42.0805	50.0667	46.5141	47.3946	52.1678
AT1G02110	5.87827	6.38886	7.6476	3.39477	2.88414	2.94174	5.05448	5.40291	5.49762	5.75868	6.60384	6.17383	6.42232	6.73991	8.0366	6.60139	6.89168	7.60101	17.0515	15.5284	17.1255	13.3108	12.7173	12.9191	17.7033	15.7811	16.7863	16.0465	15.4623	16.2409	18.4214	19.1388	21.4584	19.9933	18.4747	22.408
AT1G02120	24.5424	25.6565	28.2573	30.4704	27.6253	33.0946	36.2301	42.8024	43.7405	22.9662	32.5178	31.067	25.6062	33.4306	36.2892	29.6013	35.1927	36.1132	44.3787	42.9583	47.9837	48.3089	50.7705	51.4774	52.8298	48.2335	54.7667	50.2668	48.6446	49.5337	52.5533	56.482	63.0944	56.4551	60.37	67.4185
AT1G02130	24.9568	26.2738	26.5017	29.2457	25.2855	29.9992	29.4052	27.1663	28.6612	24.0101	28.3446	25.1457	25.2148	29.0017	29.7164	29.5424	29.3821	27.0861	46.216	45.8857	47.2848	41.2182	39.3512	42.205	43.8303	47.0819	46.1866	45.7011	46.2993	53.7722	50.1513	48.6872	48.9193	54.1567	50.5307	51.0994
AT1G02140	76.6493	79.7772	77.2957	68.2345	67.2875	69.5557	81.4497	81.9452	71.8801	68.6253	68.8288	72.6557	75.369	70.801	62.878	71.4726	69.7504	60.7153	118.159	121.096	123.861	102.899	99.6975	98.7884	136.052	110.639	109.134	122.17	123.247	139.31	123.687	118.768	128.056	159.049	128.345	159.788
AT1G02145	8.93116	9.1426	10.5306	9.27607	7.20807	9.99234	10.6173	11.88	12.256	8.39505	9.24305	11.2227	9.05079	9.52389	11.2836	9.68984	10.0457	9.38345	17.6014	17.8374	18.427	18.2415	17.481	17.279	18.9215	17.7714	19.0828	17.8991	17.4365	21.7995	18.8803	19.5773	22.6819	24.262	19.9652	24.4017
AT1G02150	62.7874	66.4172	74.0685	33.2313	32.4455	31.9769	50.663	53.2259	55.1595	62.6463	68.7732	70.0776	65.4034	66.9442	68.1748	67.4364	65.9204	66.6816	13.694	13.6838	15.2325	11.2813	12.3558	12.2776	16.5974	14.4213	16.1579	13.5154	15.7295	15.8911	16.0453	16.1797	20.73	18.7154	19.1682	19.7546
AT1G02160	13.4213	13.496	21.0023	15.4965	13.7051	20.3989	19.128	18.8298	23.8522	11.864	15.6135	16.911	17.1825	21.9271	24.7255	18.3482	21.3568	28.9706	26.148	26.9947	31.3118	28.2049	25.8598	32.296	33.2361	27.2974	32.4233	26.2918	29.2478	37.8976	30.3861	31.4545	39.9495	53.6144	39.5127	51.5569
AT1G02170	19.3518	18.2575	17.821	24.1888	21.4539	24.2428	22.6525	27.4924	27.6909	17.9905	24.0304	24.3191	19.9105	21.7831	22.4035	22.1102	24.3894	22.8996	27.9017	25.8202	27.0466	25.2353	25.2535	25.7505	28.5423	28.9865	28.6126	26.2913	26.401	28.2706	26.8452	28.7432	30.9578	30.1562	29.5722	37.4323
AT1G02180	2.45574	2.58554	3.33529	2.23925	2.61115	2.89234	2.94213	1.38294	1.72195	2.19463	1.85645	2.38233	2.50147	2.10678	1.95322	2.516	2.08078	1.78652	5.43651	5.6513	6.55642	6.42669	5.51232	5.955	6.05642	5.22602	4.66211	5.3607	5.35841	5.2842	5.86604	5.78496	6.5115	6.19111	5.68347	7.76824
AT1G02190	0.00787557	0.00882679	0.00887993	0.123308	0.00699596	0.0483314	0.1294	0.106442	0.00934545	0.00836972	0.00810184	0.00819917	0.0079619	0	0	0	0.00786468	0	0	0	0	0	0	0	0	0.00810366	0	0	0	0.00877227	0	0	0	0	0	0
AT1G02205	9.29432	8.76972	8.58469	12.1512	7.51887	7.21676	5.40105	10.5885	2.58366	1.83666	1.82688	1.85591	0.873585	1.42132	0.459222	0.882612	0.890097	0.285384	1.37651	1.82368	0.970564	2.64877	0.874074	1.28695	0.973837	5.29983	1.19909	0.410514	0.260275	0.53809	0.598014	0.327596	0.248066	0.334071	0.321939	0.36993
AT1G02210	0	0	0	0	0	0	0	0	0	0	0	0	0	0	0	0	0	0	0	0	0	0	0	0	0	0	0	0	0	0	0	0	0	0	0	0
AT1G02220	2.78331	1.2091	0.766322	4.43384	4.78199	6.21223	1.46234	2.16626	0.537663	1.67388	2.7523	1.95425	1.22151	1.74354	1.64114	1.21084	0.991128	0.988325	15.3699	15.6255	19.4722	11.0185	15.5017	13.2408	13.9066	11.7332	15.6821	19.3245	22.1145	19.4184	20.445	22.8326	24.4981	22.8352	22.3153	25.9249
AT1G02230	1.21839	0.455182	0.0404049	0.222089	0.233439	0.0977399	0.61332	1.19929	0.496103	0.431612	0.651273	0.435253	0.652099	0.906164	0.550262	0.263743	0.608352	0.632857	2.21198	1.69497	1.84867	1.08588	1.80675	1.40277	2.58122	3.7979	4.13717	2.39814	2.72815	2.83397	3.09708	3.70232	3.2849	2.16348	3.79658	3.14328
AT1G02250	0	0.0325843	0	0.0284496	0	0.0148681	0.0149276	0	0.0172495	0	0	0.0151337	0	0.0799098	0.015573	0.173854	0.0145163	0.0160449	0.311198	0.198629	0.2575	0.155466	0.105418	0.0302141	0.0679917	0.239319	0.281352	0.136092	0.147193	0.0161915	0.0159703	0.204134	0.33313	0.507537	0.239236	0.09484
AT1G02260	2.96839	3.07626	5.18854	4.32398	3.05828	6.27325	3.87645	6.04538	6.32908	3.07542	4.88031	5.31994	3.66552	4.85066	5.78657	4.04647	5.0014	6.6501	7.72585	7.2944	9.88844	7.18286	8.2709	9.51536	10.6509	10.7879	10.6663	9.37631	9.7065	10.6287	11.4737	10.7136	13.8721	12.7924	13.719	14.3776
AT1G02270	13.6677	14.4213	14.5191	13.967	11.5428	13.4803	15.0882	18.1804	16.6009	11.9419	15.5669	15.1034	11.6956	12.805	13.7847	12.7718	13.8633	13.6636	15.3615	12.6524	11.9053	14.6697	14.7464	13.2911	12.9318	13.9932	11.8644	12.1967	12.4337	12.9512	11.4764	12.75	11.8882	14.1884	13.6068	12.6752
AT1G02280	64.6834	61.3192	68.5841	19.7987	22.4851	17.1175	42.5291	38.3699	37.0033	64.1847	58.0299	60.7944	59.3261	44.6945	46.295	54.3584	48.1976	46.7447	14.4174	15.0951	14.1809	14.0665	14.118	14.3867	15.9114	14.2146	15.6997	13.7117	14.4902	17.3108	14.6238	17.3499	18.8872	20.4268	20.5004	21.7657
AT1G02290	2.82485	3.10077	3.62292	3.03028	2.50073	2.60136	3.24977	4.13281	4.05475	2.40374	3.25554	2.9005	3.3367	3.35124	3.77507	4.3582	3.55769	3.77159	6.24492	6.81587	7.94628	6.5614	6.30566	5.94211	6.27494	7.73114	8.445	8.51262	7.62334	6.50923	8.18	7.97475	6.7548	5.97368	7.29909	6.76618
AT1G02300	7.46342	8.29921	14.4922	17.7942	11.7714	35.2684	17.025	27.5085	30.7957	6.01416	14.512	13.8447	10.9329	15.9861	21.6774	12.6762	17.375	20.7694	6.94796	5.97286	7.86497	9.83659	11.0701	11.1415	8.15454	8.05331	10.3838	6.19149	4.03373	6.96899	9.75714	12.6456	17.9045	13.5891	13.0761	21.098
AT1G02305	24.931	25.4144	28.3853	52.1095	51.3971	68.6311	48.4494	58.7522	64.8679	24.3445	28.5443	31.8318	33.1414	37.9989	43.6353	34.6343	43.3162	48.5099	61.7895	65.5825	72.4703	89.9384	96.1148	94.3009	67.9362	79.2672	103.934	68.811	59.4458	59.5178	69.8213	77.896	86.609	69.3947	78.7004	96.4011
AT1G02310	0	0.0137026	0	0.167494	0.0108604	0.275107	0.0753295	0.0236057	0.0870466	0.0259861	0.0125772	0.0509132	0.0865197	0.0134417	0.0523911	0.044991	0.0732542	0.0134946	6.32089	5.70567	5.11793	13.9777	11.3488	13.9002	9.21818	7.98831	4.57074	2.79793	2.55848	5.52889	3.73406	4.16957	2.85275	5.24245	5.01768	1.90108
AT1G02320	0	0	0	0	0	0	0	0	0	0	0	0	0	0	0	0	0	0	0	0	0	0	0	0	0.109157	0	0	0.121382	0	0	0	0	0	0	0	0
AT1G02330	15.0969	20.2077	21.9992	16.9963	16.9359	17.4414	18.84	21.1954	20.5591	15.0968	18.8291	17.1692	15.7566	19.2697	19.7163	19.8415	19.6563	18.7584	30.7037	34.9707	33.1102	29.4472	30.834	28.8538	34.688	34.5746	34.2438	32.6352	33.4369	34.2563	32.1454	31.945	32.3808	38.5447	31.3089	37.6008
AT1G02335	10.2398	14.0011	4.70814	16.6666	17.8383	2.14431	14.4653	10.2702	5.42784	12.116	7.69999	6.54786	3.20546	3.31456	3.19263	4.35162	8.63385	3.61448	65.5235	61.8646	43.8087	70.0072	80.398	63.6886	29.6122	69.6007	60.6629	61.2976	56.3169	30.0485	19.6063	19.1868	13.825	19.5283	16.5209	16.9186
AT1G02340	1.92056	2.54267	3.45124	1.84415	1.26888	1.7311	2.74881	6.32709	4.89987	1.10983	1.5312	1.57458	2.3542	4.28907	3.49777	4.29577	5.9455	3.73625	0.192729	0.290186	0.705041	0.603367	0.621781	0.299392	0.381781	0.568152	0.880397	0.024973	0.02701	0.0935913	0.211	0.325088	0.237571	0.379809	0.259284	0.561253
AT1G02350	7.05584	9.13516	17.6031	7.18235	4.43068	8.83437	11.4515	20.9047	23.1934	5.99023	10.9713	10.0476	12.0526	19.1708	20.5483	18.6905	25.0662	23.2298	3.21203	3.40982	2.60864	1.95159	3.86498	1.76999	4.40033	3.04594	3.4699	2.91059	1.68806	4.11027	4.49961	4.63697	5.70251	6.50394	5.00529	8.06925
AT1G02360	4.26603	6.70708	6.0794	2.73956	2.76322	1.75746	4.28955	6.46359	7.48788	7.69784	14.1258	15.0203	4.83691	7.40995	6.47451	8.72158	9.71842	10.284	7.94361	15.9742	12.3324	8.20611	11.5708	13.1773	10.4064	8.85537	14.0934	18.0743	22.5484	16.6476	15.0369	26.061	10.122	15.0305	17.9179	21.3739
AT1G02370	2.4788	3.60101	3.98301	2.23973	2.14057	1.44878	3.2994	3.81049	3.45389	2.90052	3.14533	3.34496	2.96002	3.23808	2.85913	2.59037	2.29425	1.78271	6.88757	7.78006	7.72227	5.19126	3.86549	4.79318	8.48355	5.94547	6.48435	8.35557	8.95939	8.48514	7.14513	7.71913	7.22452	7.60491	6.4409	7.15646
AT1G02380	9.27329	4.11646	1.87971	1.56764	2.60317	1.14564	4.36017	2.64045	1.54551	2.86519	0.951293	1.35594	4.27929	2.36271	1.8139	3.05547	2.83537	2.0845	2.8022	1.93026	2.35571	2.68836	2.21288	2.31458	2.3271	2.43907	2.32183	2.33032	1.59723	2.16157	2.26082	2.78268	2.93049	3.12634	2.57219	2.13852
AT1G02390	3.20895	0.732283	0.484911	1.46487	1.2563	1.14199	1.04464	0.854317	0.372935	1.30083	0.646616	0.344413	0.87792	0.59104	0.726541	0.304351	0.429471	0.255604	3.05421	2.42536	1.14119	1.13218	0.779708	0.954061	1.42356	1.23395	1.3817	1.74646	1.59116	2.53334	1.50832	1.53473	1.33535	1.76867	1.38665	1.07918
AT1G02400	0.675688	1.86003	0.65493	4.99962	3.6961	4.36486	0.900813	0.766743	2.22252	1.08342	3.70721	3.5913	0.838888	0.768946	1.39695	1.16691	1.55075	1.13833	25.8978	16.7959	10.4662	14.2373	12.6985	11.1984	12.8967	14.0393	10.2764	9.95124	16.2445	20.1359	17.2821	20.8084	12.4223	20.164	23.3257	11.0725
AT1G02405	0.250242	0.203976	0	0.534279	0.525421	0.55844	0.654121	0.483165	0.701875	0.676948	0.351044	0.284209	0.459974	0.350162	0.292459	0.334867	0.340768	0.477091	0.24351	0.28694	0.169678	0.0486603	0.0235683	0.118212	0.0851249	0.117041	0.0231743	0.0709941	0	0	0	0.0228191	0	0.0248215	0	0
AT1G02410	9.81268	9.24626	10.8474	14.6041	14.2813	13.6267	13.8522	14.0489	13.2402	12.1574	11.0039	12.3097	12.5751	11.3659	10.2929	12.3275	13.4194	11.6511	13.2186	14.34	12.3016	13.9608	13.4042	12.2747	12.8584	14.4731	12.6581	12.0865	13.3462	13.8836	11.9628	13.0166	14.2783	14.4244	13.3876	14.7237
AT1G02420	2.76479	3.06078	2.92652	1.8773	2.05502	1.7198	1.94687	2.52748	2.66482	2.74638	2.77457	2.8079	2.63538	2.86603	2.98613	2.68893	2.63701	2.04277	4.21571	3.66519	3.85073	2.76381	3.60086	3.02578	4.66602	4.85369	4.36836	3.66255	4.40567	3.25556	3.80618	4.05237	3.72639	2.47487	2.70458	2.63826
AT1G02430	0	0	0	0	0	0	0.142545	0.0957189	0	0	0	0.0412897	0.0601422	0.021802	0.0424883	0	0	0.0218878	1.12499	1.56324	1.27567	0.5302	1.12992	0.741905	1.18722	1.61194	2.24226	2.39284	4.57366	1.94373	2.06967	2.00898	2.47878	1.88236	3.03919	2.07003
AT1G02440	0.292796	0.0273467	0	0.0477532	0.0433491	0	0.0751688	0.40044	0.0289536	0.0259307	0.0251007	0.101609	0.271339	0	0.418234	0.202028	0.292392	0.32318	0.757411	1.28232	1.25116	0.443618	1.39029	1.14109	1.46081	0.803403	1.54104	3.68032	4.20013	2.06551	3.53845	3.69565	2.43999	3.32778	3.71445	2.73278
AT1G02450	3.49668	0.771459	0	0.51191	0.391325	0.450576	2.2619	3.42883	0.980147	0.438906	0.339887	0.114657	0.445355	0.575146	0.442444	0.02533	0.274948	0.36468	2.94714	2.66245	1.36048	2.82683	2.22488	2.74691	1.31356	3.11633	1.51455	1.91893	1.57982	1.77873	1.81492	2.43032	0.659648	1.68229	1.04786	0.898164
AT1G02460	0.478534	0.980194	0.80004	3.6251	3.89908	2.50633	0.881151	0.995633	1.59585	0.447182	1.20525	1.59767	0.258572	0.462624	0.548015	0.371933	0.181262	0.346057	2.20787	3.09596	2.87689	3.16779	2.04288	2.27223	2.35404	2.34311	2.1348	4.05098	4.2793	2.6651	2.59242	2.38346	2.05407	2.1065	1.60397	1.41751
AT1G02470	0.795962	0.758285	0.560919	3.21296	2.10351	3.62284	1.63476	1.44078	0.850067	0.697871	0.900714	1.243	0.844922	0.656336	0.447679	0.585823	0.655761	0.153748	0.873304	0.857547	0.686436	1.21306	0.700924	0.930609	1.04243	0.941867	0.4865	0.765891	0.671646	0.79793	1.50847	0.598803	1.26443	1.56324	1.37137	1.03862
AT1G02475	38.9598	37.6037	37.5464	64.8794	62.4153	75.6448	53.2311	50.1942	51.6042	40.0676	45.7238	44.047	45.3791	44.5453	47.9532	47.1972	47.29	47.2543	4.4934	3.37122	3.34207	5.9188	4.13722	4.57504	4.07402	3.65614	4.18017	3.32004	2.17574	2.9771	5.14738	4.13187	4.66759	4.80323	3.8651	4.51338
AT1G02480	0	0	0	0	0	0	0	0	0	0	0	0	0	0	0	0	0	0	0	0	0	0	0	0	0	0	0	0	0	0	0	0	0	0	0	0
AT1G02490	0	0	0	0	0	0	0.0591092	0.277842	0	0.061172	0	0.0599255	0	0	0	0.10591	0.229923	0.0635335	0.492904	1.99655	0.804972	0.738722	0.95412	0.897298	0.861532	0.947639	0.469086	1.37716	1.81329	1.02583	1.39124	0.577369	1.07927	2.63774	1.06572	1.62734
AT1G02500	121.819	116.029	113.176	189.799	186.1	172.243	155.393	175.596	163.046	115.126	117.728	120.025	132.75	130.297	131.077	122.971	128.475	131.861	475.451	491.238	477.587	638.066	587.857	638.974	595.377	496.035	485.706	493.121	480.111	506.338	509.112	448.815	450.076	487.081	511.558	500.79
AT1G02510	0	0	0	0	0	0	0	0	0	0	0	0	0	0	0	0	0	0	0	0	0	0	0	0	0	0	0	0	0	0	0	0	0	0	0	0
AT1G02520	0.0243708	0.0591811	0.0366384	0.043722	0.0793792	0.253422	0.0375399	0.0352911	0.0144597	0.0258999	0.0292495	0.0888026	0.00821265	0.00893143	0.0957319	0.0112105	0.0202809	0.0224165	13.7868	16.6504	16.5753	14.848	16.647	20.1185	14.7237	16.5422	20.1257	22.0262	25.7924	17.2465	21.6563	24.1196	21.1131	17.5809	21.5083	16.3772
AT1G02530	0.061731	0.0368997	0.0696035	0.0161087	0.0182788	0.0505115	0.0126784	0.0278108	0.0293009	0.0393626	0.0127009	0.0385605	0.00416051	0	0.0220444	0.0530059	0.0123291	0.0136274	0.488972	0.756993	0.610064	0.633798	0.400774	0.496126	0.762264	0.529324	0.34796	0.60362	0.870476	0.440061	0.890703	0.776068	0.853096	0.462497	0.554538	0.353526
AT1G02540	0	0	0	0	0	0	0	0	0	0	0	0	0	0	0	0	0	0	0	0	0	0	0	0	0	0	0	0	0	0	0	0	0	0	0	0
AT1G02550	0	0	0	0	0	0	0	0	0	0	0	0	0	0	0	0	0	0	0	0	0	0	0	0	0	0	0	0	0.0794182	0	0	0	0	0	0	0
AT1G02560	175.635	182.109	190.45	180.337	172.781	197.068	173.835	176.824	172.455	177.301	197.039	193.719	190.845	182.122	184.47	185.494	186.43	181.547	42.8168	43.312	44.8082	41.6265	42.7982	40.8836	44.8074	48.4384	41.3266	44.4934	43.6862	44.9553	41.3212	40.9956	44.2891	48.8955	43.8765	43.912
AT1G02570	0	0.0190344	0	0	0	0.104224	0	0	0	0	0.0174711	0	0	0	0	0.0312487	0	0	1.0362	1.71369	1.56754	1.12612	1.12605	1.60613	0.794358	1.52033	2.09335	1.87265	1.45217	1.53226	0.6717	0.953973	0.583802	1.44535	1.11801	0.424745
AT1G02575	0	0	0	0	0	0	0	0	0	0	0	0	0	0	0	0	0	0	0.315656	0.430502	0.534598	0.332907	0.237619	0.646992	0.260537	0.674299	0.467294	1.36338	0.884751	0.912416	0.755957	1.05173	0.341315	0.250254	0.84258	0.62351
AT1G02580	0.00824663	0	0	0.145257	0.0293023	0.253043	0.0254056	0.00796124	0.0195715	0.00876406	0.0169671	0.0772693	0.00833703	0.00906669	0	0.00758683	0.0164705	0.0364096	0.0264818	0.017336	0.0461311	0.00881968	0.0598045	0.0771331	0.00771444	0.0424273	0.109209	0.0514707	0.0185564	0.183711	0.0543604	0.099263	0.0601322	0.0089978	0.0508951	0.0896724
AT1G02590	0	0	0	0	0	0	0	0	0	0	0	0	0	0	0	0	0	0	0	0.200327	0	0	0.0658166	0	0.0594298	0	0	0	0	0	0	0	0	0	0.0653468	0
AT1G02600	0	0	0	0	0	0	0	0	0	0	0	0	0	0	0	0	0	0	0	0	0	0	0	0	0	0	0	0	0	0	0	0	0	0	0	0
AT1G02610	23.2653	11.872	22.8947	24.9743	13.4605	46.5121	15.5277	23.835	41.1645	13.961	21.2342	24.7044	23.6821	35.9582	40.215	29.9272	37.8698	34.5456	5.87473	11.5038	9.51769	8.11147	14.9358	12.7046	14.669	14.2087	19.7228	11.2352	6.53489	7.96677	11.1276	16.4673	22.1848	12.2384	16.9853	24.324
AT1G02620	1.01702	1.30667	2.16759	0.728211	0.4407	1.40811	0.827871	0.718411	2.59029	1.37082	2.44974	2.6083	1.52972	3.64084	5.77993	2.77273	4.44643	7.20083	0	0.0782187	0.0925068	0.0132646	0.0256985	0.0773376	0.0928187	0.127619	0.404302	0.0387054	0.0139542	0.151964	0.0545045	0.223934	0.271312	0.121792	0.40824	0.606894
AT1G02630	0	0.0113487	0.102754	0.00990866	0.0179896	0	0.0103982	0	0.0240312	0.0645664	0	0.0210836	0.255918	0.0111327	0.0325434	0.139734	0.0101117	0.044706	0.314321	0.234148	0.302094	0.16244	0.272747	0.136802	0.284168	0.125028	0.247558	0.126398	0.0683541	0.281966	0.289237	0.426585	0.643412	0.254106	0.739491	0.484464
AT1G02640	14.2271	14.6837	16.6274	4.94539	4.76403	5.43475	10.9321	9.42923	17.0807	19.7544	18.3967	17.3168	21.1744	36.1056	45.0293	28.4768	34.7527	41.1773	155.798	144.749	131.397	154.91	156.038	134.684	180.667	158.301	218.1	98.3595	86.0818	141.679	164.623	192.78	233.403	118.387	138.617	184.057
AT1G02650	3.54067	1.3262	1.42727	0.655254	0.757786	0.759941	1.69552	1.03607	1.29528	1.45249	1.24559	1.02181	2.48524	2.79351	2.42723	2.19409	1.97857	2.52102	0.481109	0.771312	0.778226	0.510126	0.532165	0.324115	0.4462	0.519111	0.598022	0.734719	0.423125	1.03193	1.05814	0.966089	1.07972	1.06087	0.717068	1.03732
AT1G02660	16.3442	14.7466	12.5693	11.1508	10.31	15.1182	15.3461	15.2076	31.8494	8.95427	14.2992	14.3202	19.0678	30.9026	34.8837	27.158	34.7889	37.1731	35.6554	29.0932	13.3361	26.1489	39.3927	25.6794	20.9242	24.4936	17.498	10.0454	13.1736	13.5665	15.6488	21.958	17.2014	15.3833	24.0132	8.68277
AT1G02670	0.220475	0.378894	0.331457	0.194174	0.235021	0.157854	0.581114	0.432786	0.374995	0.312412	0.498982	0.252488	0.356628	0.4444	0.472395	0.452999	0.322917	0.689504	1.07773	1.00421	1.13055	0.778127	0.578645	0.794318	0.948737	0.846947	0.651324	1.23083	0.892996	1.40798	1.28378	0.980439	0.911001	1.24288	0.816415	0.919008
AT1G02680	6.1085	7.33381	7.16473	8.1613	9.12216	9.11066	8.48683	9.34774	9.3132	5.18539	7.17895	7.44239	8.33592	10.0635	9.78577	7.58582	9.29173	8.78807	15.142	11.41	13.1005	13.2682	13.9108	14.3672	15.8514	15.2562	16.7221	12.4922	11.5536	14.9141	17.1412	15.062	20.3304	18.0964	17.7409	21.9216
AT1G02690	1.94389	2.01037	2.17298	1.31441	1.35623	0.776524	1.89339	1.89273	2.0691	1.75554	2.1199	2.10194	1.48444	1.70609	1.88588	1.34319	1.57463	1.51943	28.2822	29.0961	29.1063	18.336	18.8855	17.3321	26.785	26.7408	24.6634	29.2816	30.9379	31.6513	27.4241	26.0594	24.8812	28.7012	24.7406	26.4446
AT1G02700	0.341542	0.184308	0.0855774	0.123785	0.17979	0	0.285782	0.244238	0.0900637	0.403302	0.130131	0.131695	0.306921	0.194707	0.135518	0.139651	0.328437	0.307172	0.446831	0.425473	0.141523	0.162345	0.104841	0.144609	0.402334	0.247305	0.167518	0.184222	0.227712	0.535419	0.111179	0.0380655	0.0527076	0.110415	0.117104	0.123796
AT1G02705	14.2539	13.4934	6.94623	3.70379	5.32944	2.22393	9.84099	5.32543	2.62791	7.01783	5.71625	5.70108	9.36252	3.71862	2.58819	6.66786	3.05593	3.99992	2.71531	3.13187	1.31391	2.06703	0.542292	0.795071	1.99634	1.53296	1.43561	1.25656	4.21308	3.09463	1.76948	1.65594	1.30024	2.85564	1.32534	0.481621
AT1G02710	1.65046	3.30322	1.19632	0.346088	1.93738	0.241159	1.57381	1.65025	0.979249	0.751722	1.09149	0.429569	2.20487	1.55536	0.505187	1.03035	0.824089	0.520494	1.2619	1.30109	0.714424	0.378246	0.305335	0.55133	0.827115	1.09174	0.900693	1.04239	1.06109	1.5101	0.388555	0.177377	0.245606	0.900398	0.545679	0.640958
AT1G02720	3.49048	4.00795	4.45651	2.77941	2.78905	2.45008	3.69862	2.87414	3.43131	4.40048	3.934	4.82739	4.41093	4.07273	4.29847	3.589	3.64798	4.81587	9.39554	7.04091	8.35099	5.95638	5.6192	5.67242	6.73853	6.05638	5.88258	7.05718	8.98999	8.15697	7.2842	7.46577	6.71047	7.84088	6.85506	7.11655
AT1G02730	3.38689	4.36904	3.56752	2.09549	2.0381	0.965496	3.08759	2.83935	2.85221	3.09781	3.70899	3.49876	2.40344	2.14293	2.1115	2.49675	2.41337	2.12242	34.2889	35.4341	36.7635	29.0668	23.2488	22.5179	22.7179	27.781	22.9314	29.9947	25.1792	22.1289	22.3402	20.5284	15.3322	13.0841	13.9756	11.3479
AT1G02740	3.05599	4.22306	4.26084	2.3688	2.29628	2.33028	4.4655	4.94878	4.99111	3.80649	4.58611	4.78945	3.3774	4.58823	4.25961	4.67573	4.74719	4.18315	8.73481	8.19728	9.17044	6.44298	6.61571	6.09009	8.57633	8.72345	8.10072	7.69103	6.704	8.40615	9.55483	8.77859	8.12383	8.91552	9.48655	8.2659
AT1G02750	8.36341	6.66697	6.74715	9.08767	8.3915	10.552	8.02319	10.5425	10.3247	7.56721	6.11941	6.93237	8.45509	8.27753	6.86729	7.26953	8.45824	7.52615	8.61013	11.497	10.678	10.5778	13.4658	12.1979	13.5046	11.2001	13.1865	12.1356	11.8868	12.5395	14.9238	13.2693	17.4609	14.2206	15.7989	20.1579
AT1G02760	0	0	0	0	0	0	0	0	0	0	0	0	0	0	0	0	0	0	0	0	0	0	0	0	0	0	0	0	0	0	0	0	0.489531	0	0	0
AT1G02770	0.0695579	0	0.1098	0.231427	0.135936	0.0711448	0.285718	0.134301	0.0495241	0.147845	0.186047	0.101382	0.154705	0.27531	0.0745182	0.204777	0.125031	0.214973	0.193584	0.0292448	0.0259402	0.0892697	0.216186	0.0578307	0.16918	0.12883	0.113372	0.0289427	0.140866	0.170451	0.106987	0.223268	0.217371	0.166966	0.028619	0.0756361
AT1G02780	376.407	371.476	384.211	228.788	258.4	202.986	341.776	322.004	270.48	381.516	339.964	345.063	385.286	323.421	296.372	343.488	316.158	294.46	830.635	850.195	805.72	559.231	561.814	582.611	811.692	787.492	670.104	831.711	877.766	934.609	820.034	768.325	827.368	1021.42	817.239	921.628
AT1G02790	0	0	0	0	0	0	0	0	0	0	0	0	0	0	0	0	0	0	0	0	0	0	0	0	0	0	0	0	0	0	0	0	0	0	0	0
AT1G02800	0.150547	0.337461	0.137919	0	0.1003	0.00962387	0.0579744	0.0545015	0.0446613	0.199992	0.193591	0.11755	0.114148	0.0310346	0.0907217	0.0259692	0.0093962	0.0103856	0.100717	0.0494498	0.0526345	0	0	0	0.13203	0.0290451	0.03834	0.0293634	0.0211724	0.167688	0.103373	0.0943807	0.107815	0.0821302	0.0871052	0.245554
AT1G02810	0.0241365	0	0	0.00787301	0.0214407	0.0164581	0.0660959	0.0466024	0.0572825	0.0171006	0.0165533	0.0335043	0	0	0.0258577	0.0370089	0.00803437	0.106565	22.7786	18.1309	11.4615	9.98129	8.22677	9.62387	14.8268	12.0618	12.1626	16.5292	22.2677	27.8076	16.3788	14.3326	10.2749	20.0146	15.7568	8.59106
AT1G02813	0	0	0	0	0	0	0	0	0	0	0	0	0	0	0	0	0	0	0	0.11061	0	0.0281364	0.109021	0	0.123052	0.0270702	0	0.218935	0	0.0586073	0	0	0	0.0574093	0	0.114429
AT1G02816	6.26373	4.96819	3.5856	11.5569	15.4179	12.2547	5.9045	6.171	5.79376	4.79058	5.14394	4.91591	7.28496	6.25092	5.70097	6.9151	5.29275	7.16191	12.0685	12.4248	11.2204	11.6574	12.4349	11.9287	11.5287	16.8896	12.6197	9.72353	10.0709	12.9282	9.69302	8.57058	9.157	11.8811	9.91215	10.3039
AT1G02820	70.7561	23.065	11.3531	10.2028	21.474	6.51462	22.3636	10.1264	7.05918	44.2327	9.38515	11.0736	18.4886	9.56803	7.3865	11.8355	8.03984	7.12307	0.81003	0.463992	0.764329	0.404668	0.0217776	0.305844	0.511271	0.0648889	0.128481	0.4592	0.425705	0.88974	0.669734	1.09643	0.525525	0.733938	0.843262	1.23431
AT1G02830	0.0770921	0.0432017	0	0	0	0	0.0395832	0.0372121	0	0.0819292	0	0.160519	0.0389686	0	0	0	0	0	0	0.0405155	0.0359373	0	0	0	0	0.0396624	0	0	0	0.0429348	0	0.309314	0	0	0	0
AT1G02840	33.0899	42.3471	45.633	38.2575	36.3494	40.0966	41.002	45.2499	47.9366	39.8821	41.2284	42.7121	42.9967	46.2907	52.2487	40.9236	49.4278	50.6057	90.8214	89.564	95.9527	94.7935	101.573	103.588	116.124	101.256	118.207	95.8405	100.238	107.115	117.124	131.257	157.711	151.818	136.826	173.237
AT1G02850	0.997961	0.286794	0.153878	5.15828	7.5845	4.97278	2.52262	3.86193	2.0243	0.226619	1.34252	0.790325	0.965785	1.31289	0.941197	0.996587	1.03065	0.583712	3.49684	3.46064	4.02387	8.88511	7.30791	7.67658	4.94706	9.04869	5.08303	2.71507	2.25519	4.70287	4.21691	5.43289	6.38836	5.78866	3.93056	4.67456
AT1G02860	6.96683	7.62507	7.68515	5.88223	4.94874	6.71417	5.32052	6.03373	6.53609	8.70032	7.99495	6.69012	9.95456	11.766	9.70003	9.75297	9.69487	9.2444	39.427	53.5066	52.7364	33.9327	36.6744	35.6527	47.3499	39.3885	65.7048	47.0019	49.0248	53.48	63.1802	68.1917	77.196	56.0365	65.5686	78.8329
AT1G02870	13.528	14.6172	14.6138	9.09615	9.10274	5.92405	12.7898	16.618	12.304	12.9563	12.2708	12.0598	13.7172	10.0194	11.5421	9.37148	10.0713	10.4835	32.6027	34.2069	35.4772	27.225	25.0088	27.5287	38.6658	32.5698	32.5745	34.296	37.2985	39.3624	39.0693	40.2818	46.6421	48.3684	39.4534	54.4361
AT1G02880	6.62	8.498	6.88562	9.21495	8.78675	9.15926	7.56227	8.68221	8.16002	6.14913	9.17266	8.54823	6.77039	7.29242	6.26742	6.3028	6.93114	5.7776	11.2197	11.4083	11.9014	10.9356	10.447	11.3065	10.8494	11.0757	12.1674	11.0636	12.8176	12.7326	12.7559	14.1428	13.3909	14.306	13.4472	16.5174
AT1G02890	16.5356	18.0685	19.3405	21.6992	21.2806	17.7096	18.1506	21.4992	22.439	18.6211	22.4366	21.4639	18.895	21.1956	22.6462	20.1565	22.4294	20.6388	32.2421	35.9761	35.6076	30.8142	31.1456	30.9119	27.1814	31.6289	37.2218	36.0139	35.7631	29.3789	33.0196	34.2533	32.5808	21.7397	28.2682	24.0988
AT1G02900	0.44188	1.05804	0.634115	4.16683	2.94396	3.4308	1.27881	1.62879	2.62176	1.55824	1.40505	1.08736	1.42139	1.72246	2.34544	2.19894	1.66479	2.34999	122.591	137.078	151.157	144.332	139.75	124.555	175.567	118.981	128.166	142.704	124.243	147.143	143.632	126.423	115.576	150.644	136.211	148.036
AT1G02910	40.292	40.4738	43.5685	31.0558	31.7579	34.5186	37.8999	37.7617	34.1812	43.1711	41.5133	41.3351	42.0587	38.3188	40.0141	39.9452	36.2786	39.2899	9.335	8.45061	9.80503	11.4352	10.0935	9.22421	11.0739	9.26029	9.91423	8.23449	9.12679	10.2887	11.5882	11.9466	13.288	12.8598	12.7072	14.2414
AT1G02920	16.1914	13.0912	11.6394	37.9571	41.1517	34.3799	52.6694	64.6402	100.832	22.5424	79.5298	79.8374	27.0909	37.1577	48.2962	36.0755	55.2147	52.2881	8.44622	15.9634	11.4041	12.7341	13.8443	27.2906	11.6542	17.9262	23.3363	25.3747	21.701	19.61	19.4508	63.4749	18.2656	25.6431	44.2618	60.4763
AT1G02930	36.6465	30.6172	18.775	167.018	158.803	122.554	143.801	181.943	234.77	26.4377	158.21	157.048	48.8793	75.876	111.17	65.5679	118.336	129.91	11.2383	24.4434	9.53915	89.5075	47.8903	54.5388	14.2631	26.6983	20.7263	22.8344	19.0541	17.1507	17.1	63.389	14.6809	19.5363	38.1763	65.1725
AT1G02940	0.0194699	0	0	0.247683	0.51886	0.278797	0.299907	0.187961	0.277245	0	0.120176	0.0202699	0.196833	0.0856242	0.229441	0.358243	0.272202	0.429806	0	0	0	1.06197	0.383246	0.323747	0.0182134	0.16027	0.0991682	0.101267	0	0	0.213904	0.214826	0.0202813	0.0212434	0.200268	0.105856
AT1G02950	6.78356	5.38624	4.73092	6.94563	6.27221	4.49951	6.94712	5.87072	6.25108	5.97165	5.53333	5.25342	4.78373	4.49114	4.73266	4.77839	5.90665	4.75365	53.1035	46.4141	47.1664	58.7908	52.5838	61.5085	32.8529	47.0153	57.636	48.4342	45.4599	39.0561	38.9692	47.5749	40.453	38.0964	35.7436	42.1476
AT1G02952	0.505988	1.02078	0	0.24757	0.314632	0.465778	0.415682	0.586172	0.780552	0.914151	0.572578	0.474101	0.511534	0.611935	0.216828	0.418954	0.656875	0.670194	4.22458	3.88244	7.02898	6.49378	6.23802	6.62571	3.31334	4.58165	5.20595	5.31611	4.21268	4.56515	3.27979	6.14123	3.42599	4.47183	3.383	4.18154
AT1G02960	3.59279	4.97793	6.40076	5.81348	4.41452	6.983	4.69657	6.60008	7.16152	4.27921	6.41225	6.65617	6.57795	6.60418	9.0416	6.78418	7.94783	9.38842	10.6288	10.0604	12.1501	11.2651	10.3946	11.2505	12.5263	11.3234	12.4591	11.9576	11.1187	14.4529	14.1518	13.895	17.2294	17.203	15.791	17.7495
AT1G02965	0	0	0	0	0	0	0.0360216	0	0	0	0	0	0	0.0385659	0	0	0	0	0	0.14748	0	0	0	0	0.065628	0.0360936	0	0.0364891	0	0.195358	0.0385377	0	0	0.114819	0	0
AT1G02970	0.54253	1.13504	0.948164	0.230056	0.249	0.110981	0.566414	0.567401	0.826193	0.634228	0.753459	0.913129	0.630749	0.457302	0.823392	0.748684	0.857818	0.349317	4.77165	4.31489	3.86104	2.51433	2.84778	2.33988	3.32424	3.35876	3.20546	4.3832	3.44873	4.32075	3.95376	2.94772	2.8728	3.42343	2.77164	2.5564
AT1G02980	0	0	0	0.0138721	0	0.0362486	0	0	0	0	0	0	0	0	0.0303738	0	0	0	0.204851	0.245856	0.231291	0.288061	0.264354	0.198889	0.22544	0.189626	0.0938656	0.22857	0.215315	0.142111	0.365996	0.206183	0.228886	0.301612	0.335375	0.277466
AT1G02990	4.63831	5.5269	5.53444	7.82667	7.14201	6.74063	6.40813	8.27601	7.29651	4.51687	5.90281	6.3659	4.93534	6.17468	5.80064	5.29637	5.97321	4.93064	8.5857	9.0667	8.84036	9.05038	10.1191	10.4158	7.8842	10.0151	9.91893	9.43219	9.05426	7.15415	8.76615	8.49211	7.57838	5.40124	7.01362	5.49874
AT1G03000	9.74518	10.3038	10.6241	8.36971	8.18971	9.64804	10.2533	11.2775	10.5942	10.9984	11.4443	10.6388	10.9414	12.334	11.1428	10.9626	10.6051	10.8886	10.6709	9.82726	11.0173	10.1997	10.0744	10.6092	10.0221	10.6649	11.55	10.2944	10.2204	10.3445	11.3813	11.6706	11.7293	9.97399	11.293	10.676
AT1G03010	0.133486	0.0914277	0.167233	0.0362846	0.00658763	0.0227553	0.0152309	0.0859111	0.0528	0.449229	0.328046	0.24706	0.172435	0.154914	0.238342	0.204677	0.155519	0.319233	5.77889	6.0176	6.38163	5.13944	5.94655	5.17911	5.64005	5.72301	6.51949	5.90144	6.02404	5.60046	5.55652	4.89463	5.50018	4.15898	6.06428	5.53185
AT1G03020	2.88007	3.88494	1.40815	3.11762	2.5584	1.64234	2.9314	0.83658	0.998061	2.65448	2.25489	1.61861	2.83434	1.87747	1.52907	2.64964	1.98526	0.900231	5.10171	4.74176	4.91882	6.16041	6.23156	7.17821	4.10092	3.72402	6.43895	3.52622	3.61312	4.31517	8.37241	8.76897	7.59318	8.03679	4.03733	4.43432
AT1G03030	5.93226	5.99163	5.97585	8.42638	8.9156	9.33659	8.22878	9.0122	8.22634	6.47554	9.14223	8.53392	7.96152	7.16682	7.4761	6.5682	7.29027	7.88028	12.2199	12.4949	11.9726	11.7422	11.2793	10.8726	9.65773	12.705	12.2619	11.5765	10.7746	12.8184	12.5296	11.1859	11.2333	12.4937	12.3813	12.0887
AT1G03040	14.5651	15.6302	15.6121	21.2224	19.5795	18.0986	18.3755	21.6841	16.8898	16.7366	15.962	16.361	17.1062	15.1259	14.5493	14.2544	16.0249	15.1	32.3058	38.0698	41.0371	39.1737	30.6028	32.1931	31.999	31.2598	30.8799	41.5651	35.8101	37.6823	39.6703	38.8596	43.0165	43.8383	34.1156	46.6718
AT1G03050	0.0463177	0.017304	0.0261123	0.0226624	0.0342871	0.00789573	0.0317094	0.0745246	0.0183208	0.016408	0	0.00803681	0.0234127	0.0254618	0.0248103	0	0.0308358	0	0.00826313	0.0162281	0	0	0	0.0320906	0.00722144	0	0	0	0	0	0	0	0	0	0.00794043	0
AT1G03055	10.5056	8.04931	5.91326	6.5049	8.54589	6.14991	8.61003	5.38542	3.56747	9.56725	4.67348	4.86873	7.51388	5.60069	2.70185	7.34482	4.40324	1.97257	0.858143	0.860215	0.887586	0.785956	0.519099	0.381869	0.390605	0.189043	0.289239	0.330108	0.770442	0.781355	1.10097	0.552857	0.347962	0.874723	0.326416	0.508522
AT1G03060	4.6301	4.60926	4.58562	4.80997	4.15216	4.58986	4.27605	5.9021	5.32501	4.68154	6.20008	6.18884	3.93614	4.79955	4.46094	3.75104	4.02023	4.06704	15.2334	14.2229	14.5925	12.4181	12.8001	13.0359	11.1453	11.3953	13.0953	14.7184	16.6799	9.76099	13.8631	12.1749	10.5345	7.53366	10.7864	7.32261
AT1G03070	0.377308	0.487938	0.19635	0.752639	0.24493	0.415601	0.536484	0.266183	0.258304	0.308448	0.164217	0.120865	0.176051	0.255279	0.171013	0.0934553	0.434753	0.176195	2.84264	2.94389	2.12416	2.6074	2.55582	3.06154	1.11318	3.03122	2.82354	2.80781	2.82459	1.64874	1.25952	1.20818	0.710482	1.09252	0.373173	1.10459
AT1G03080	7.04023	7.95853	6.19938	25.8194	23.0302	20.2528	11.3961	13.5625	10.9413	6.76692	10.338	10.1435	7.38015	8.17529	7.34119	6.77184	7.49766	6.70304	32.0416	33.06	31.6208	34.7287	35.3615	35.9768	29.28	32.2658	33.2731	34.3586	35.0917	27.0765	31.0434	29.2495	23.4418	21.4408	25.7704	20.47
AT1G03090	8.43377	12.3536	14.8638	24.0034	16.8047	28.055	12.5314	16.1711	28.5531	15.3404	19.3477	18.3981	19.5382	35.8986	55.2953	26.5179	37.7764	67.8837	29.666	42.5232	34.1798	35.5381	53.2376	47.0806	37.6936	53.6836	73.1056	35.133	35.5317	38.7756	43.5771	50.9791	68.0385	38.4289	60.6984	72.5687
AT1G03100	0.371435	0.655157	0.714026	0.530312	0.367813	0.510697	0.712836	0.969931	0.570819	0.478866	0.607612	0.773394	0.554026	0.582431	0.717565	0.476163	0.687117	0.450305	2.11829	1.89446	1.93586	1.1722	1.62754	1.67695	2.09618	2.14905	1.69338	1.86223	2.45258	2.33314	1.90657	1.83844	1.94092	2.08614	2.06688	1.70164
AT1G03103	0	0	0.0302195	0	0	0	0	0	0.127215	0	0	0	0.0270953	0	0	0	0	0	0	0	0	0	0	0	0	0.0275778	0	0	0	0	0	0	0	0	0.137841	0
AT1G03106	0	0.0205832	0	0	0.146825	0.0187841	0	0.0177295	0	0	0	0	0	0	0	0	0.0733588	0	0.0393162	0.0193034	0.102733	0.0196413	0.0190262	0.057258	0.0343598	0.113382	0.168374	0.210145	0.0826494	0.0818244	0	0.0736856	0.153044	0.0601138	0	0.279578
AT1G03110	5.9497	6.92432	8.92827	3.95949	3.43006	2.00252	5.56249	6.74135	4.69816	6.69292	6.93748	7.13406	5.74002	5.96734	5.41847	4.99335	6.16958	4.17798	16.6725	17.5835	15.8806	9.41094	11.6291	10.5466	15.6696	15.4785	12.8308	16.9267	17.3284	18.8395	15.3197	13.7034	13.3018	16.3063	13.5488	14.0865
AT1G03120	0.510026	0.511457	0.151334	0.499092	0.858434	0.658941	0.385921	0.0777435	0.191121	0.456444	0.579909	0.503036	1.03123	0.383667	0.230062	0.46922	0.402096	0.414807	1.20681	1.10039	1.10118	1.06223	0.806486	0.557944	1.00445	1.24294	0.765659	0.530549	1.20805	0.896995	0.501352	0.403887	0.531282	1.14226	0.800728	1.28432
AT1G03130	1514.2	1537.84	1636.8	1368.58	1281.65	1560.45	1391.7	1311.98	1531.97	1545.69	1568.13	1546.77	1728.84	1865.95	1852.5	1762.05	1732.06	1863.12	8.79623	3.86614	4.01476	8.19381	8.04877	7.17901	10.3225	7.44023	7.54867	5.506	2.54354	5.71581	6.24879	6.98302	7.42002	7.41961	8.02822	8.46748
AT1G03140	18.2796	18.7667	24.0729	24.0268	22.0365	30.5359	20.1779	26.3159	28.9391	20.2365	24.1792	23.9637	20.8807	27.0434	34.587	25.8302	30.7952	34.6475	35.3145	40.0989	39.3882	36.1937	38.1385	39.234	40.8332	42.9481	48.7749	41.052	39.0446	39.5653	46.1233	45.479	55.2028	45.0954	51.6358	54.1421
AT1G03150	14.0362	16.4682	18.0734	16.6815	14.0318	20.2768	17.8976	19.1589	23.7761	15.0972	18.8673	18.3876	18.8415	24.2902	25.8493	20.6962	21.4275	23.5434	18.633	21.1717	19.8666	17.9368	18.9127	19.0383	19.2195	21.9477	19.0934	20.0488	22.1374	23.0736	21.4073	18.354	22.1747	25.7944	19.9118	28.4043
AT1G03160	26.6818	26.1987	26.4565	30.1614	25.9978	29.0812	23.1358	25.2159	27.6188	27.3439	29.359	30.4137	25.4734	26.2461	25.2577	25.9509	26.2078	23.4377	5.41324	4.83064	5.69099	4.32687	4.76739	5.39093	5.61611	5.7453	5.9952	6.09745	5.55002	5.65933	5.25708	5.46426	6.88221	5.35648	6.13268	6.38022
AT1G03165	3.08453	3.11981	3.73238	1.84049	1.60392	1.76982	2.8585	2.46938	2.32111	1.67901	3.63751	2.03641	2.1296	4.30111	2.41792	2.35325	3.08026	3.98589	0.563705	0.316305	0.771549	0.16092	0.311763	1.01641	0.633396	0.309645	0.613103	0.391298	0.507859	0.167596	0.330613	0	0.940414	0.0820852	1.16077	1.2271
AT1G03170	0.193147	0.191498	0.234532	0.029078	0.105585	0.273536	0.106801	0.100403	0.176305	0.205267	0.183413	0.030936	0.165224	0.171517	0.0716265	0.0751783	0.0816033	0.0491979	0.230602	0.132741	0.131594	0.0715047	0.146228	0.0308815	0.118139	0.0076439	0.0529728	0.023183	0.284172	0.314434	0.26933	0.0745153	0.208936	0.340428	0.06113	0.282726
AT1G03180	1.52229	1.73663	1.59383	1.31675	1.14702	0.959238	1.21431	1.71892	1.41932	0.722236	1.10461	1.51409	1.62143	1.55413	1.61629	1.38799	1.60163	1.77028	4.11733	5.10024	3.68756	3.9539	3.78785	3.34773	4.6536	4.75509	3.90453	4.08612	4.81701	5.41993	4.97255	4.53999	5.90404	6.76247	5.18684	6.35523
AT1G03190	2.62891	2.57448	3.22831	3.10107	3.16189	2.44928	2.72638	3.0028	2.57905	2.31669	2.73791	2.36433	2.32222	2.54693	2.56541	2.78376	2.39784	2.52104	6.24793	5.21868	6.50362	5.35176	5.35272	5.28162	5.69159	6.58853	5.26987	6.33582	6.14247	6.32034	6.24828	6.16817	5.69386	5.89295	5.522	5.58282
AT1G03200	0.983543	0.661402	0.266154	0.846963	0.559163	1.56933	0.646405	0.797584	0.560212	0.501722	0.688025	0.614373	1.31251	0.908333	0.885091	0.506717	1.02147	0.868485	4.80073	5.37574	5.39184	6.26925	6.39901	7.44126	5.55723	7.56997	8.21572	4.78819	5.04597	5.17089	6.7859	7.81355	6.18818	6.13832	6.83893	5.2191
AT1G03210	5.45703	3.66968	5.03257	5.81825	5.62894	7.11436	10.2208	13.9017	14.6327	3.61815	7.33985	8.27597	5.91208	6.64443	9.98212	5.24521	8.5565	8.77426	37.8199	42.4111	43.2987	37.7177	40.2157	40.4267	49.54	43.8814	46.3635	46.8701	49.9785	54.0701	51.8996	50.0318	57.4045	64.1621	61.6103	66.424
AT1G03220	30.1243	30.0418	14.3903	43.8671	49.4343	57.9398	19.4868	19.3003	17.3298	53.261	27.4252	27.9341	24.3196	23.5958	18.5997	20.554	16.3865	12.2449	137.933	145.808	125.67	158.653	134.242	144.619	118.966	155.703	125.752	143.425	140.846	145.684	138.9	162.575	112.092	112.708	121.658	126.095
AT1G03230	6.86119	7.12447	4.53002	6.54356	5.56524	5.50723	5.38798	8.04945	10.6997	9.8165	9.70992	9.85521	7.75245	8.63266	7.1048	7.92406	6.63187	7.39095	60.4724	58.0991	55.4251	33.4721	34.0395	39.9043	52.7288	50.2594	41.8989	65.7526	67.9271	75.9949	58.7417	66.8442	47.5457	49.9211	46.0905	57.8906
AT1G03240	0	0	0.0353574	0	0	0	0.0322021	0	0.0372109	0.0333259	0.0645185	0.0326468	0.031702	0	0.134378	0.0288494	0	0.0346124	0.0335661	0.263684	0.204652	0.0335373	0.324872	0.195536	0.176008	0.290398	0.0638883	0.228341	0.705617	0.27943	0.344514	0.503271	0.391982	0.136859	0.451574	0.136394
AT1G03250	16.6223	19.6266	22.9305	24.3358	22.4481	22.5025	21.1198	20.9761	22.9753	15.8515	21.7622	23.1882	20.8063	21.3343	24.1687	21.9292	20.8387	23.1596	21.0779	21.1348	22.5307	17.44	16.8641	17.7518	21.0101	21.7523	21.4327	22.6322	20.8961	23.5151	18.1201	20.428	20.4674	23.7698	19.768	23.502
AT1G03260	4.93312	5.14259	6.01794	5.07164	5.01571	3.67178	5.37103	5.46241	5.61403	5.40687	5.46617	5.94022	5.91253	4.70488	6.03625	5.28207	6.06588	6.37659	9.36484	8.94599	9.83022	7.67868	6.82249	8.15341	8.75137	9.11232	8.82754	8.63101	7.90401	8.73871	9.97749	9.19301	9.99263	10.6741	9.14583	10.0821
AT1G03270	2.23523	2.12398	1.66558	2.42507	2.02012	2.03772	2.07582	1.89518	2.06427	1.92104	1.65961	1.11295	2.43658	2.69258	1.97817	2.35144	1.9507	2.30628	3.83858	3.30965	3.61521	3.26363	3.23191	2.94917	4.03651	3.73995	3.26699	3.40689	2.81006	4.22172	3.32055	4.03576	4.03925	3.87033	3.18885	4.47011
AT1G03280	13.4248	14.0549	15.7613	19.2121	18.6224	22.8964	18.6672	21.4992	22.228	12.6243	15.4603	14.8112	15.1849	19.2041	18.4913	14.8832	16.7743	18.4038	27.5189	26.3881	27.9072	27.787	27.7134	27.4053	30.298	30.1535	29.2543	28.7125	24.9348	30.8919	31.1872	34.378	33.583	31.938	31.8691	35.497
AT1G03290	7.27749	4.29532	4.46678	13.0148	11.0253	13.7512	14.9679	20.2542	15.0957	4.02899	6.76928	6.86135	6.15629	7.52418	7.53086	5.97297	7.80385	7.17754	11.671	11.1401	10.854	13.2574	12.7727	12.421	10.6442	13.6638	14.8427	12.3683	10.9132	10.7985	12.7449	13.0246	12.2724	10.8314	12.5168	12.8277
AT1G03300	8.60632	4.15438	3.17057	1.20073	3.19429	0.923844	4.81272	2.92853	1.96162	3.67664	2.47199	2.18232	5.16871	3.02601	2.84817	4.65657	2.75702	3.61166	3.00083	2.85712	3.00299	2.86155	2.76312	1.77112	2.22397	2.51639	2.07459	1.92348	2.29129	2.183	2.38721	2.81204	1.81075	2.08259	1.66532	2.03846
AT1G03310	20.1527	18.1647	18.0595	18.0941	18.8713	18.0595	19.9018	16.3595	14.8756	17.6226	17.3752	17.5956	16.73	13.8749	12.5725	16.625	13.7258	12.2246	5.75681	4.73529	5.73942	5.63216	5.31665	5.35081	3.83744	4.20946	4.19591	4.0984	4.4453	3.75886	4.18708	4.42911	4.53546	4.28043	3.68991	3.5539
AT1G03320	0.244693	0.493645	0.579387	0.383116	0.4782	0.475524	0.703577	0.425205	0.406507	0.988176	0.654481	0.942565	0.766864	0.376636	0.235928	0.922974	0.122177	0.459145	0.0523843	0	0	0.130848	0.0507004	0	0	0.100712	0	0	0.0275301	0.0272553	0.107532	0	0.101956	0	0.0251692	0
AT1G03325	0.136135	0	0.76748	0	0.36279	0	0.559192	0.525694	0	0	0	0	0	0	0	0	0	0.150262	0	0	0	0	0.141036	0	0	0	0	0	0	0	0	0	0	0	0	0
AT1G03330	21.0041	18.7782	20.4884	20.922	21.1355	26.8032	26.4559	24.6361	25.9486	19.7111	18.1695	19.2173	20.7421	22.2168	24.7545	22.2761	24.1799	22.744	35.9396	40.5953	39.7842	30.9852	30.7945	29.6952	39.2558	37.0987	39.1405	39.3471	38.2486	45.6818	42.1883	40.916	41.2229	58.1265	44.94	57.8088
AT1G03340	1.29757	1.54359	2.47692	1.6039	1.80986	2.38659	1.98704	2.09877	2.45819	1.18545	1.73297	2.19223	1.30029	1.92717	1.49985	2.11525	1.45491	1.46991	1.37675	1.29209	0.827727	1.24166	0.931565	1.12376	1.02218	1.07749	1.20586	0.805134	1.19096	1.15371	1.23799	1.08463	0.628399	1.61447	2.00203	1.43571
AT1G03350	14.2551	15.1885	17.0776	20.1809	19.3693	18.4652	19.0014	20.5521	17.8059	15.608	16.517	16.9498	17.2746	16.5903	17.5222	17.4027	18.5622	17.0179	33.509	34.1662	34.0477	32.718	32.6942	31.5299	30.8989	31.3913	31.7751	34.1255	32.6568	30.6908	29.4883	29.3784	23.7685	25.295	25.4381	21.5481
AT1G03360	6.35631	4.96216	5.89703	2.39428	2.97844	1.04604	4.44019	4.7741	2.81121	5.22801	4.44808	5.24278	4.77696	3.17396	2.66281	3.52533	3.1673	2.22909	14.6193	15.0767	12.9506	9.41476	9.1736	9.36387	16.9059	14.1731	11.7633	14.5169	14.4048	15.7606	14.9479	15.4526	17.0453	19.0827	13.7021	16.3573
AT1G03365	5.18204	5.5275	5.25359	5.99046	5.61085	5.24908	5.56129	5.82933	5.33767	5.93263	6.24038	5.81174	5.99769	5.63011	6.29615	5.69841	5.5802	5.32087	9.18332	8.57347	8.53258	7.92073	7.92616	7.85283	8.66018	9.7889	8.75088	7.62312	9.01437	8.02018	9.59655	9.12984	8.36923	7.97756	8.46437	8.53693
AT1G03370	7.73474	8.60242	8.08524	9.0711	7.27016	8.36662	11.0434	13.137	11.9963	10.6762	12.0794	12.5512	9.71011	11.2919	10.1171	10.0653	12.1112	8.72929	14.339	13.9422	14.4581	13.4968	14.8051	14.9089	13.5945	16.2753	15.1365	15.9243	17.2423	13.0554	15.1412	15.9721	14.3738	11.9048	15.3013	12.8603
AT1G03380	7.84863	8.48408	9.86213	14.1369	12.7821	17.0578	11.7234	14.3821	15.2792	8.83789	10.2973	11.1894	8.89644	11.0772	12.2171	9.95578	11.1179	11.415	14.4015	15.4649	17.1161	18.8186	19.4018	19.9017	15.2136	19.1814	22.6407	17.6384	16.572	13.6569	18.9215	18.6452	19.5124	13.4091	18.2215	17.2696
AT1G03390	0.0123759	0	0	0.0121106	0	0.0126582	0	0	0	0	0.0127315	0	0	0	0	0	0	0	0	0	0.0115383	0	0	0	0.0231545	0	0	0	0	0	0	0	0	0	0.0763794	0
AT1G03395	0	0	0.0844563	0	0.066538	0	0	0	0	0	0	0.0779816	0	0	0.160491	0	0	0	0.240533	0	0.139669	0	0.0776004	0.155688	0.14014	0	0.0763032	0	0.0842735	0	0.164584	0.300534	0.0780256	0.163454	0	0.570144
AT1G03400	29.0026	23.6241	19.0214	29.898	29.9497	32.0303	35.7093	41.6716	31.7727	25.2254	25.8231	27.9396	27.2928	27.6387	26.3647	25.2671	28.6307	24.6101	1.75177	2.25044	1.84701	1.81607	1.98866	1.64964	1.94532	3.06402	3.08355	2.5984	2.33965	1.38429	2.40631	2.65366	3.52487	2.51061	2.70856	3.74643
AT1G03410	6.03126	6.675	8.46739	7.22539	5.91729	7.42326	6.99579	7.35521	6.82799	6.51682	6.47244	6.55019	6.79374	8.32111	7.68524	7.0634	7.16376	7.00019	8.22724	6.61314	7.27555	8.5436	10.4343	8.29334	8.31376	7.02706	7.70132	6.34386	5.98239	7.31679	7.18913	6.96818	9.31019	8.36787	7.02462	9.03364
AT1G03430	8.7373	8.74125	9.26228	14.792	11.7731	15.7488	14.9861	19.1985	19.6865	7.73319	12.7794	11.2588	10.4317	12.5234	13.2222	10.1094	12.7533	13.5637	16.582	16.7335	17.1415	16.6538	18.6174	17.7985	18.2649	18.2427	19.4665	17.7874	14.474	20.121	20.9797	20.1225	22.614	23.3212	20.8553	27.3075
AT1G03440	7.62177	5.6949	4.63019	5.54297	6.93374	4.22469	6.39932	5.67662	4.50318	6.07925	3.10672	3.47674	6.85725	5.23512	4.09976	5.5052	4.34016	4.00353	3.88251	3.60252	5.49706	4.25514	3.68322	4.25939	3.84148	3.88015	4.27273	4.60416	4.04489	4.70753	4.27456	4.11107	4.70207	4.37594	4.62663	4.89101
AT1G03445	0.0522758	0.0659134	0	0.0255775	0.0464372	0	0	0	0.00775405	0.013889	0.00672221	0.00680297	0.0198183	0	0	0	0.00652544	0	0.244809	0.260997	0.188859	0.202668	0.23694	0.305594	0.262849	0.336186	0.38608	0.632159	0.566093	0.61867	0.445099	0.347389	0.183784	0.385003	0.356233	0.305535
AT1G03457	4.91805	6.41517	2.33924	2.0755	2.34482	1.3073	3.9471	5.35587	1.60461	2.78557	1.67692	1.66814	4.67234	4.17499	2.64927	3.51059	2.26602	1.80947	16.7348	16.4329	16.7088	19.1176	22.3954	20.2327	19.1478	18.2406	23.1721	16.6389	18.1732	15.3405	19.2316	20.8845	22.1129	18.1899	21.5591	19.0144
AT1G03470	1.39115	1.61972	1.15738	0.594753	0.851843	0.939381	1.27601	1.69505	1.73092	1.07653	1.15323	1.09678	1.65218	1.2919	1.43247	1.77687	1.48364	2.11692	8.50085	7.18337	7.35385	8.26244	8.45148	7.49548	8.75583	7.18498	8.43403	6.82818	6.29105	9.53795	7.50829	6.77386	7.93502	9.82928	10.1138	10.5743
AT1G03475	103.302	105.94	107.554	58.2621	60.9226	55.6224	89.2854	86.369	81.184	106.384	112.364	114.247	101.479	97.2041	93.5783	90.2654	91.6313	91.2215	19.846	19.8189	21.2494	17.8082	17.016	17.7854	19.2129	19.5433	18.9772	22.4294	20.0072	21.2873	19.9153	20.473	19.2825	21.2924	20.3059	24.7407
AT1G03490	0	0	0	0	0.0180109	0	0	0	0	0	0	0	0	0	0	0	0	0	0	0	0	0	0	0	0	0	0	0	0	0	0	0	0	0	0	0
AT1G03495	0.30093	0.571903	0.442574	1.42118	3.41704	1.16427	0.886773	0.959963	0.574456	0.361526	0.296116	0.258809	0.119046	0.37401	0.224271	0.300927	0.261316	0.0577665	0.840306	0.85265	0.683111	8.78766	3.0363	3.65773	1.60338	2.15405	0.95964	0.993556	0.588822	0.903563	2.11305	1.693	1.43106	1.38474	1.66881	1.38004
AT1G03502	0	0	0	0	0	0	0	0	0	0	0	0	0	0	0	0	0	0	0	0	0	0	0	0	0	0	0	0	0	0	0	0	0	0	0	0
AT1G03506	0	0	0	0	0	0	0	0	0	0	0	0	0	0	0	0	0	0	0	0	0	0	0	0	0	0	0	0	0	0	0	0	0	0	0	0
AT1G03510	0.338392	0.784684	0.565742	0.331138	0.466445	0.167089	0.347498	0.529449	0.484628	0.620042	0.552182	0.303704	0.436474	0.513163	0.587538	0.579696	0.396187	0.29623	1.47385	1.17743	1.31636	1.28539	0.955013	1.16417	1.42995	1.6209	1.09358	1.28665	1.47037	1.48169	1.74348	1.86101	1.50722	2.03705	1.77637	1.5226
AT1G03515	0	0	0	0	0	0	0	0	0	0	0	0	0	0	0	0	0	0	0	0	0	0	0	0	0	0	0	0	0	0	0	0	0	0	0	0
AT1G03520	7.8065	6.31779	7.88472	6.76718	5.70427	9.17337	7.31038	8.15346	10.2174	7.15377	9.36593	8.03651	8.3229	9.75414	10.9053	9.13332	11.4711	11.7596	11.5804	10.5876	10.24	10.3999	10.9473	9.76371	9.95742	11.8496	10.0638	9.56137	10.2105	10.6804	11.109	11.3668	12.0363	10.5466	11.6462	9.85779
AT1G03530	4.67435	5.08755	5.39627	2.1549	2.51954	1.03908	3.53376	4.711	2.31347	4.92396	3.95083	4.14501	3.22955	2.96342	2.68628	3.21447	2.38672	2.32692	11.2766	11.5052	12.4991	7.17845	7.4647	8.22049	16.7657	12.0304	10.63	13.1762	14.6474	13.1211	12.3482	11.9986	11.3226	11.9879	10.7396	10.3763
AT1G03540	0.622451	0.727531	0.731911	0.408972	0.458143	0.381991	0.630069	0.90995	0.675314	0.96391	0.74096	0.777633	0.647254	0.65502	0.619208	0.858975	0.861348	0.677229	1.64666	1.55152	1.30988	0.998558	1.25287	1.15515	1.32261	1.6378	1.52179	1.59099	2.08093	1.38665	1.75847	2.00687	0.991115	0.494809	1.55491	0.522136
AT1G03545	0.904574	1.12789	1.18567	0.663887	0.753322	0.85582	1.14953	1.34265	1.28808	1.35788	1.13994	0.894655	1.12025	1.01939	1.86548	0.74898	1.26465	1.19813	2.227	2.57903	2.88849	1.72928	1.52285	1.93892	2.89823	2.15241	2.23457	2.72882	3.01501	3.27459	3.37892	2.65399	3.92221	3.3557	3.86136	3.94677
AT1G03550	3.04261	3.63897	3.8681	5.57511	4.53488	5.76456	4.99079	7.74742	6.63941	2.73439	3.40312	5.42111	4.06688	4.57998	4.85656	4.17059	5.05721	4.39515	21.3552	21.4636	26.0253	21.3151	20.3726	22.3678	20.8981	23.6591	25.3365	21.2631	22.7448	27.1123	28.043	25.2349	34.1404	38.5003	34.132	46.8961
AT1G03560	3.67564	4.78563	3.84659	3.45326	3.66918	3.06913	4.61082	4.61793	4.30942	3.89847	3.66803	3.51351	4.84332	4.25088	4.26786	4.85972	4.82814	4.52675	4.31138	5.16668	5.69779	4.72354	4.42362	4.81875	5.67582	4.80122	4.25252	5.0141	6.2898	5.9982	5.215	5.67387	6.08333	5.33125	5.64476	5.49664
AT1G03570	0	0	0.268618	0	0	0	0	0	0	0	0	0	0	0	0	0	0	0	0	0	0	0	0	0	0	0	0.242687	0	0	0	0	0	0	0	0	0
AT1G03590	8.37938	9.59072	9.31726	13.0107	13.3832	10.6736	11.5657	12.4774	14.7131	11.1396	11.7851	11.8864	13.0741	16.6066	18.7737	15.2046	16.8745	17.3289	15.6053	14.6575	11.4085	14.4593	16.377	14.7334	15.6411	17.3952	14.2528	11.5631	13.0716	11.3827	12.8662	13.6931	15.2428	10.4415	12.0142	12.9865
AT1G03600	421.142	357.887	365.778	227.105	239.462	223.447	363.596	274.08	285.998	418.191	356.271	382.958	431.574	405.47	401.872	437.237	397.217	401.264	5.05442	3.08488	2.77278	5.62206	5.27034	4.0804	5.00295	4.88556	4.69059	2.87662	1.83447	1.90333	3.61135	5.9271	4.23937	6.09141	6.89645	6.65226
AT1G03610	25.0916	17.8047	19.2506	20.4874	16.8743	27.4221	22.1183	30.8093	38.9845	19.6699	21.0364	20.5789	21.5598	33.0807	33.0505	29.23	34.7983	33.6804	21.6326	17.2285	16.8016	22.429	26.3528	25.3859	21.9638	28.1521	30.028	15.7879	13.0086	18.4843	21.1713	26.2172	33.3915	19.8755	25.0346	31.8604
AT1G03620	0.178677	0.275354	0.251829	0.491756	0.654723	0.673903	0.538987	1.11043	1.33841	0.201756	0.229763	0.279028	0.598355	0.969947	0.598183	0.924645	0.579897	0.530025	17.4761	14.0033	13.9827	13.5437	14.5542	10.5728	12.7345	13.7199	14.8911	9.60698	10.5791	15.1629	19.3357	20.1964	26.0922	22.9069	22.8242	30.2364
AT1G03630	200.808	183.042	147.21	117.507	125.257	111.384	161.302	132.611	115.003	184.619	152.849	153.816	167.308	139.957	113.67	157.916	128.897	105.214	1.02068	0.7517	0.565735	1.15887	0.841938	0.4054	0.760235	0.535179	0.596062	0.405783	0.146294	0.362085	0.761892	0.64127	0.180597	0.437442	0.657596	0.435956
AT1G03640	0	0	0	0	0	0	0	0	0	0	0	0	0	0	0	0	0	0	0	0	0	0	0	0	0	0	0	0	0	0	0	0	0	0	0	0
AT1G03650	1.17302	0.754334	2.5585	1.16669	1.28115	0.885083	1.57978	2.71039	2.53289	1.45098	2.05736	1.38138	1.28308	1.6068	2.38973	1.29146	2.78447	3.09889	3.82857	4.85096	3.31675	2.75585	4.20356	3.07764	4.33531	4.35308	5.95507	4.20075	3.05057	6.27585	5.09151	5.45872	8.43315	8.3506	6.25044	10.2251
AT1G03660	0.302588	0.0847839	0.170589	0.222076	0.0839978	0.348178	0.485517	0.492947	0.493712	0.0803936	0.0972757	0.0984443	0.0382382	0	0.222864	0.0173987	0.151085	0.166994	1.78141	2.50464	2.89163	2.28553	2.76256	2.04403	2.68908	2.43244	4.142	4.64277	4.12782	2.69633	3.38668	3.54735	4.25519	3.98244	5.05771	5.09996
AT1G03670	0	0	0.031346	0	0.0411594	0	0.0475812	0.0178923	0.0109964	0	0	0.00964764	0	0.0101884	0	0	0	0.0102285	0	0.00974036	0	0	0	0	0	0	0	0	0	0	0	0.0371812	0	0	0	0
AT1G03680	314.023	322.743	346.29	236.906	233.366	267.73	292.6	282.894	333.497	313.364	344.693	349.468	336.147	337.348	354.87	344.436	350.407	371.795	10.4562	9.83423	9.32455	8.70282	9.93439	9.92835	9.43983	8.66812	9.65878	10.1988	8.40912	10.7409	9.58984	9.34891	8.9246	11.1276	9.25507	12.4541
AT1G03687	6.92305	6.63934	7.1085	4.01589	4.20555	3.33366	6.76731	5.3284	4.82746	6.2829	5.00495	6.31586	6.7464	6.12058	5.913	6.0299	5.55929	4.85798	7.35955	7.68938	7.85188	6.08105	6.07549	6.44072	8.51263	7.58867	8.15508	7.93168	8.45821	9.16876	9.37019	7.77951	9.57827	10.9152	9.36018	9.80452
AT1G03700	0	0	0	0	0	0	0	0	0	0	0	0	0	0.0225313	0	0	0	0	6.14216	5.47129	5.21606	8.78891	8.04662	8.30617	9.10617	8.5613	4.8433	6.35277	2.39792	5.25015	4.57051	4.91295	2.86057	5.65711	5.1645	4.81338
AT1G03710	0.0197161	0.265169	0.311226	0.270108	0.122598	0.0806635	0.303699	0	0.0233958	0.146672	0.405651	0.123157	0.398644	0.13006	0.147854	0.0362772	0.315021	0.021762	0.464293	0.621704	1.02938	0.948876	0.531072	0.389311	0.516424	0.527464	0.522195	0.574263	0.887294	0.746671	0.476538	0.613073	0.575058	0.838967	0.770642	1.37209
AT1G03720	0	0	0	0	0	0	0	0	0	0	0	0	0	0	0	0	0	0	0	0	0	0	0	0	0.0185933	0.0204516	0	0	0	0	0	0	0	0.0216865	0	0
AT1G03730	1.97037	1.89071	2.48033	3.02425	2.66141	2.27759	2.85491	4.28641	5.76521	2.76809	3.05435	2.50093	3.23353	3.30881	3.33981	2.28452	2.68192	4.03685	17.465	14.4122	15.2749	14.6788	11.4229	16.2555	14.4048	8.60964	14.5314	14.867	13.4073	21.5262	17.0657	19.2903	18.866	19.2602	20.1285	17.7273
AT1G03740	8.60338	14.8615	19.6133	16.3538	11.2679	15.7294	17.0127	24.0864	39.522	15.8234	25.6943	26.9994	16.1668	26.8515	29.039	22.2314	25.9517	27.2718	19.0341	19.8267	20.2233	17.4363	19.8985	21.2798	20.0601	19.9902	27.5576	24.4882	24.6405	21.891	24.0317	27.8472	25.6872	19.6189	27.9865	22.6454
AT1G03743	0	0	0	0	0	0	0	0	0	0	0	0	0	0	0	0	0	0	0	0	0	0	0	0	0	0	0	0	0	0	0	0	0	0	0	0
AT1G03746	0	0	0	0	0	0	0	0	0	0	0	0	0	0	0	0	0.201521	0.222741	0	0	0.188142	0	0	0	0	0.207644	0	0	0	0	0	0.202419	0	0.660544	0	0
AT1G03750	1.30948	1.91763	2.51419	2.65349	2.22769	2.17961	2.01073	3.0173	2.82924	1.5098	2.30025	2.4372	1.64231	2.69604	3.09689	2.21053	3.226	2.93846	4.74059	4.76543	5.59177	5.09324	5.04255	5.90573	4.77279	5.70742	6.05939	5.54507	4.36426	4.30693	4.73668	5.21682	5.7136	4.80522	5.13362	5.25906
AT1G03760	3.1774	3.35251	3.55462	2.87852	2.86662	2.46281	2.89327	4.43341	3.28439	3.00743	3.15377	2.98491	4.05293	3.19316	3.52365	2.50069	3.22258	3.23313	8.72863	8.53201	9.4078	7.51319	7.7537	8.35851	12.1216	9.65501	11.5562	8.83121	8.86732	10.9217	11.8224	12.6614	16.3552	13.4069	12.5625	17.8151
AT1G03770	0.978526	1.51605	1.47109	0.957549	1.32942	1.31484	1.03441	1.74114	1.63928	1.21324	1.48035	2.04745	1.18322	1.75087	1.92189	1.73869	1.95435	1.95895	10.1764	9.77097	10.0711	8.25932	7.21554	8.37478	11.0025	9.83175	8.33604	9.56027	8.89378	10.6857	9.92836	10.5947	10.5428	10.7603	9.12772	11.6418
AT1G03780	1.23571	1.04059	1.11464	0.326816	0.670484	0.266444	0.788813	0.857631	0.705429	0.752453	1.19563	1.03614	0.675273	0.528749	0.808609	0.774282	0.827114	0.810992	13.4631	13.4238	12.293	9.38677	9.61876	8.72574	10.5849	13.9865	11.2135	12.1178	10.6037	11.3684	9.31972	9.4537	7.96679	8.89857	8.50577	9.7472
AT1G03790	0	0	0	0	0.0410706	0.0472893	0	0	0	0	0	0	0	0	0	0	0	0	0.148469	0.126352	0.00862108	0.652704	0.086218	0.124928	0.0346006	1.09419	0.216652	0.105809	0.0104036	0.0102997	0.010159	0.0834773	0	0.0807134	0.00951139	0
AT1G03800	0.187611	0.165213	0.317305	0.52454	0.38093	0.411195	0.220182	0.181118	0.318037	0.199382	0.413574	0.292979	0.365787	0.147334	0.200989	0.0986288	0.267645	0.236662	0.172131	0.0985984	0.174914	0.0859919	0.180482	0.194975	0.313399	0.413666	0.24572	0.11152	0.150771	0.328384	0.0588904	0.188186	0.167511	0.248564	0.124057	0.320579
AT1G03810	0	0	0	0.388548	0	0	0	0	0.0471166	0	0	0	0	0	0	0	0	0	0	0	0	0	0	0	0	0	0	0	0	0	0	0.0398278	0	0	0	0
AT1G03820	2.14603	2.55875	1.56165	11.3193	7.27384	16.3145	24.6479	28.2993	31.552	1.98953	2.20768	1.50531	3.18508	5.1874	3.97852	8.4994	14.819	8.9541	68.3272	73.4935	91.2416	31.3833	30.3533	29.9425	50.4873	45.6357	45.1178	62.3482	58.5295	63.8618	73.5571	71.6009	53.9048	54.7181	46.5435	48.2267
AT1G03830	1.73848	2.55841	2.92039	1.35111	1.06535	0.974111	1.77491	2.07722	2.00913	1.99215	2.67486	2.58634	1.91546	2.35457	2.05679	1.9888	2.21916	2.04681	8.2526	7.41515	9.17996	5.84192	6.26979	6.28949	8.64054	7.94343	7.91541	8.58087	9.11072	7.94212	9.43353	8.70894	9.1334	7.53785	7.91476	7.46294
AT1G03840	0.410031	0.251661	0.231161	0.324814	0.312202	0.189722	0.170431	0.245045	0.046339	0.25938	0.401726	0.274422	0.217133	0.21467	0.135965	0.080834	0.0389966	0.0215515	7.56581	8.14761	7.07221	6.63007	5.30991	5.95564	7.32437	8.83995	7.68752	8.44936	9.14955	11.0808	8.78429	8.21599	9.93563	9.04348	8.1239	9.2357
AT1G03850	9.28978	1.84634	2.48937	3.67282	1.87071	3.89102	6.67957	7.5091	11.0841	3.37512	5.24133	5.8524	8.60183	12.3235	11.6807	5.42165	9.87053	9.72892	49.3375	21.3675	23.6873	37.2711	43.0187	43.3303	39.3207	27.4707	35.3794	40.2443	27.1709	29.8886	39.7049	34.2749	39.327	39.3024	45.8385	50.397
AT1G03860	28.3941	28.8371	31.6798	25.4447	26.7422	20.5613	30.3164	34.6383	27.3696	25.1706	28.6872	28.9157	27.7907	26.8028	29.2372	28.7449	28.6767	27.2777	59.0885	61.6439	52.2748	40.1759	38.7253	39.2849	50.8859	51.4317	44.2012	53.7874	59.374	65.739	58.7814	52.5989	50.9828	65.3823	57.1633	61.6024
AT1G03870	182.258	161.313	79.0402	19.3953	35.1608	9.22433	129.098	70.2066	53.2641	118.161	59.0165	58.1759	188.487	121.01	90.7758	175.417	117.109	102.57	172.896	210.653	176.504	103.419	137.95	124.095	175.569	185.338	173.518	189.837	217.789	242.042	155.195	133.003	99.4706	145.254	161.46	111.03
AT1G03880	0	0	0	0	0	0	0	0	0	0	0	0	0	0	0	0	0	0	0	0	0	0	0	0	0	0	0	0	0	0	0	0.0105362	0	0	0	0
AT1G03890	0	0	0	0	0	0	0	0	0	0	0	0	0	0	0	0	0	0	0	0	0	0	0	0	0	0	0	0	0	0	0.012398	0	0	0	0	0
AT1G03900	29.0867	27.4794	29.1434	42.566	38.3205	43.7687	37.2905	43.2228	41.7437	27.2482	32.8562	33.8707	30.8331	36.3019	40.831	34.7963	40.9637	42.6947	88.9878	95.1819	94.933	89.8591	91.4341	89.0741	93.6213	93.3771	96.393	89.7632	94.7331	100.264	97.2361	100.748	110.423	119.996	115.858	132.249
AT1G03905	0.743851	0.983013	1.06404	2.39013	2.42612	1.76011	1.57334	1.65058	1.50188	1.54565	1.22207	1.27143	1.58258	1.52579	0.856366	1.22568	1.21956	1.15191	6.76196	7.6202	7.98053	9.34463	10.3747	10.0843	9.68994	9.17331	9.22869	7.06798	6.30797	5.78745	6.29384	8.01814	6.91585	7.03797	8.65623	9.13881
AT1G03910	13.9555	14.8694	15.251	16.0114	15.3644	16.0381	14.9192	17.5927	16.811	15.7151	16.8182	16.6441	14.5772	15.8605	15.6008	15.5548	15.1073	13.9589	30.6206	34.3533	31.0499	29.2746	30.4486	30.0412	35.2936	34.5489	34.3913	33.1688	33.7649	29.8892	32.8962	33.1529	35.2528	30.7957	32.2438	32.018
AT1G03920	0.62504	0.63846	0.749355	0.696805	0.787162	0.477451	0.836853	0.817275	0.26288	0.571766	0.748808	0.35419	0.271953	0.33055	0.245807	0.618704	0.387147	0.20959	8.24029	9.45546	8.08457	9.68863	10.7049	10.0725	8.71874	9.89136	9.66359	8.57592	7.41502	9.86144	8.72708	7.63458	7.879	9.84114	9.54612	10.8401
AT1G03930	16.5573	20.854	26.6082	23.863	20.1504	24.1805	25.5371	26.8961	28.5332	17.4531	23.7806	24.3911	22.187	27.9645	29.847	24.7114	27.7368	29.4365	12.835	12.7525	13.9229	16.8813	16.5143	14.6502	12.9151	12.5715	12.4748	11.4111	11.0175	12.0923	13.3371	13.2296	12.9189	13.0443	12.6109	12.522
AT1G03935	0	0	0	0	0	0	0	0	0	0	0	0	0	0	0	0	0	0	0	0	0	0	0	0	0	0	0	0	0	0	0	0	0	0	0	0
AT1G03940	0.19675	0.310723	0.211757	1.52275	5.5213	1.49099	1.03777	0.440317	0.191021	0.13306	0.101201	0.158281	0.090412	0.285142	0.0287427	0.115187	0.10717	0.167811	0.354195	0.357204	0.291827	6.53263	2.26069	2.70462	0.644184	0.579737	0.400851	0.241878	0.301856	0.418379	0.599343	0.394706	0.186318	0.741591	0.220775	0.301464
AT1G03950	6.18715	6.70893	8.24287	15.768	13.4498	20.6313	10.5894	14.0018	15.0618	5.43492	6.24417	9.07727	7.50935	8.79336	9.59226	7.7129	10.2977	10.4751	8.61498	11.4733	11.9589	12.4272	13.6015	12.9995	12.1404	12.8707	12.0589	10.8489	10.9604	11.7848	9.76325	12.3113	12.5058	13.8125	12.8317	15.5888
AT1G03960	2.57552	3.74433	5.72499	4.63737	3.75864	5.48683	3.60452	5.3635	5.77188	2.81533	5.66998	5.44697	4.04698	4.44163	5.54202	4.6306	4.534	5.95361	6.45893	5.92472	7.73192	7.86998	7.62355	7.81575	7.56525	7.57176	7.79596	7.49398	7.40154	6.77849	9.29715	8.41458	10.1336	8.4384	8.14438	9.69001
AT1G03970	15.5674	13.7643	13.6034	16.3057	15.3524	21.2448	17.4221	21.1793	18.1821	12.3009	13.5977	13.6259	14.3974	14.7542	18.3453	13.7517	17.2876	17.5647	26.9393	24.7867	24.3376	30.6777	26.8349	25.3164	26.5636	25.0656	27.1059	25.7752	21.5042	26.8929	28.7583	29.9001	29.5195	28.4978	30.6614	28.9026
AT1G03980	0.153362	0.224774	0.25273	0.0808094	0.0943155	0.0603312	0.218062	0.068333	0.37797	0.0501492	0.145633	0.208791	0.0834849	0.181583	0.101107	0.303891	0.188493	0.143234	1.31328	1.94678	1.57281	1.18599	0.855526	0.882734	2.00851	1.17746	1.56227	1.55852	2.64128	1.6951	1.78858	1.79866	1.56067	1.64758	1.67457	1.44956
AT1G03982	0	0	0	0	0	0	0	0	0	0	0	0	0	0	0	0	0	0	0	0	0	0	0	0	0	0.013682	0.0541812	0	0	0	0	0	0	0.0290162	0	0
AT1G03987	0	0	0	0.123421	0	0.129002	0	0	0	0	0	0	0	0	0	0	0	0	0	0	0	0	0	0	0	0	0	0	0	0	0	0	0	0	0	0
AT1G03990	0.201461	0.137089	0.146027	0.52806	0.728624	0.72856	0.354655	0.270896	0.40982	0.114697	0.192446	0.0973789	0.189122	0.158211	0.231244	0.172104	0.265849	0.270017	0.531412	0.529387	0.576897	0.584822	0.536693	0.613154	0.403843	0.666308	0.447097	0.479012	0.67189	0.464827	0.411047	0.620672	0.487169	0.36112	0.503258	0.53984
AT1G03993	0.47889	0.927082	0.834488	1.23546	0.889481	1.04642	1.31886	2.22753	0.878235	0.809675	0.515043	0.883825	0.330095	1.19662	0.676281	0.640837	0.543441	0.360399	1.25822	1.32704	1.58298	1.1873	1.39819	1.67405	1.36432	1.14231	1.26394	1.35862	0.979626	0.557662	0.98051	1.04806	0.770948	0.0475011	0.761274	0.260369
AT1G03997	0	0	0	0	0	0	0	0	0	0	0	0.126203	0	0	0	0	0	0	0	0	0	0	0	0	0	0	0	0	0	0	0	0	0	0	0	0
AT1G04000	6.90452	8.08744	9.66262	11.3801	11.9661	9.31912	11.5808	9.73696	8.08071	6.86294	9.01092	8.16074	9.93652	10.3299	8.20909	10.537	10.2613	8.69691	17.4622	14.045	13.9978	10.9317	10.1686	11.1291	15.0709	13.4846	10.302	14.0971	13.0079	16.7083	13.7433	13.4847	14.8076	18.612	14.204	18.6813
AT1G04003	0	0	0	0	0	0	0	0	0	0	0	0	0	0	0	0	0	0	0	0	0	0	0	0	0	0	0	0	0	0	0	0	0	0	0	0
AT1G04007	1.51895	0.913487	1.75443	2.32021	1.61258	1.78096	1.59786	1.68097	1.8464	1.41739	1.2958	1.54279	1.64796	1.79219	1.66695	1.87459	0.702929	1.43122	3.29144	2.37537	3.10862	2.02072	2.68668	3.23415	3.32704	2.36347	2.90595	3.46844	3.33454	4.29163	2.93053	4.34785	4.01352	4.93149	2.97236	4.14934
AT1G04010	1.70951	1.4622	1.15942	2.8489	2.54619	2.62935	1.79511	2.01641	2.51665	1.86459	1.79169	1.51212	1.6113	1.78766	1.8865	1.73829	2.06655	2.06425	6.61095	6.16742	6.9385	6.86646	7.19076	7.26678	6.4629	7.30062	6.57955	5.609	5.98699	5.95586	6.75	6.77523	8.27452	6.99812	6.63041	7.17702
AT1G04013	1.17109	1.62136	3.4176	1.61786	1.52984	1.62056	1.62705	2.06161	1.38966	1.83025	2.83467	0.573744	2.22856	0.378689	1.6974	2.34491	2.47652	2.20505	0.147475	0.0724073	0.513803	0.221023	0.713674	0.501142	0.32221	0.0708826	0.842094	0.214978	0.155009	0.306924	0.151365	0.55279	0.717585	0.450974	0.425148	0.898885
AT1G04017	0.220854	0.165019	0.166013	0.288159	0.326979	0	0.453593	0.994984	0.262074	0.0782371	0	0	0	0.161877	0	0.0677279	0.147032	0.162515	0.945615	0.619036	0.411814	0	0.83895	0.306031	0.344336	0	0.22498	0.15316	0.24848	0.492	0.647036	1.03381	0.460117	0.963885	0.60579	1.84117
AT1G04020	1.58498	1.9659	2.64492	1.06847	0.932379	0.648455	2.30038	1.97896	2.08977	2.11115	2.70303	2.39815	1.99404	1.96719	1.99232	1.83405	2.18073	1.79611	8.52056	8.96658	9.30629	4.96481	5.73618	5.681	7.86157	8.8575	7.16878	8.6468	8.55163	8.59966	7.06588	6.25337	6.24458	7.10187	6.10825	5.59173
AT1G04023	0.207915	0.407798	0.23443	0.152593	0.27704	0.318988	0.160132	0.451619	0.55512	0.276201	0.267361	0.487031	0	0.171443	0.111371	0.09564	0.0519069	0.688472	0.166915	0.0546346	0.290766	0.0555907	0.26925	0.324115	0.145873	0.160452	0.211799	0.108141	0.0584807	0.173691	0.0571058	0.208553	0.162435	0	0.106931	0.169562
AT1G04027	0	0	0	0	0	0	0	0	0	0	0	0	0	0	0	0	0	0	0	0	0	0	0	0	0	0	0	0	0	0	0	0	0	0	0	0
AT1G04030	7.29027	6.5412	6.44301	2.52724	2.7277	1.64315	8.24866	5.08462	4.11431	9.42259	5.02074	5.22925	8.53174	6.34959	4.65123	8.54042	5.59468	5.07273	18.9811	23.4158	23.8033	16.9856	18.1076	17.2029	23.1702	21.4999	24.2785	22.2114	23.5999	26.7167	18.9119	19.6635	18.5563	27.4685	24.358	26.9109
AT1G04033	0	0.0529607	0	0.138721	0.167903	0.193326	0	0	0.0560727	0	0	0	0.0477714	0	0	0.0869455	0	0.104314	0	0.198671	0	0	0.244773	0.147325	0.044204	0.048622	0.0481362	0.196619	0.0531643	0	0	0.0947967	0.0492228	0.154673	0.0486051	0.0513826
AT1G04037	0.0694453	0	0	0	0	0.142059	0.142628	0.067042	0.0824064	0	0	0	0	0	0.148795	0	0	0	0	0.145987	0.129491	0.222813	0.287781	0.144343	0	0.21437	0.0707427	0	0.156264	0	0.0762952	0.278633	0.144679	0.378855	0	0.0755136
AT1G04040	132.928	124.66	85.8568	28.2227	30.3341	11.8578	121.842	64.179	46.4252	153.371	85.8568	80.8698	148.421	99.0864	60.3402	147.286	100.126	71.1991	198.874	240.425	226.422	132.621	146.026	136.472	159.101	198.21	196.407	222.58	245.604	265.021	195.39	170.551	171.242	218.553	199.669	208.932
AT1G04043	0	0.335315	0.449779	0	0	0	0	0	0.0591697	0	0	0	0	0	0	0.0458738	0	0	0.320244	0.0524111	0	0	0.0516584	0	0.0466455	0	0	0.103739	0.280503	0.222163	0.219127	0	0.36359	0.217621	0.307738	0.542205
AT1G04047	0.722631	0.767285	0.257302	1.07932	1.31763	1.86724	1.1717	1.57883	0.992897	0.606294	1.01728	0.673132	1.0766	2.04895	0.937144	0.979727	0.797594	1.6792	2.32053	1.43915	1.59567	2.44057	1.5761	1.93678	1.70778	2.26981	2.40211	0.909963	1.28372	1.65218	1.42068	2.47974	2.41672	3.23681	1.83869	2.81225
AT1G04050	0.334846	0.764741	0.512897	0.166925	0.207652	0.206784	0.506053	0.329358	0.164934	0.45657	0.513451	0.572239	0.549292	0.395929	0.345188	0.621924	0.485803	0.397488	5.61979	6.02309	6.44397	5.81092	4.8828	5.4431	5.72102	4.91463	4.8591	5.82286	5.80025	6.58682	5.80271	5.6845	6.05467	6.10061	5.62777	6.21729
AT1G04053	0.949646	0.598695	1.17114	0.493684	0.263619	0.728484	0.518075	0.544339	1.05646	0.63077	0.518995	0.648812	0.900053	0.880944	1.14454	0.600646	1.12615	0.687876	3.52601	2.18349	2.87747	2.41214	3.38193	2.22058	3.83106	3.69485	2.47893	4.13666	3.43903	3.04109	3.5538	3.60186	3.64776	4.69505	3.63251	4.93726
AT1G04057	0.0917272	0	0.103425	0	0.814824	0.18764	0.376782	0.177106	0.108847	0.38993	0.377451	0.572977	0.185465	0.80679	0	0.168776	0	0.303738	0.392742	0.385656	0.171039	0.196202	0.285088	0.190656	0.343231	0.188768	0.373763	0.381672	0.206403	0.204342	0.705425	0.276026	0.859951	0.600495	0.188702	1.89511
AT1G04063	0	0	0	0	0	0	0	0	0	0	0	0	0	0	0	0	0	0	0	0	0	0	0	0	0	0	0	0	0	0	0	0	0	0	0	0
AT1G04067	0.965896	0.298637	0.150217	0.162964	0.266281	0.0340666	0.205218	0.0643082	0.0395231	0.460156	0.27411	0	0.437734	0.292951	0.356819	0.183852	0.266086	0.441157	0.285215	0.595146	0.931579	0.28497	0.759128	0.0692285	0.311573	0.411257	0.407148	0.0692939	0.337258	0.74198	0.585473	0.334089	0.485728	0.436088	0.342595	0.579475
AT1G04070	3.80349	3.48274	5.10141	4.71934	5.71947	4.93275	4.11006	5.54379	5.42784	3.75153	4.04064	5.20205	4.29756	4.09972	5.03347	4.18529	3.87271	3.92379	14.1564	12.9341	15.8994	11.2728	11.5122	11.29	16.2088	14.9384	13.1431	16.8347	17.5366	16.0047	14.7482	12.5426	12.8959	19.3664	14.345	17.5165
AT1G04073	1.03065	0.412548	1.82614	0.504278	0.392374	0.677677	1.13398	1.63462	0.873579	2.26888	0.98453	1.22629	0.893099	2.26628	2.05056	1.28683	1.98494	1.21886	0.472807	0.464277	0.549085	0.86607	0.457609	0.153016	0.895272	0.1515	0.299973	0.459481	0.165654	0	1.13231	0.59075	0.843547	1.92777	0.530066	0.560357
AT1G04077	0.924995	1.78243	0.805092	1.68329	1.13883	0.697125	1.29984	0.924317	0.577703	1.08651	0.567604	0.743371	0.869512	0.660144	0.538942	0.76141	0.777867	0.877688	1.30279	2.45623	2.85952	2.22152	2.00065	2.96824	1.53325	1.11876	1.28943	1.70498	1.2598	1.39183	1.44412	2.09983	1.53829	1.41649	1.11838	1.48227
AT1G04080	28.6036	30.4992	30.5793	30.5589	29.6234	31.2093	31.5903	36.1848	34.4249	31.1794	28.7909	31.8421	30.6552	30.7266	33.9193	28.6635	30.4448	29.8336	46.5128	48.2877	50.6927	42.6902	44.3719	44.8386	50.9495	49.4248	47.8949	51.864	54.175	55.4469	53.3339	52.9595	56.9598	55.9673	52.4652	55.7201
AT1G04083	4.11672	4.19449	5.83731	6.34788	3.98938	6.37975	6.14908	7.82807	9.77011	4.17615	3.72166	7.33793	4.60325	5.4176	6.41496	5.56625	3.61272	8.12397	9.48079	7.9985	9.94419	5.06987	8.0775	7.51947	8.05219	5.96883	5.52796	6.81285	7.01769	6.80868	5.071	6.50684	5.91264	5.64866	6.15923	6.2399
AT1G04087	0	0	0	0	0	0	0	0	0	0	0	0	0	0	0	0	0	0	0	0	0	0	0	0	0	0	0	0	0	0	0	0	0	0	0	0
AT1G04090	0.195105	0.100224	0.384977	0.206833	0.158871	0.191241	0.175311	0.164809	0.192933	0.354218	0.250888	0.414707	0.230118	0.286009	0.261273	0.2842	0.25978	0.188432	0.408982	0.538319	0.682128	0.565128	0.564276	0.270352	0.501914	0.744469	0.521719	0.727258	0.448167	0.715343	0.392975	0.366944	0.491155	0.416884	0.602058	0.530385
AT1G04093	0	0	0	0	0	0	0	0	0	0	0	0	0	0	0	0	0	0	0	0	0	0	0	0	0	0	0	0	0	0	0	0	0	0	0	0
AT1G04097	0.215084	0.662922	0.666914	1.05237	0.716483	1.09996	1.65654	1.66113	1.02091	1.31433	0.331896	0.111961	0.489245	1.59619	0.51845	1.58301	0.859148	1.54313	0.748241	1.46948	1.90502	1.55271	1.50409	1.67646	1.96174	1.32788	0.76686	1.34243	0.725967	1.37755	0.649825	0.647232	1.28828	0.469352	1.27211	0.467758
AT1G04100	2.2687	2.57212	4.08102	3.14403	2.74922	3.25938	3.50136	4.05122	4.34165	3.44237	2.61719	3.24935	3.8182	3.43148	3.93374	3.29366	4.75377	4.34243	5.69911	7.70523	7.94715	8.27485	6.80659	6.52814	6.03566	6.77384	7.81496	7.38009	6.81649	7.30352	7.66475	7.26108	8.66072	7.75517	7.06825	9.72521
AT1G04103	0	0	0	0	0	0	0	0	0	0.164971	0	0	0	0	0	0	0	0	1.10773	0.897392	0.506537	1.02377	1.6886	2.01655	1.50053	0.612285	0.685233	0.403692	0.523945	0.518715	0.625322	0.544974	0.539	0.818623	0.612072	0.365723
AT1G04105	0.0853382	0.239114	0.288664	0.66807	0.075807	0.392783	0.131452	0.782657	0.405062	0.453464	0.614531	0.533068	0.345095	0.469122	0.411407	0.706594	0.170441	0.989036	0.593753	0.986684	1.0741	1.00395	0.928309	1.1086	0.678564	0.965908	0.825859	0.887721	1.10415	1.0456	0.984436	1.1984	0.844501	0.698337	0.658345	1.06715
AT1G04110	2.12962	3.0983	2.70136	1.08206	2.03122	0.760975	1.88552	2.06251	1.96821	2.04562	2.28911	2.6506	1.17999	1.27576	1.42593	1.77712	1.29509	1.64241	0	0	0.0190913	0	0.0282857	0.0141873	0	0.00702339	0.0347661	0.0142007	0.0383976	0.0684258	0.0524928	0.0273865	0.00711017	0	0.0140419	0.0222665
AT1G04117	0.0890486	0.237035	0.188259	0.098032	0.217533	0.0569251	0.0800142	0.161188	0.158503	0.106465	0.206116	0.197004	0.0675185	0.159094	0.238497	0.112645	0.100041	0.380871	0.27404	0.257396	0.290577	0.13095	0.230636	0.17352	0.437335	0.320697	0.294815	0.173684	0.212899	0.247969	0.183435	0.334956	0.173925	0.12145	0.183192	0.229971
AT1G04120	8.96712	7.81681	7.80681	15.2593	14.9478	11.6887	10.2218	11.6004	7.61178	8.01038	9.10111	8.38391	6.12036	7.49063	7.07532	6.79762	6.86371	6.58796	38.2415	37.1127	33.6091	33.7637	32.9719	34.2655	30.9085	39.0781	30.6551	33.1002	37.3304	32.6243	32.1264	28.6908	24.0325	23.5746	24.4629	20.0207
AT1G04123	0.112849	0.0632393	0.699821	0.717791	0.150367	0.461692	0.0579426	0.544716	0.0669552	0	0.0580454	0.0587427	0.285214	0.124071	0.120896	0.20764	0.507117	0.435957	1.08715	0.118615	0.894296	0.663797	0.993745	0.410475	0.897311	0.986994	1.66687	1.1152	1.33313	1.19412	0.991838	0.622571	0.940414	0.861895	1.2188	0.306774
AT1G04127	0	0	0	0.0696484	0.0632249	0	0	0	0.337832	0	0.0732191	0	0	0	0	0	0	0	0	0	0.72993	0.07612	0.0737365	0	0.0665811	0.0732356	0.580031	0.518267	0.480464	0.079278	0.390973	0	0.148281	0.310629	0.805311	0.696543
AT1G04130	4.08208	3.20412	2.68101	2.6765	3.60174	2.60072	4.19192	3.58256	2.21811	3.73933	2.36126	2.9763	2.75122	2.04001	1.84056	2.47836	2.34704	2.26043	10.0484	9.33253	9.90537	7.74662	7.33318	6.51347	9.73305	10.4371	8.05066	10.3227	10.6545	10.2113	10.1775	9.63679	10.7379	12.5219	9.45801	11.1941
AT1G04133	0.772291	0.683344	1.87905	0.079551	0.288857	0.914633	0.333925	0.667084	0.868197	0.647959	1.54714	1.52341	1.31496	2.05569	4.74645	1.38361	2.84135	6.59514	0.217544	0.0427237	0.303168	0.347771	0.294771	0.380182	0.190119	0.0418241	0.786719	0.16913	0.137194	0.362199	0.312593	0.326172	1.43959	0.399144	0.543524	0.972372
AT1G04137	0	0	0	0	0	0	0	0	0	0	0	0	0	0	0	0	0	0	0	0.0348731	0	0	0	0	0	0	0	0.0345129	0	0.0369555	0	0.0332797	0	0	0	0.0360771
AT1G04140	20.0511	20.0414	23.4544	26.2367	25.4521	23.2038	23.4992	26.9361	26.9008	20.0632	24.8033	23.6754	20.797	22.5088	25.2841	21.8439	24.4821	24.472	47.2006	45.1628	48.7936	46.1524	47.2556	47.0624	42.2804	46.2242	49.7416	44.1264	46.5238	41.0068	46.1944	48.4955	47.6514	36.7375	43.5597	36.8272
AT1G04143	0	0	0	0	0	0	0	0	0	0	0	0	0	0	0	0	0	0	0	0	0	0	0	0	0	0	0	0	0	0	0	0	0	0	0	0
AT1G04147	0.740417	0.345769	0.417421	0.0603787	0.16443	0.441763	0.633617	0.0595661	0.146434	0.45901	0.317371	0.128473	0.686155	0.94972	0.99152	0.908236	0.985857	0.204313	2.24555	2.14018	3.10638	1.97967	1.91768	1.0901	2.25106	1.26977	3.77125	2.8241	2.70736	3.84869	2.98265	4.70369	5.52747	4.24127	4.37918	6.23965
AT1G04150	0	0	0	0	0	0	0	0	0	0	0	0	0	0	0	0	0	0	0.581853	0.634838	0.469252	0.269145	0.432791	0.470766	0.833377	0.730228	0.640898	0.481682	0.74182	0.700777	0.547432	0.600782	0.482348	0.664485	0.605723	0.514459
AT1G04153	0	0.0835859	0	0	0	0	0	0	0	0	0	0	0	0	0	0	0	0	0	0	0	0	0.0386315	0.0775058	0	0	0	0.232737	0	0	0	0	0	0.0813714	0	0
AT1G04157	1.21977	2.22153	1.97703	4.62527	2.09935	6.62785	2.89661	3.01749	6.24201	3.07872	1.96065	4.36524	2.46628	7.62731	8.24886	5.68102	5.48137	13.6317	3.83534	7.0515	5.25963	6.27804	9.8725	7.0513	6.27578	6.19703	14.1341	6.82006	5.1463	5.51951	6.95168	8.25868	10.4825	5.82258	8.39053	11.1082
AT1G04160	2.16173	2.75688	2.30077	3.04808	2.33926	2.21775	2.04836	2.0964	2.04438	2.23819	2.64165	2.34262	2.07946	2.48833	1.81411	2.02493	1.93959	1.44248	7.11358	5.93177	5.47219	5.68528	6.1418	5.30331	4.1762	6.19781	4.34751	5.15841	5.13697	4.16268	3.83232	3.50551	2.62713	2.97331	2.84347	2.32926
AT1G04163	0.0722738	0.148506	0.067909	0.0471496	0.0214006	0	0.0742186	0.162803	0.18582	0.115213	0.272618	0.0877841	0.0608884	0.026487	0.0903323	0.0664913	0.0481159	0.0531825	1.01861	0.835633	0.26953	0.128827	0.311982	0.325481	0.85639	0.49578	0.319038	0.40097	0.39302	0.322011	0.423481	0.507468	0.577192	0.223429	0.284974	0.301259
AT1G04167	0	0	0	0	0	0	0	0	0	0	0	0	0	0	0	0	0	0	0	0	0	0	0	0	0	0	0	0	0	0	0	0	0	0	0.24505	0
AT1G04170	43.3106	42.2885	45.1013	25.1045	27.0631	18.3299	36.0631	33.8943	27.6665	45.5028	37.3078	38.1236	36.6812	29.5547	28.3067	32.8282	31.7284	28.0048	73.0175	73.8157	76.6601	52.0607	52.5249	51.3963	66.2735	64.0588	57.9061	77.4796	82.7269	78.43	66.3597	60.4631	58.8361	77.578	62.0478	65.9007
AT1G04173	0.0840832	0.565434	0.189613	0	0	0	0.604421	0.324694	0	0	0.345996	0.437691	0.425025	0.554668	0	0.232068	0.671736	0.185617	0.360013	0	0.156785	0.0899261	0	0	0	0	0	0	0	0.0936568	0.0923771	0.0843411	0	0	0	0.182861
AT1G04177	0	0	0	0	0	0	0	0	0	0	0	0	0	0	0	0	0	0	0	0	0	0	0	0	0	0	0	0	0	0	0	0	0	0	0	0
AT1G04180	0.852968	2.4949	5.55937	2.05617	1.67249	1.65974	1.78389	3.45447	3.02415	0.939652	1.88336	1.72189	1.47225	2.36735	2.19533	2.32546	2.43072	2.20445	5.7231	3.66274	2.12388	3.37084	1.6057	1.52426	2.6565	1.49846	1.73781	4.50137	7.9465	9.83686	5.35977	3.04671	2.49218	5.45914	2.5465	2.38662
AT1G04183	6.50395	6.77225	9.08724	5.43618	5.34479	5.44599	6.44199	5.44553	6.77465	7.80215	6.97216	7.68766	8.01817	7.94942	7.84673	7.99645	7.7325	8.45239	19.9708	21.5778	24.1675	16.5443	21.507	19.0698	26.4316	21.3257	22.732	22.0751	21.9526	23.723	24.8543	24.6211	25.4619	31.295	27.0149	27.146
AT1G04187	2.68815	2.00856	1.29899	1.25263	2.04679	0.916494	4.46936	2.96586	4.55695	4.08117	1.31685	1.99901	2.71762	2.25179	1.64563	1.29542	1.02264	1.27162	3.4255	2.82551	3.46098	1.09522	1.98923	3.7249	3.95164	1.71229	3.65117	1.5979	3.02441	2.13873	4.07838	5.778	6.53377	3.49168	3.8184	2.0879
AT1G04190	12.4353	12.0663	12.2481	8.90164	9.71398	7.15135	11.8258	12.1801	9.5456	11.2101	11.2246	9.98676	9.6733	8.99048	10.1471	9.86009	9.48271	9.61336	38.0032	38.6272	39.1344	27.6338	24.8135	29.3041	34.8645	32.5737	28.3913	35.7115	39.2914	41.6748	34.0086	31.8388	31.0987	44.4788	35.0384	37.4484
AT1G04193	0	0	0.49591	0.143464	0.390697	0	0.301103	0.424599	0.173969	0	0	0.305261	0	0	0.471184	0.404631	0.439212	0.647281	0.313858	0	0.546739	0.156794	0.303769	0.304724	0.274291	0.301705	0.448037	0	0.164946	0.979795	0.161068	0.588225	0.305434	0.799805	0.452401	0.318835
AT1G04197	0	0	0	0	0	0	0	0	0	0	0	0	0	0	0	0	0	0	0	0	0	0	0	0	0	0	0	0	0	0	0	0	0	0	0	0
AT1G04200	9.32349	9.463	8.3457	10.9799	8.28767	7.69109	10.7457	13.7526	10.3648	9.78331	10.3311	9.229	9.80798	9.72584	8.12882	8.78855	10.5673	8.06721	26.8277	23.8872	23.9622	26.1815	26.9736	24.0175	21.5726	25.1702	20.8646	21.4995	22.493	24.1052	21.971	20.6815	18.7655	20.4199	19.767	20.3101
AT1G04203	0	0	0	0	0	0	0	0	0	0	0	0	0	0	0.713638	0	0	0	0	0	0	0.178106	0	0	0	0	0	0	0	0	0	0	0.173474	0	0.171297	0
AT1G04207	0	0	0	0	0	0	0	0	0	0	0	0	0	0	0	0	0	0	0	0	0	0	0	0	0	0	0	0	0	0	0	0	0	0	0	0
AT1G04210	13.7489	14.3085	14.5343	10.5075	10.487	9.10854	12.224	12.8896	12.0271	15.71	13.9198	13.8958	12.846	13.0499	12.4323	12.4602	11.593	10.4141	26.2655	23.0261	23.4147	19.5737	19.7086	20.4586	22.8904	24.2684	20.7889	21.1932	24.2915	21.185	24.0864	22.8051	19.0558	17.6016	20.5652	15.9488
AT1G04213	0	0	0	0	0	0	0	0	0	0	0.160416	0.162344	0.157646	0	0	0	0	0.172118	0	0	0	0	0.3231	0.324115	0	0	0	0.162211	0	0.347382	0.171317	0	0	0.17014	0.48119	0.339125
AT1G04217	0	0	0	0	0	0	0	0	0	0	0	0	0	0	0	0	0	0	0	0	0	0	0	0	0	0	0	0	0	0	0	0	0	0	0	0
AT1G04220	1.00702	0.771247	1.01244	4.29486	2.86257	3.71658	0.646326	0.866855	0.129455	0.329981	1.24315	1.29303	0.449645	0.286018	0.134855	0.331979	0.703943	0.185254	19.6811	15.2244	17.2831	26.0724	19.5701	18.5328	21.557	20.0416	12.4639	12.5356	11.3771	16.2364	13.2486	10.2947	7.80626	14.1739	10.2375	7.62865
AT1G04223	1.90589	0.82157	0.99182	2.15196	1.30232	2.09932	1.20441	2.123	0.695876	2.49289	3.01638	0.915784	1.48214	1.45067	1.25649	2.83242	2.78168	0.809101	2.04008	0.61639	1.7769	1.56794	1.06319	1.21889	1.09716	2.11194	1.94149	2.13508	1.64946	1.95959	1.28854	2.20585	2.7489	2.55937	2.4128	3.02894
AT1G04227	1.11177	1.60206	0.895393	1.08793	3.10387	0.812237	1.79407	2.14658	1.31927	1.18153	2.45081	2.3149	1.44508	0.523853	0.850749	1.16893	1.11023	1.57775	3.23012	2.00327	3.70188	1.35888	3.29083	1.48553	2.37719	1.79766	1.94149	4.79123	1.9656	3.18433	3.83878	2.54898	2.15076	1.9062	4.57428	1.38162
AT1G04230	6.96904	6.70472	6.6992	7.48667	7.79031	6.68058	7.66849	8.13236	7.43672	5.91423	6.52037	6.49278	6.2946	7.08041	6.45237	6.87008	6.67493	7.14198	10.4545	9.72048	10.1587	9.89059	11.7838	9.90704	11.4968	12.0178	9.73165	8.75226	9.24869	9.93829	9.97015	9.25591	10.7779	10.7786	10.9566	11.1402
AT1G04233	1.35649	0.588513	0.74007	0.556654	2.17674	0.895118	1.16831	0.549163	0.93464	0.790554	1.17039	0.364445	0.884746	1.10651	0.984438	0.684363	0.786548	0.821073	0.843093	2.0697	0.938313	1.59114	1.81332	1.09141	1.80109	1.84602	1.56013	1.63866	1.52617	2.24203	1.8268	1.36065	1.91441	2.00522	1.35028	1.33228
AT1G04237	12.7208	13.6122	9.41064	1.97142	4.49958	1.41296	12.472	8.05741	4.37141	17.8622	9.29662	9.28845	14.897	12.2772	5.73485	15.9395	11.3237	8.38642	21.8726	24.6846	23.9345	14.0973	17.8301	14.0577	19.2768	14.333	21.2848	21.0765	24.609	26.4791	17.2007	21.1317	18.8272	20.7251	18.5317	20.154
AT1G04240	63.5281	34.0665	39.7909	31.9474	45.484	24.551	44.7565	37.558	43.6051	34.4235	30.1727	27.9941	42.9572	41.8984	45.2903	43.7688	54.31	56.7543	39.565	23.6707	30.3875	46.295	58.8578	44.1734	25.1161	27.5708	34.0677	21.1257	17.3111	25.5347	28.8007	25.7002	30.1871	21.4521	19.1278	26.1889
AT1G04243	0	0	0	0	0	0	0	0	0	0	0	0	0	0	0	0	0	0	0	0	0	0	0	0	0	0	0	0	0	0	0	0	0	0	0	0
AT1G04247	0.0968674	0.100216	0.151229	0.32083	0.357432	0.243883	0.0306074	0.0863216	0.0530523	0.0158377	0.0766543	0.232725	0.015066	0.0655386	0.0239481	0	0.0148821	0.0822458	1.36389	0.869359	1.22963	1.78508	1.29689	1.29322	1.32439	1.21908	0.819779	0.945642	0.922176	0.96277	0.704024	0.672677	0.488999	0.910568	0.766448	0.907476
AT1G04250	71.5294	58.3165	43.5418	65.994	79.1478	59.1471	62.9148	45.0888	33.0739	66.6606	40.8788	40.719	60.4763	42.944	32.2176	54.7588	39.7732	33.3519	107.696	97.0741	95.8677	77.0849	76.4792	69.8164	75.6613	75.7989	84.1963	94.3101	97.3138	103.306	89.8747	83.9377	67.1843	81.2423	79.3361	73.9418
AT1G04253	0	0	0	0	0	0	0	0	0	0	0	0	0	0	0	0	0	0	0	0	0	0	0	0	0	0	0	0	0	0	0	0	0	0	0	0
AT1G04257	0	0	0	0	0	0	0	0	0	0	0	0	0.0688135	0	0	0	0	0	0	0	0	0	0	0	0	0	0	0.141613	0	0	0	0	0	0	0	0
AT1G04260	5.29117	6.03481	7.10805	7.04277	6.01437	7.06135	5.92626	8.49198	7.60719	5.36821	6.22471	7.90904	6.66962	6.57931	7.88162	6.80515	7.4533	7.47315	11.6983	12.1177	12.985	12.1017	11.8332	12.0781	14.9738	13.083	13.8077	12.2005	12.7908	15.3947	14.335	14.4115	17.8262	17.712	16.3139	20.8402
AT1G04263	0	0	0	0	0	0	0	0	0	0	0	0	0	0	0	0	0	0	0	0	0	0	0	0	0	0	0	0	0	0	0	0	0	0	0	0
AT1G04267	1.22521	0.274639	0.967025	1.07905	0.108837	0.37595	1.384	1.06453	0	0.911462	0.756249	0.510223	0.990915	1.48176	0.262517	0.78903	0.367056	0.540942	1.18033	0.643908	0.913835	0.393106	0.888525	1.40064	1.26076	1.00856	1.2481	1.65687	1.10278	1.22824	1.61528	0.86028	1.4039	1.4705	1.38629	1.99841
AT1G04270	258.573	252.495	272.501	128.752	150.368	112.639	220.459	199.715	168.451	251.538	223.171	226.393	254.019	213.154	217.69	228.589	216.638	201.474	488.514	503.543	497.077	312.398	327.378	334.944	475.814	457.538	383.5	481.517	528.073	599.359	483.825	454.176	507.06	635.518	491.824	608.694
AT1G04273	1.07206	1.46856	1.74602	0.233129	1.90465	1.46203	1.83485	1.83993	0.5654	1.13933	1.96065	1.36414	2.5289	0.916743	0.893286	1.53423	0.594766	1.57775	2.42259	1.25204	3.44275	2.8027	1.48087	1.23794	3.34292	2.57392	2.66955	2.2304	2.9484	2.65361	2.74822	2.8676	3.59839	2.33943	2.69556	2.33148
AT1G04277	1.33818	2.45422	1.646	1.54758	0.972587	0.248856	1.62404	1.64419	0.866144	3.49071	1.37662	2.40637	2.5827	3.34375	2.60655	1.45495	1.45781	1.87987	2.34392	1.27868	2.83548	1.82148	2.14254	2.65498	3.07265	2.00281	3.84168	2.78404	2.46366	4.33611	2.80669	2.68456	5.19562	4.38021	3.8791	5.68816
AT1G04280	6.03453	5.10608	6.65326	5.20233	4.86014	7.22371	7.62863	9.93154	13.2604	5.38047	8.28687	8.63566	7.07593	12.0073	13.4653	9.82725	12.3266	14.0287	29.7796	34.734	40.3151	28.4738	28.4503	27.1859	25.2481	25.6922	31.4752	34.8587	35.2462	30.0394	35.1215	33.7755	31.3935	31.2154	31.8904	30.7649
AT1G04283	0	0	0	0	0	0	0	0	0	0	0	0	0	0	0	0	0	0	0	0	0	0	0	0	0	0	0	0	0	0	0	0	0	0	0	0
AT1G04287	0	0	0	0	0	0	0	0	0	0	0	0	0	0	0	0	0	0	0	0	0	0	0	0	0	0	0	0	0	0	0	0	0.0563655	0	0	0
AT1G04290	20.1177	15.2163	12.8141	20.8146	21.5704	21.5634	18.2669	14.1516	11.5034	18.8544	13.9182	14.4528	15.3191	11.5118	9.60401	13.2696	11.161	12.3103	15.8673	16.7928	16.7599	14.2934	13.0658	12.0065	14.9015	15.9792	12.2722	15.3466	16.2013	16.3541	14.8898	16.1435	11.6178	17.2264	14.4731	15.3002
AT1G04293	0	0	0	0	0	0	0	0	0	0	0	0	0	0	0	0	0	0	0	0	0	0	0	0	0	0	0	0	0	0	0	0	0	0	0	0
AT1G04295	2.82776	2.64689	2.13727	3.52734	2.62234	3.65507	2.64856	2.99989	2.21243	2.54285	1.40655	2.62044	1.53933	2.08403	2.43018	2.25846	2.26528	2.19513	5.18889	3.85411	4.66437	3.82186	3.12271	3.294	4.62196	3.61309	3.95685	3.49106	3.63597	3.84197	3.78947	4.42608	5.01724	5.32305	4.1552	6.72413
AT1G04297	0.340441	0.557664	0.11811	0.230637	0.465258	0.0535704	0.215139	0.227533	0.0932262	0.139155	0.134701	0.190847	0.0264748	0.287919	0.0561105	0.0722776	0.183061	0.49139	0.728821	0.935878	0.903371	0.22406	0.705394	0.408236	0.44096	0.377247	0.426832	0.599313	0.942834	0.495881	0.201396	0.945651	0.436467	0.400024	0.781169	0.51257
AT1G04300	15.8358	16.3538	19.8447	19.6486	18.048	20.5521	17.4498	23.0161	23.6189	16.9017	20.666	20.9547	17.7194	20.3069	22.7242	19.0539	20.2503	22.1895	28.298	27.8692	29.2924	28.8976	32.4139	31.4954	33.6289	33.1039	38.8634	29.5381	30.7006	29.6849	35.2174	37.902	43.9583	29.2531	38.707	36.4898
AT1G04303	0.576571	0.64621	0.162525	0.634737	0.896306	0.516009	1.55422	0.347886	0.427613	0.382967	0.741421	0.450196	0.218584	0.633907	0.617687	0.198915	0.43183	0.0795503	0.385729	0.909046	1.14229	1.54159	0.597328	0.674105	1.0113	0.519111	1.02785	0.599771	0.405433	1.28444	0.712623	0.722924	0.900901	0.707726	1.33439	0.783692
AT1G04307	0	0	0	0	0	0	0	0	0	0	0	0	0	0	0	0	0	0	0	0	0	0	0	0	0	0	0	0	0	0	0	0	0	0	0	0
AT1G04310	1.0082	1.6186	1.26735	0.659945	0.853235	1.40048	0.468695	0.802321	1.33379	1.39	1.6959	1.50352	0.943494	0.876279	1.83908	1.12181	1.42857	2.2482	4.76882	5.90001	4.63631	4.3786	4.03682	4.87074	4.81763	5.36923	5.72502	4.3793	4.47593	5.26591	4.34077	4.66697	5.25818	4.89069	4.54755	6.44445
AT1G04313	0.147871	0.994384	0.833642	0.096467	0.0437851	0.453732	0.0506165	1.95096	1.46224	1.15242	1.97755	0.974994	0.797288	1.40898	1.26732	0.997624	1.03366	0.707266	0.0527606	0	0	0	0	0	0	0	0	0	0	0	0	0	0	0	0	0
AT1G04320	0	0	0	0	0	0	0	0	0	0	0	0	0	0	0	0	0	0	0	0	0	0	0	0	0	0	0	0	0	0	0	0	0	0	0	0
AT1G04323	0.14354	0	0	0	0	0	0	0	0.340659	0.152546	0.147664	0	0	0.473441	0	0.264111	0.430024	0.158435	0	0	0	0	0	0	0	0	0	0	0	0	0	0	0	0	0	0
AT1G04327	0	0	0	0	0	0	0	0	0	0	0	0	0	0	0	0	0	0	0	0	0	0	0	0	0	0	0	0	0	0	0	0	0	0	0	0
AT1G04330	0.0988645	0.110805	0.0557363	0.338608	0.483024	0.1264	0.253812	0.286329	0.410607	0.315203	0.305115	0.205853	0.499741	0.652175	0.344222	0.0909545	0.148092	0.30009	2.69854	5.45559	3.87129	4.89022	3.07271	3.15942	3.19071	3.07727	2.87028	3.98515	2.53051	2.20242	2.11802	2.62794	2.11119	2.91249	2.3135	3.54762
AT1G04333	0	0	0	0	0	0	0	0	0	0	0	0	0	0	0	0	0	0	0	0	0	0	0	0	0	0	0	0	0	0	0	0	0	0	0	0
AT1G04337	0	0	0	0	0	0	0	0	0	0	0	0	0	0	0	0	0	0	0	0	0	0	0	0	0	0	0	0	0	0	0	0	0	0	0.0479447	0.0506844
AT1G04340	10.0223	9.31774	9.91108	9.22868	10.4792	8.36884	11.4225	12.0071	8.61747	9.53369	8.62008	7.79995	9.00271	9.14034	8.13199	9.70416	9.1553	8.46906	39.5177	38.9428	35.3542	27.3592	27.2345	30.735	33.5829	34.9107	30.0932	36.4042	37.3033	39.127	33.5382	31.5106	34.0756	45.8205	33.1748	38.2149
AT1G04343	1.43714	3.79299	3.60674	2.44974	2.34735	4.03045	1.85667	4.25173	4.34594	2.41414	2.62303	4.15073	2.71832	3.41496	3.42691	2.17516	1.57404	3.32606	0.446611	0.389825	0.864438	0.991618	1.29677	0.385434	0.910721	0.667829	1.27509	0.771597	0.573743	0.206551	0.407458	0.325511	0.482915	0.91048	0.858339	1.51231
AT1G04347	2.37888	1.77747	3.52929	2.57292	1.77953	3.62839	2.61432	1.97423	2.42668	1.72978	1.76029	2.99802	2.02523	3.30372	2.59323	1.30545	2.87572	3.50099	7.10304	7.19422	6.92602	5.31155	6.70177	4.94453	7.30075	6.48446	6.58974	7.94478	8.87455	9.39029	4.95195	5.56775	4.34741	9.74477	6.18171	9.6663
AT1G04350	34.1565	30.084	23.9556	36.6578	43.3368	42.1964	33.7967	30.6821	25.6942	35.7173	27.2289	29.8379	35.1689	30.0042	24.6024	33.6159	27.12	22.9835	1.57301	1.1432	1.57134	1.36743	1.67727	1.62214	1.18831	1.1533	1.64078	1.0623	0.924765	1.20222	1.3591	1.3408	1.80754	2.21034	1.91296	1.76046
AT1G04353	0.868803	0.986897	1.04579	1.17187	1.26194	0.68448	1.0248	0.986082	1.21207	1.16038	0.507272	0.831163	1.11571	1.01974	0.62889	0.78849	1.20761	0.738658	1.58347	1.87575	2.27677	1.45654	2.17722	1.6472	2.54804	2.62149	2.21259	2.00293	1.8625	2.26238	2.91509	2.99125	3.64451	3.91986	3.24855	4.74914
AT1G04357	0.134798	0.188848	0	0.461677	0.239484	0.103405	0.207637	0.357865	0.319912	0.143255	0.0693352	0.631513	0.0340688	0.185253	0.108308	0.620063	0	0.223178	0.396793	0.708425	0.345606	0.216247	0.209475	0.280178	0.157623	0.208052	0.102987	0.315498	0.94787	0.525509	0.296187	0.676055	0.351039	0	0	0.219865
AT1G04360	1.86552	1.9808	1.64953	0.518835	0.366321	0.281191	1.56282	1.25119	1.28162	3.92341	1.90902	1.49241	1.43929	2.77429	1.84077	1.81563	2.03943	2.10246	8.57603	8.8341	9.14489	8.91519	8.78861	8.55092	10.3055	8.94107	8.93176	7.81342	7.14723	8.25703	9.1366	9.59259	8.80609	8.88099	7.68564	8.30633
AT1G04363	1.88561	2.99961	2.81192	1.72614	1.35082	0.80878	2.81083	1.76164	3.17586	1.61607	2.94097	1.64646	2.33673	2.54125	2.1504	2.18242	1.94375	2.01415	1.43239	0.31967	0.623806	0.780635	0.504127	0.379284	1.02422	0.938817	0.743551	1.01238	0.821218	0.542014	0.601434	1.03722	0.760335	0.331834	0.688227	1.71968
AT1G04367	0	0	0	0	0.0454164	0	0	0	0	0	0	0	0.0258435	0.0562108	0	0	0	0	0	0	0	0	0	0	0	0	0	0	0	0	0	0	0	0	0	0
AT1G04370	0	0.130603	0	0	0.0414054	0.119187	0.0239328	0.0224991	0	0	0.335654	0.14558	0	0	0	0	0	0	0.424092	0.538923	0.217284	2.56729	1.18309	1.21103	0.13081	2.47001	0.569786	1.69704	0.524419	0.519185	0.153627	0.257149	0	0.457714	0.527391	0.430818
AT1G04373	0	0	0	0	0	0	0	0	0	0	0	0	0	0	0	0	0	0	0	0	0	0	0	0	0	0	0	0	0	0	0	0	0	0	0	0
AT1G04377	0	0	0	0	0	0	0	0	0	0	0	0	0	0	0	0	0	0	0	0	0	0	0	0	0	0	0	0	0	0	0	0	0	0	0	0
AT1G04380	0.0504499	0.0452347	0	0.0394947	0.00896306	0	0.0103615	0.00974081	0.071839	0	0.0103799	0	0.0306018	0.0554668	0.0108095	0.0185654	0	0	0.388814	0.477249	0.743163	0.723006	0.637647	0.713053	0.528575	0.56064	0.503646	0.57728	0.329212	0.359642	0.288216	0.172056	0.525525	0.264218	0.352873	0.296236
AT1G04383	0	0	0	0	0	0	0	0	0	0	0	0	0	0	0	0	0	0	0	0	0	0	0	0	0	0	0	0	0	0	0	0	0	0	0	0
AT1G04387	0	0	0	0	0	0	0	0	0	0	0	0	0	0	0	0	0	0	0	0	0	0	0	0	0	0	0	0	0	0.169455	0	0	0	0.0414976	0	0
AT1G04390	3.02874	3.19488	3.38152	3.49168	3.03777	3.14846	3.87764	3.87946	3.8994	3.6185	3.01394	3.2923	3.65732	3.22111	3.26063	3.42384	3.38533	2.92243	4.10546	4.40592	4.93236	4.88528	3.994	5.10205	5.49528	4.30805	5.23296	4.28834	5.17266	4.18392	5.79049	5.14778	6.39758	4.36297	4.7647	4.44502
AT1G04393	0	0	0	0	0	0	0	0	0	0	0	0	0	0	0	0	0	0	0	0	0	0	0	0	0	0	0	0	0	0	0	0	0	0	0	0
AT1G04397	0.0828647	0	0	0	0	0.0847551	0	0	0.491652	0	0	0	0	0	0	0	0	0	0.088699	0.174197	0	0	0	0.258353	0	0.341058	0.253238	0	0	0.184599	0.182077	0.166238	0	0.0904127	0.596645	0
AT1G04400	41.2967	41.7242	56.1727	86.7525	66.5354	112.395	53.4811	74.7777	98.9294	38.1222	62.0588	61.87	45.2831	56.8952	71.0324	48.422	59.8716	70.6672	49.9971	50.3433	51.1659	65.499	70.0963	61.5646	48.4979	56.8375	58.7512	48.258	44.6101	41.6168	50.945	51.3799	55.2976	37.7548	49.1967	42.7481
AT1G04403	0	0	0	0	0	0	0	0	0	0	0	0	0	0	0	0	0	0	0	0	0	0	0	0	0	0	0	0	0	0	0	0	0	0	0	0
AT1G04407	0	0	0	0	0	0	0	0	0	0	0	0	0	0	0	0	0	0	0	0	0	0	0	0	0	0	0	0	0.0736589	0	0	0	0	0	0.0673421	0
AT1G04410	300.331	294.295	302.757	292.405	282.932	296.578	309.669	311.035	306.452	271.371	345.773	343.217	259.438	265.94	305.514	258.223	287.268	326.356	659.88	711.709	683.447	489.717	504.349	487.257	511.991	656.718	572.93	698.639	706.356	684.464	590.934	545.096	498.927	599.497	555.867	559.741
AT1G04413	0.810002	0.801031	1.1282	1.35215	1.56605	1.75443	1.6636	2.34591	1.86582	0.354458	0.686226	1.28973	0.770712	0.942936	1.37821	1.18355	1.09437	1.8933	2.7541	2.15351	3.90918	1.83449	2.17195	3.11961	2.36233	2.74552	2.8637	4.70862	3.6453	4.03349	4.39715	4.34919	3.17651	5.40668	3.18566	6.2691
AT1G04417	0	0	0	0	0	0	0	0	0	0	0	0	0	0	0	0	0	0	0	0	0.0888451	0	0	0	0.0445723	0.0980543	0	0	0	0	0	0	0	0	0	0
AT1G04420	103.598	100.371	110.689	57.0852	55.1569	58.4696	65.9487	59.093	61.288	110.051	108.478	110.593	103.798	96.291	98.9615	107.121	96.3981	96.3134	4.58122	3.84253	4.33315	3.68329	4.08756	3.83399	4.45202	4.57587	4.73452	4.44051	3.87477	5.05272	4.62858	5.81346	6.10689	5.78853	4.7921	5.92642
AT1G04423	0	0	0	0	0	0	0	0	0	0	0	0	0	0	0	0	0	0	0	0	0	0	0	0	0	0	0	0	0	0	0	0	0	0	0	0
AT1G04425	0.900813	0.883413	0.71945	0.47748	0.900228	0.652633	1.11777	0.942109	1.78157	0.837668	0.695021	0.664294	0.645071	0.866593	0.603157	0.587025	1.16194	1.20144	26.1148	25.9987	29.3247	23.724	18.937	23.4434	27.352	24.1381	20.647	23.4265	16.4693	22.1997	20.082	19.7281	25.5702	38.6185	22.7784	40.7321
AT1G04427	0	0	0	0.110429	0.100245	0.288558	0	0.0544716	0	0.0599646	0.232182	0.117485	0	0.124071	0.362688	0	0.0563463	0.124559	0.362382	0	0.420845	0.422416	0.409189	0.293196	0	0	0.402349	0.117389	0.0634823	0.125697	0.619899	0.679168	0.176328	0.246256	0.580383	0.12271
AT1G04430	63.4213	74.2449	59.9188	57.3541	50.3708	35.9839	65.1627	60.2242	45.3626	52.4163	47.5278	46.9685	60.0419	62.1114	51.5449	61.4557	59.7289	54.6495	84.3517	88.3427	78.183	85.0122	90.9824	77.3273	79.7224	74.4809	69.3132	76.0382	85.0651	79.2884	71.6375	73.2599	67.782	66.1925	64.8934	56.1696
AT1G04433	0.414574	0.348485	0.233722	0.202843	0.736541	0.212016	0.478945	0.500283	0.368962	0.33044	0	0.161853	0.419118	0	0.610689	0.286053	0.207	0.228797	0.332822	0.108939	0.434831	0.277114	0.107375	0.484704	0	0.746516	0.211159	0.0539069	0.408128	0.28861	0.398533	0.363864	0.593796	0.339252	0.319824	1.07065
AT1G04437	0.934404	0.897654	0.526784	0.783748	0.652176	0.887456	1.2337	1.7397	1.1088	0.851171	1.16723	1.59817	0.674748	1.54099	1.78757	1.53508	1.86622	2.06274	1.28596	1.40307	1.30675	1.85591	1.17548	1.73408	1.24872	2.40366	2.44764	1.66629	0.901104	1.63553	0.879919	2.20928	2.92004	1.82057	2.60879	3.19332
AT1G04440	19.8895	20.8621	21.3091	36.1717	33.4117	35.1615	32.2799	32.5546	28.5824	20.6527	23.0781	22.3389	23.6809	26.2314	22.3614	24.9592	24.6656	22.7636	53.9302	50.8749	49.624	58.8303	59.6017	56.6043	53.2779	56.843	61.5745	51.3205	50.4234	55.0557	58.5234	58.9722	65.4437	55.7342	62.4967	64.9754
AT1G04443	0	0	0	0	0	0	0	0	0	0	0	0	0	0	0	0	0	0	0	0	0	0	0	0	0	0	0	0	0	0	0	0	0	0	0	0
AT1G04445	0.0807199	0	0	0.0394947	0	0.185763	0.082892	0.11689	0.0239463	0	0.0207598	0.126055	0	0.0221867	0.129714	0.148523	0.0201521	0.0222741	1.40405	1.03934	1.22293	1.29494	1.25439	0.964719	1.15154	1.95186	1.54177	1.13357	0.817354	1.7083	1.3524	1.76104	2.62763	2.26787	3.19661	3.90592
AT1G04447	0	0	0	0	0	0	0	0	0	0	0	0	0	0	0	0	0	0	0	0	0	0	0	0	0	0	0	0	0	0	0	0	0	0	0	0
AT1G04450	0	0	0	0	0	0	0	0	0	0	0	0	0	0	0	0	0	0	0	0	0	0	0	0	0	0	0	0	0	0	0	0	0	0	0	0
AT1G04453	0	0	0	0	0	0	0	0	0	0	0	0	0	0	0	0	0	0	0.0400015	0	0	0	0.0387157	0	0	0	0	0	0	0	0	0.037485	0	0	0.0384393	0
AT1G04455	0	0	0	0	0	0	0	0	0	0	0	0	0	0	0	0	0	0	0	0.0509305	0	0	0	0	0	0	0	0	0	0	0	0	0	0	0	0
AT1G04463	0.540105	0.981068	2.68793	0.856577	0.628679	0.933411	0.669391	1.02485	1.14922	0.415651	2.12669	2.17163	0.903766	1.06477	1.81567	0.308416	1.15311	1.08952	1.13633	0.920068	1.2502	0.736984	1.35063	1.7807	1.30668	0.900694	0.720946	1.00743	0.984838	1.09948	0.920762	0.878027	1.59084	1.01604	1.28352	1.66064
AT1G04467	1.38096	2.56602	5.12195	3.20058	2.3566	4.72061	2.87356	3.99951	5.69233	2.549	4.14976	3.55642	1.80023	3.99549	4.78871	3.00901	5.22588	5.49538	0.427897	0.114594	0.20329	0.0777328	0.225896	0.339909	0.237971	0.486116	0.3702	0.22682	0.0408869	0.0404788	0.519034	0.619693	0.492123	0.674073	0.373806	0.276617
AT1G04470	0	0	0	0	0	0	0	0	0	0	0	0	0	0	0	0.00437015	0	0	0	0	0	0	0	0	0	0.00488778	0	0	0	0	0	0	0	0	0	0
AT1G04473	0.395561	0.443338	0.486553	0.492649	0.319438	0.882733	0.480061	0.79846	0.51206	0.305732	0.480913	0.336939	0.327189	0.672114	1.15573	0.264664	0.933671	0.635068	0.654364	0.793748	0.670529	0.38459	0.484311	1.04641	0.840987	0.666029	1.24549	0.598514	0.323667	0.600817	0.948172	0.396775	0.936471	1.17707	0.998696	1.05577
AT1G04477	0.938054	1.00129	1.81317	0.874233	1.62689	1.09652	1.33027	1.33682	1.11313	1.09186	1.10286	0.558056	0.361271	0.834891	1.38778	1.52053	0.758327	1.28192	1.38661	1.17379	1.79078	1.38542	1.38832	1.85691	2.08933	2.71181	1.2286	2.60213	1.35694	1.94045	1.32503	2.41954	2.93145	2.63186	2.84871	3.64294
AT1G04480	113.644	111.022	111.62	51.8669	60.7078	52.4622	90.5799	87.6921	71.067	106.493	80.9947	85.4219	95.692	73.5307	72.9458	81.0532	76.144	68.5917	189.236	195.319	193.87	131.271	127.463	133.871	204.558	185.151	165.976	194.321	216.793	238.337	185.813	196.106	220.805	275.176	217.734	274.604
AT1G04483	0.226691	0.423453	0.596403	0.739439	0.201373	0	0.775971	1.09423	0.448335	0.64244	0.855083	1.2587	0.916706	0.581546	0.242857	0.34759	0.830053	0.667241	1.21326	1.03252	0.986298	1.13141	0.547989	1.33501	1.76718	2.17706	1.15463	1.41488	1.44527	3.28253	0.996207	2.65284	2.75496	2.72074	1.47678	3.04017
AT1G04487	4.28825	4.02296	4.22626	4.91124	6.96961	8.70718	6.8501	7.9117	6.10632	3.47706	4.18271	5.05971	5.42709	7.08948	5.20658	5.81544	7.01031	5.99544	0.986037	0.467429	0.621915	1.4608	1.15179	1.25445	1.09945	1.14397	1.26197	0.660859	0.786241	0.919918	0.663062	0.732831	1.25737	0.76248	0.849508	0.310864
AT1G04490	0.61527	0.365688	0.0946003	0.437876	0.364368	0.505353	0.813715	0.458983	0.265492	0.148608	0.0287703	0.203812	0.179065	0.122992	0.0499353	0.12007	0.0651657	0.0514483	14.3293	8.09364	5.51902	6.79959	6.36454	5.14445	5.72948	6.79132	4.58678	4.52868	7.4992	8.49386	7.02588	5.23648	4.54465	8.79828	7.278	2.52408
AT1G04493	0.0546273	0	0.123188	0.0534563	0.0970522	0.0558736	0.112195	0	0.129646	0.11611	0.0561969	0.227488	0	0.360358	0.117046	0.201027	0	0.0602961	0.467788	0	0.458373	0.467387	0.0565939	0	0.051102	0	0	0.62508	0	0.182541	0.300078	0.493154	0.341424	0.417223	0.0561899	1.36622
AT1G04497	0.222766	0	0.0627938	0.0544976	0	0.113924	0.11438	0	0.132171	0	0.114583	0.11596	0.225208	0	0	0.307414	0	0.0614707	0.119225	0	0	0.0595615	0.288482	0	0.468878	0	0	0	0.187974	0.434227	0.183554	0.893797	0.116025	0	0.171854	0.242232
AT1G04500	0.0309248	0	0.0697374	0.625413	0.622674	0.495543	0.444598	0.149273	0.22018	0.0109551	0.0954401	0.203905	0.0937915	0.0793336	0.0331301	0.0284506	0.185293	0.034134	0	0	0	0.0220492	0.0106794	0	0	0.0530342	0	0.0428923	0	0.0459279	0.0113251	0	0.0107379	0	0.0106031	0.0112091
AT1G04503	5.28057	11.9956	11.7082	18.9701	16.6224	18.3055	11.8643	16.4225	16.5274	6.32751	8.60416	9.33475	13.2924	13.4427	13.3645	12.2919	16.1383	15.8427	20.3333	22.3133	28.5479	24.182	25.7011	28.7652	31.2301	29.5378	30.1453	24.2579	25.9575	31.1854	25.1136	34.0912	37.9508	37.9722	32.9178	44.8955
AT1G04507	0.622487	2.17054	2.41756	1.01524	0.368642	0.282973	1.13642	2.06992	0.820741	1.54361	0.355762	1.08011	2.02778	0.836476	1.70424	2.29073	0.621627	0.687084	2.51719	2.98067	1.93453	1.77532	1.4331	1.86889	2.97628	2.84674	1.33869	3.16573	4.1243	4.69946	3.57142	2.42821	2.30553	5.05618	4.90891	4.88859
AT1G04510	19.4707	18.5984	19.739	15.3456	14.2297	11.2815	17.4035	17.4322	14.8245	17.4082	15.3714	17.1219	16.0863	13.9339	14.9598	13.0283	13.8709	13.7711	32.7712	32.5946	33.8309	27.9525	26.6259	26.6925	31.5077	33.1599	32.6612	35.8403	36.4057	33.1311	31.7664	33.6197	33.1159	34.2742	30.0627	31.7716
AT1G04513	0.669917	0.820675	0.983713	1.12816	1.27323	1.33853	1.03991	1.48899	1.12772	1.15899	1.04176	0.8272	1.26002	1.47307	1.16833	1.1323	1.49356	1.68522	2.06787	1.96506	2.20781	2.23272	1.64631	2.02388	2.49216	2.58094	2.07904	2.5444	2.55913	1.96092	2.13952	2.67226	2.43431	2.05683	2.74029	2.94771
AT1G04517	0	0	0	0	0	0	0	0	0	0	0	0	0	0	0	0	0	0	0	0	0	0	0	0	0	0	0	0	0	0.454905	0.224344	0	0	0.222803	0.63013	0.666138
AT1G04520	8.60382	6.56754	7.07549	1.48703	1.79661	1.05109	3.59251	1.99472	1.77728	8.45818	5.58953	5.41766	5.12825	3.71405	3.34964	4.4757	2.95859	2.44958	12.6968	14.4212	12.6286	8.20787	8.21135	7.29414	11.9144	11.8453	9.17662	12.2594	15.7562	16.0008	13.4641	12.3148	11.5019	16.6518	11.3014	11.1388
AT1G04523	0	0	0	0	0	0	0	0	0	0	0	0	0	0	0	0	0	0	0	0	0	0	0	0	0	0	0	0.0716594	0	0.0767309	0	0	0	0	0	0
AT1G04527	0	0	0	0	0	0	0	0	0	0	0	0	0	0	0	0	0	0	0	0	0	0	0	0	0	0	0	0	0	0	0	0	0	0	0	0
AT1G04530	71.4145	60.3738	47.3233	43.7695	51.1306	45.7603	65.8118	63.8905	45.8374	75.2495	61.934	62.7483	56.2559	51.5026	40.6832	52.3846	45.0037	36.2261	19.6859	18.4553	19.9377	16.7921	18.8782	16.7853	20.1102	18.7268	20.9131	19.295	18.9947	19.62	20.0567	21.3151	21.35	22.3873	21.0242	21.479
AT1G04533	0	0	0	0	0	0	0	0.118281	0	0	0	0	0	0	0	0	0	0	0	0	0	0	0	0	0	0	0	0.159314	0.0344618	0	0.0336516	0.0614485	0.0319069	0.0334204	0	0
AT1G04537	0.251019	0.797124	1.22647	1.35101	0.929098	1.49769	0.730359	1.61555	2.23402	0.533539	1.24812	1.30667	0.634427	1.37991	1.29978	0.923743	1.71293	1.80094	1.97041	2.37461	2.88638	2.10296	2.55722	2.60873	4.14849	2.53984	2.25876	3.4816	2.11814	3.495	2.48201	3.31522	3.35567	4.61039	4.08816	5.14064
AT1G04540	0.133241	0.188632	0.0790699	0.164696	0.0934415	0.0932445	0.129625	0.270799	0.116501	0.104337	0.252495	0.299333	0.255223	0.215881	0.232895	0.245161	0.154065	0.139327	0.532955	0.398033	0.621116	0.457498	0.348726	0.28423	0.459208	0.490672	0.550063	0.634651	0.536511	0.499912	0.485376	0.379845	0.613614	0.497344	0.714113	0.58716
AT1G04547	0	0	0	0	0	0	0	0	0	0	0	0	0	0	0	0	0	0	0	0	0	0	0	0	0	0	0	0	0	0.444325	0.219127	0	0	0	0	0
AT1G04550	19.3518	16.5644	12.9735	8.99778	10.3986	7.94797	15.1385	16.2337	10.8221	19.5569	11.1813	11.9789	14.5498	10.9471	8.99402	12.482	11.2656	9.37685	26.3709	24.2537	29.5149	23.5424	21.511	19.8907	24.7644	19.7708	20.9223	24.445	21.6881	23.8512	27.835	25.4512	27.1467	24.1678	22.077	25.5529
AT1G04555	2.7694	3.64708	3.08355	4.96275	5.01244	6.65657	4.63915	6.48339	6.14123	2.44651	3.20509	3.08141	3.62219	2.91159	3.69007	2.80261	4.96075	4.20308	6.81809	7.84125	6.5679	8.81149	8.24867	9.20997	9.4398	9.27904	8.14605	6.31984	6.2706	8.46371	8.13888	8.62884	8.16765	8.61174	7.86931	10.2764
AT1G04557	0	0	0.938859	0	0	0	0	0	0	0	0	0	0.0841797	0	0	0	0.0831518	0	0	0	0	0	0	0	0	0	0	0	0	0	0	0	0	0	0	0
AT1G04560	0	0	0	0	0	0	0	0	0	0	0	0	0	0	0	0	0	0	0.687183	0.21087	0	0.364753	0.124705	0.166796	0.0375346	2.37395	0.183931	0.0834769	0	0	0	0	0	0	0.0206358	0
AT1G04563	0	0	0.0776727	0	0.122387	0	0	0	0.0817445	0.14642	0	0	0.0696426	0	0.1476	0	0.137585	0.152072	0.95859	1.23092	0.0642253	0.0736744	0.713674	0.286367	0.32221	0.28353	0.561396	0.788253	0.542532	0.690578	0.151365	0.690988	0.93286	0.751624	1.27544	0.749071
AT1G04567	0.216578	0.631115	0.195359	0.381483	0.3463	0.310127	0.533774	1.12905	0.5654	0.506368	0	0.0901909	0.131371	0	0.278427	0.51805	0.0865115	0.191242	0.324558	0.455288	0.565378	0.694884	0.493625	0.405144	0.405203	0.445701	0.750123	0.495644	0.292404	0.38598	0.333117	0.56483	0.270725	0.330828	0.133664	0.471007
AT1G04570	0.244926	0.265358	0.653582	0.359513	0.0580188	0.36742	0.184445	0.260095	0.203447	0.182206	0.243564	0.288988	0.0907906	0.170545	0.043732	0.157731	0.122294	0.180228	1.31959	1.48457	1.40816	1.53675	1.514	2.06178	1.29835	1.41131	1.06454	1.19747	1.35945	1.0276	1.12119	1.24476	1.11408	1.37181	1.19248	1.39379
AT1G04573	0	0	0	0	0	0	0	0	0	0	0	0	0	0	0	0	0	0	0	0	0	0	0	0	0	0	0	0	0	0	0	0	0	0	0	0
AT1G04577	0	0	0	0	0	0	0	0	0	0	0	0	0	0.0792383	0	0	0.0719717	0	0	0	0	0	0	0	0	0	0	0	0	0	0	0	0	0	0	0
AT1G04580	0	0	0	0	0.00661911	0.011432	0	0	0.0176841	0	0	0	0.00753302	0.00409616	0	0.0137103	0	0	0.0398799	0.0509084	0.0521029	0.0438302	0.0347382	0.0542069	0.0278819	0.0766715	0.0341575	0.0155023	0.0377254	0.0580982	0.0204658	0.0336339	0.0194047	0.0243902	0.0191612	0.052666
AT1G04583	0	0.128165	0	0	0.0253953	0.0877216	0.0293576	0	0	0	0.0294097	0	0	0.0314312	0	0	0	0	0.397815	0.180294	0.373149	0.152874	0.0296175	0.297105	0.187204	0.117665	0.11649	0	0.321644	0.509493	0.188449	0.114704	0.0893393	0.280731	0.14703	0.124346
AT1G04587	0.825229	0.59458	1.66155	1.32667	1.30904	1.08522	0.484249	2.10549	0.76941	1.37816	1.39469	1.10461	0.476729	2.07381	1.38926	1.62687	1.7659	1.30124	1.51428	0.929351	1.20903	1.00866	1.34347	0.735106	1.59909	1.81956	1.62125	0.797118	0.663183	1.18181	0.77711	2.89716	1.35084	2.37962	2.30398	3.52527
AT1G04590	8.80023	10.4064	9.69828	8.07639	7.4309	7.67882	10.5049	8.92766	8.58424	10.0525	9.83307	9.43357	10.5303	9.32004	8.5356	8.82799	9.06114	8.13569	18.6401	19.3882	19.8395	13.5061	13.8301	13.964	19.918	17.7137	15.4729	19.2396	19.6902	22.055	19.7462	20.0981	21.2861	27.8155	19.9194	25.1935
AT1G04593	0	0	0	0	0	0	0	0	0	0	0	0	0	0	0	0	0	0	0	0	0	0	0	0	0	0	0.0382351	0	0	0	0	0	0	0	0	0
AT1G04597	0	0	0	0	0	0	0	0	0	0	0	0	0	0	0	0	0	0	0	0	0	0	0	0	0	0	0	0	0	0	0	0	0	0	0	0
AT1G04600	0.324259	0.0466782	0.0201254	0.122265	0.118917	0.0334699	0.109976	1.14302	0.321236	0.0663916	0.0183619	0.0495534	0.0210522	0.0523308	0.0733007	0.0602104	0.148537	0.0689546	0.277034	0.578467	0.332822	0.209984	0.23731	0.191681	0.342293	0.422419	0.369712	0.34659	0.351432	0.38106	0.20917	0.334205	0.223116	0.204487	0.208076	0.148801
AT1G04603	0	0	0	0.035562	0	0	0	0	0	0	0	0	0	0	0	0	0	0	0	0	0	0	0	0	0	0	0	0	0	0	0	0	0	0	0	0
AT1G04607	0	0	0	0	0	0	0	0	0	0	0	0	0	0	0	0	0	0	0	0	0	0	0	0	0	0	0	0	0	0	0	0	0	0.266728	0	0
AT1G04610	0.0676837	0.0975325	0.218044	0	0	0	0.00992928	0.0280034	0.172106	0.0513789	0.0198938	0.150996	0.00977509	0.201982	0.113945	0.035582	0.0482787	0.160087	5.05074	6.25033	4.46229	3.49526	3.95679	3.15528	5.50848	5.66106	6.33338	6.13548	9.15978	7.16206	5.32204	5.54769	4.57272	5.61252	5.00268	4.34229
AT1G04620	10.1976	11.187	10.5755	5.84689	6.1374	8.17208	4.97044	3.50266	5.09318	10.6734	11.9042	11.4283	9.31826	8.15627	9.03096	8.34483	9.0503	10.5827	0.55363	1.24956	1.56179	0.957701	1.73546	2.5512	1.37207	2.16849	2.31197	1.59802	0.998804	0.928644	1.32305	1.47123	2.94313	1.4066	2.07245	2.48468
AT1G04623	0	0	0	0	0	0	0	0	0	0	0	0	0	0	0	0	0	0	0	0	0	0	0	0	0	0	0	0	0	0	0	0	0	0	0	0
AT1G04625	0	0	0	0	0	0	0	0.0213945	0	0	0	0	0	0	0	0	0	0	0	0	0	0	0	0	0	0	0	0	0	0	0	0	0	0	0	0
AT1G04630	26.6159	28.1017	29.2833	28.2083	27.4474	26.8228	30.0984	26.495	26.0645	28.2125	29.8202	30.1305	30.6086	26.9338	27.6999	29.5701	29.7291	30.2165	48.5757	44.2386	45.5507	38.6105	38.5703	33.7623	43.6581	47.4056	39.755	47.1108	43.4673	52.3171	42.3695	42.7946	42.8349	51.0215	45.2103	50.4977
AT1G04635	1.63249	2.30697	3.65469	1.87532	1.38711	1.13736	2.18663	1.32475	1.76873	2.06179	2.28787	2.5863	1.53079	1.87287	1.7996	1.89367	1.93738	2.03693	3.87474	4.67521	3.83811	3.7449	2.84328	3.22103	3.98384	3.70037	3.08497	3.86397	4.55182	3.55767	4.75672	3.89202	3.57357	5.93731	3.26103	5.09389
AT1G04640	48.0669	46.3592	41.5087	29.15	31.8453	32.8689	45.7285	40.1025	38.8584	47.478	37.3919	37.975	43.5557	39.9268	36.9074	45.7149	38.9462	37.1207	4.56006	5.50852	6.66962	4.45299	5.17959	5.07892	6.37631	5.7399	6.51774	6.73927	6.18569	6.01651	6.67608	6.49846	8.55715	6.98101	7.39148	8.61797
AT1G04643	0	0	0	0	0.0176971	0	0.0204582	0	0	0	0	0	0.0402811	0.0876131	0.170743	0	0	0	0.0426497	0.0209401	0.0185739	0	0	0	0.0186365	0.0204992	0	0.0207238	0	0.0443809	0.0218872	0	0.0622574	0.0217368	0	0.021663
AT1G04645	0.0347226	0	0	0.0339783	0.154223	0	0.035657	0.033521	0	0	0	0.289195	0	0	0	0	0	0	0	0	0	0	0	0	0	0	0.0353713	0	0	0	0	0	0	0	0	0
AT1G04647	0.866938	1.0931	1.43134	1.33313	1.15517	1.52009	1.55797	1.98772	2.18608	1.02005	1.16259	1.53113	1.15815	2.62116	1.55899	1.76606	1.6078	1.94798	1.73996	1.9201	2.00623	2.64909	2.02083	2.1398	2.4909	2.29383	2.23938	2.10962	2.24686	1.75886	2.22805	2.5622	2.93497	2.53368	2.57967	3.16476
AT1G04650	0.675182	0.281429	0.585122	0.169272	0.24784	0.176927	0.555827	0.770328	0.443638	0.604874	0.482189	0.563502	0.609248	0.478523	0.430411	0.523624	0.523797	0.554316	1.95314	2.09972	2.10176	0.913069	1.13306	1.2352	1.45636	1.51579	1.43244	1.80521	2.15964	1.91433	1.35482	1.44406	1.33108	1.33943	1.34307	1.29847
AT1G04653	0	0	0	0	0	0	0	0	0	0	0	0	0	0	0	0	0	0	0	0	0	0	0	0	0	0	0	0	0	0	0	0	0	0	0	0
AT1G04657	0	0.165019	0	0	0	0	0.226797	0.142141	0.0873579	0.0782371	0.151466	0.153286	0	0.161877	0	0	0	0.162515	0.157602	0.154759	0.274543	0	0.228805	0.382539	0	0.0757501	0	0.0765802	0	0	0.323518	0	0	0	0.302895	0
AT1G04660	0.0975988	0.410201	0.577739	0	0.249257	0.0499127	0.0876969	0	0	0.207445	0.451813	0.266724	0.185004	0.0536521	0.222187	0.280594	0.0365489	0.215453	4.60976	6.25772	11.0557	3.49676	4.10769	3.85434	1.65482	1.41851	3.40521	8.51549	7.54925	8.30282	7.41198	6.59589	5.5154	8.97169	7.52929	9.21981
AT1G04667	0	0	0	0	0	0	0	0	0	0	0	0	0	0	0	0	0	0	0	0	0	0	0	0	0	0	0	0	0	0	0	0	0	0	0	0
AT1G04670	0	0	0	0	0	0	0	0	0	0	0	0	0	0	0	0	0	0	0.0721914	0.118148	0.0209595	0.0961726	0.0698709	0.0467269	0.126181	0.0462641	0.022901	0.0233856	0	0	0	0.157849	0.0468358	0.0490575	0	0.122227
AT1G04673	0	0	0	0	0	0	0	0	0	0	0	0	0	0	0	0	0	0	0.1757	0	0	0	0.0850263	0	0.153551	0	0	0	0	0	0	0	0	0	0	0
AT1G04677	0	0	0	0	0	0	0	0	0	0	0	0	0	0	0	0	0.0399284	0	0.0427988	0.336213	0	0.0855241	0.331385	0.0831064	0	0.370275	0.0814613	0.33274	0	0	0	0	0	0	0	0
AT1G04680	53.295	51.0652	41.749	26.1167	20.7105	18.2464	52.0793	51.6822	38.6576	51.4532	50.9551	48.4588	41.396	44.2916	30.3375	44.3059	45.623	30.992	175.329	165.629	177.378	145.433	152.78	123.383	118.055	109.235	96.5083	119.663	118.593	125.119	134.995	130.734	103.33	107.384	97.4909	86.4155
AT1G04683	0	0	0	0	0.055408	0	0.0640529	0.240864	0	0	0	0	0	0	0	0	0	0	0	0.0655615	0	0.333544	0.45234	0.388938	0	0.192543	0.635398	0	0.140354	0.0694763	0	0	0	0	0	0
AT1G04687	0	0	0	0	0	0	0	0	0	0	0	0	0	0	0	0	0	0	0	0	0	0	0	0	0	0	0	0	0	0	0	0	0	0	0	0
AT1G04690	30.7986	33.718	41.7582	54.4973	46.7533	55.0427	42.2355	49.9663	47.8942	30.4312	42.0144	43.2183	32.1924	38.2332	42.1087	35.2587	40.0286	43.2787	82.412	78.8409	76.7104	63.4719	61.9924	62.7411	65.8197	70.3577	58.4367	73.2358	75.1315	76.2459	66.4784	63.8179	58.3121	65.6029	58.5453	56.199
AT1G04693	0	0	0	0	0	0	0	0	0	0	0	0	0	0	0	0	0	0	0	0	0	0	0	0	0	0	0	0	0	0	0	0	0	0	0	0
AT1G04697	0.426824	0.59797	0.391021	0.0261046	0.331759	0	0.328732	0.128766	0	0.255153	0.301872	0.333271	0.647254	0.615915	0.48584	0.490843	0.452873	0.265003	0.999415	0.280395	0.472551	0.313832	0.773832	0.332684	0.449189	0.384287	0.543497	0.443998	0.600269	0.356566	0.234462	0.347858	0.16673	0.378383	0.493912	0.435114
AT1G04700	0.212107	0.470283	0.592693	0.527924	0.356354	0.537648	0.464039	0.55643	0.579991	0.338123	0.697294	0.609661	0.368263	0.319382	0.558201	0.483599	0.414418	0.239207	1.7571	2.0792	1.80556	1.3808	1.71017	1.4999	1.1862	2.10659	2.07615	1.76513	1.93505	1.42268	1.22087	1.27654	1.12875	0.825089	1.11933	0.972705
AT1G04703	0	0	0	0	0	0	0	0	0	0	0	0	0	0	0	0	0	0	0	0	0	0	0	0	0	0	0	0	0	0	0	0	0	0.278642	0	0
AT1G04707	0.0588775	0.17597	0	0.115231	0.0871693	0.0401472	0.181385	0.189466	0.139733	0.208573	0.0807589	0.081729	0.119046	0.129465	0	0.0180556	0.0195987	0.0649873	0.504184	0.412572	0.695309	0.54573	1.21994	0.469114	0.752732	0.424079	0.539797	0.510389	0.485778	0.830695	0.431234	0.531523	0.388432	0.342616	0.403745	0.277431
AT1G04710	13.9727	12.8548	11.0005	9.36642	10.8447	8.75117	12.5577	10.7656	8.99635	13.661	10.7437	10.4455	13.6903	8.76389	7.70437	12.4584	9.6096	7.48487	7.621	7.05217	6.85786	4.92636	5.3354	4.8404	7.06333	7.34703	6.52119	7.63031	7.06385	8.20461	6.64982	5.89641	6.72182	8.29434	7.35503	9.38171
AT1G04713	0	0	0	0	0	0	0	0	0	0	0	0	0	0	0	0	0	0	0	0.119006	0	0	0	0.0588328	0.0529572	0	0	0	0	0	0.0621945	0.0567841	0	0.0617671	0	0
AT1G04717	0	0	0	0	0	0	0	0	0	0	0	0	0	0	0	0	0	0	0	0	0	0	0	0	0	0	0	0	0	0	0	0	0	0	0	0
AT1G04720	0	0	0	0	0	0	0	0	0	0	0	0	0	0	0	0	0	0	0	0	0	0	0	0.237684	0	0	0	0	0	0	0	0	0	0.499078	0	0
AT1G04723	0.585111	0.828355	1.45835	0.421892	1.03952	1.5119	0.790599	0.505403	0.767401	0.916372	0.918723	1.25037	1.18305	0.948015	0.824784	0.651623	0.553549	1.22368	0.296672	0.0971064	0.401956	0.0658705	0.0957118	0.224029	0.316888	0.190123	0.250965	0.0961033	0.173237	0.102905	0.169164	0.0926693	0.0962363	0.168002	0.158381	0
AT1G04730	1.87342	1.70801	1.98314	0.723213	1.02803	0.767637	1.67085	1.60948	1.61122	1.64392	1.79759	1.78936	1.46536	1.14009	1.58352	1.75516	1.97954	1.35958	5.5683	5.68462	5.52299	4.09912	4.26159	4.23926	5.56305	5.75357	5.39261	6.1444	5.53047	6.34952	5.15497	4.56862	4.5356	4.86326	4.56707	4.60378
AT1G04733	0	0	0	0	0	0	0	0	0	0	0	0	0	0	0	0	0	0	0	0	0	0	0	0	0	0	0	0	0	0	0	0	0	0	0	0
AT1G04737	1.23255	0.997692	1.31253	3.11583	3.52797	2.41628	1.58214	1.58653	2.072	0.946029	0.493097	0.962396	0.969158	0.941054	1.54052	0.976444	1.23085	1.05813	1.8324	2.55507	2.20251	2.01391	3.97265	2.63303	1.95371	2.36035	2.65066	2.3506	1.42525	1.75424	1.65504	1.6141	1.31958	0.747123	1.47911	0.819044
AT1G04743	0	0.0800198	0.0201254	0.0174665	0	0.0182563	0	0	0	0	0.0734477	0.0929125	0.0180448	0.0196241	0.0191219	0	0	0.0788053	0.745127	0.281416	0.266258	0.591772	0.351342	0.296796	0.48422	0.275491	0.327286	0.148538	0.301227	0.497034	0.62751	0.555019	1.07839	0.759523	0.697667	0.271723
AT1G04747	0	0	0	0	0	0	0	0	0.101772	0	0	0	0	0	0	0	0	0	0	0.180294	0	0	0	0	0.320921	0	0	0	0	0	0	0	0	0	0	0
AT1G04750	27.2796	25.1188	31.6733	42.6578	38.7493	42.4679	35.6903	44.4753	45.9177	22.648	33.4734	32.503	27.3004	33.2417	40.5704	29.3754	39.3221	41.9276	103.155	104.628	107.542	95.6446	93.4152	98.7825	97.4011	102.127	99.7196	100.006	97.5852	97.8537	94.9568	101.65	104.566	98.1928	96.1757	98.0326
AT1G04753	0	0	0	0	0	0	0	0	0	0	0	0	0	0	0	0	0	0	0	0	0.171344	0	0	0	0	0	0	0	0.0689237	0.0682357	0.0673033	0	0	0.200522	0	0
AT1G04760	0.362104	0.496026	0.499012	0.367465	0.202527	0.397799	0.592201	0.712092	0.684315	0.62712	0.52427	0.432831	0.352515	0.427602	0.589072	0.444176	0.34821	0.636527	5.78527	4.90558	6.12677	4.03043	3.95981	2.87117	3.81391	4.1399	3.757	4.52009	3.89292	5.1985	4.09608	3.68595	4.05135	3.87771	4.26261	5.07494
AT1G04763	0	0.144006	0	0	0	0	0	0.0620201	0	0	0	0	0	0	0	0	0	0	0	0	0	0	0	0.0667653	0	0	0	0	0	0	0	0	0	0	0	0
AT1G04767	0	0	0	0.0644967	0	0	0.0338416	0.095443	0	0	0.0169508	0	0	0	0.105915	0	0.0164546	0	0.335113	0.155874	0.061449	0.176224	0.204847	0.171242	0.107898	0.135637	0.201423	0.119983	0.241001	0.165182	0.181027	0.280975	0.343283	0.251696	0.237282	0.232924
AT1G04770	21.4279	3.29396	1.29539	4.4447	7.00152	7.29647	10.1791	10.2271	6.86406	7.35417	1.18188	1.98883	5.41569	2.84937	1.81758	3.51499	2.94826	1.71046	13.27	13.6484	14.1986	14.6874	17.5906	20.5475	15.7961	12.5225	13.1459	13.8549	8.92787	13.0647	11.3158	9.6748	13.053	9.6055	11.0341	10.8948
AT1G04773	0.347226	0.259443	0.287106	0.317131	0.287882	0.0947062	0.54674	0.402252	0.192282	0.147605	0.119068	0.265095	0.163815	0.203603	0.371987	0.425927	0.161815	0.229955	0.867239	0.559617	0.60429	0.643682	0.887326	0.962285	1.55913	1.23858	1.34411	0.939115	1.06781	0.644602	0.712089	0.905558	0.940414	0.934508	0.952423	0.906164
AT1G04778	0.242731	0.31739	0.136843	0.197939	0.161716	0.0827562	0.207719	0.468661	0.312037	0.300955	0.145661	0.0421174	0.30674	0.177912	0.17336	0.260529	0.242395	0.156286	3.94062	2.84899	4.18661	3.67764	2.61947	3.1112	2.83833	3.43421	3.07022	3.78747	3.16334	4.1907	3.26675	2.82026	3.68735	4.5023	3.93237	5.93868
AT1G04780	13.4087	13.0213	15.4369	20.9749	20.3131	24.9594	17.1743	21.3056	20.1934	13.5407	17.7016	15.711	15.4977	17.6894	18.4111	16.7591	17.747	16.7468	27.7472	27.1325	26.1156	28.1181	27.9235	28.4059	26.3458	28.0464	28.811	27.0894	28.9205	26.2685	29.57	28.979	26.5163	23.304	28.2432	21.1832
AT1G04783	0	0	0	0	0.025269	0	0	0	0	0	0	0	0	0	0	0	0	0	0	0.119598	0	0.0304228	0	0	0.0266103	0.0292699	0	0	0	0	0	0.114133	0	0	0	0
AT1G04787	0	0	0	0	0	0	0	0	0	0	0	0	0	0	0	0	0	0	0	0	0	0	0	0	0	0	0	0	0	0	0	0	0	0	0	0
AT1G04790	16.0431	21.1675	21.6183	16.4497	17.0207	16.7216	20.5215	24.6615	21.8268	17.6594	15.3367	16.157	16.6917	18.2075	18.3361	15.6429	15.1368	20.977	10.4785	11.6854	11.3183	10.2894	10.7359	11.4306	11.7356	11.8371	13.0019	11.0263	10.684	10.4038	12.8784	11.9019	13.5162	10.749	12.6411	12.4685
AT1G04793	0	0	0	0	0	0	0	0	0	0	0	0	0	0	0	0	0	0	0	0	0	0	0	0	0	0	0	0	0	0	0	0	0	0	0	0
AT1G04797	0.146607	0	0.0826517	0	0	0	0.0752758	0.0707665	0	0.0389514	0	0.0763153	0	0	0	0	0	0	0.0392322	0	0.0683424	0.0391986	0	0	0	0.0377132	0	0	0	0	0	0	0	0	0	0
AT1G04800	132.364	175.232	165.76	133.481	140.488	102.943	155.701	171.463	156.77	111.86	118.057	121.388	114.143	104.467	127.417	103.657	111.866	144.127	0.17878	0.0526663	0.124573	0.142901	0.10382	0.0347153	0.249987	0.0343715	0.136113	0.38223	0.0751651	0.0186037	0.0733979	0.184286	0.0173981	0.127564	0.154618	0.0544845
AT1G04803	0	0	0	0.427403	0.352713	0.365507	0.0815488	0.153327	0	0	0	0	0	0	0	0	0	0	0.382514	0.333878	0.370188	0.382186	0.0411354	0.0825293	0.557154	1.22568	0.566269	0.45434	0.714764	0.0884537	0.34898	0.0796555	0.248165	0.0866455	0.204209	0.431756
AT1G04807	0	0	0	0	0	0	0	0	0	0	0	0	0	0	0	0	0	0	0.127284	0	0	0	0.0307981	0.0308948	0.0278094	0	0	0.0309241	0	0	0	0	0	0	0	0
AT1G04810	12.1194	12.3856	13.4286	16.9367	16.3373	19.0306	14.0096	15.5325	16.1057	13.4689	14.4454	15.6171	12.5451	14.7082	15.0701	13.0563	14.2569	14.4243	31.9214	33.2665	33.1807	29.5709	31.2264	30.2036	28.9529	34.0407	35.0944	31.8892	33.5577	27.3769	29.8611	30.7447	29.8318	22.6438	27.6751	24.6791
AT1G04813	0	0	0	0	0	0	0	0	0	0	0	0	0	0	0	0	0	0	0	0	0	0	0	0	0	0	0	0	0	0	0	0	0	0	0	0
AT1G04817	0	0	0	0	0	0	0	0	0	0	0	0	0	0	0	0	0	0	0.0838387	0.0823261	0	0	0	0	0	0	0	0	0	0	0	0	0	0	0	0
AT1G04820	73.1634	83.0829	91.0995	47.6051	45.2014	33.2461	68.0095	72.547	65.9478	73.1852	75.9997	75.7891	69.0737	71.799	73.5047	75.3161	78.9633	76.6444	352.644	345.239	339.218	259.435	243.657	235.242	287.713	284.411	239.096	326.935	343.518	338.47	296.843	266.333	236.788	303.568	259.507	253.764
AT1G04823	0.0447859	0.10039	0.479725	0.262955	0.0397838	0.0916152	0.160968	0	0	0.0951919	0.138218	0.0932522	0	0.0738592	0	0.16481	0.134172	0.0494334	0.455422	0.447205	0.542813	0.263439	0.533579	0.488711	0.649383	0.184332	0.159679	0.419292	0.428299	0.623564	0.246017	0.56154	0.536502	0.415355	0.230335	0.292196
AT1G04827	0.192971	0.192247	0.0967025	0.188834	0.114279	0.263165	0.176145	0.434683	0.101772	0.136719	0.132344	0.223222	0.216763	0.0942936	0.183762	0.118355	0.192704	0.331327	0.550821	0.473272	0.199901	0.275174	0.199918	0.267395	0.340978	0.286809	0.414994	0.356864	0.28948	0.334355	0.424011	0.344112	0.268018	0.49128	0.4852	0.373037
AT1G04830	6.92677	7.10879	8.12208	9.04439	8.31037	10.5119	8.95459	9.90199	8.52355	6.75157	7.66338	8.38484	8.46333	8.80975	9.73696	9.65313	9.44463	9.39863	13.3592	12.7735	13.0688	12.5039	14.968	14.9405	13.7743	13.2953	15.7094	14.5496	13.7765	14.9287	15.0737	16.4347	18.1027	16.267	17.9387	18.975
AT1G04833	0.431016	0.687768	0.55188	0.45752	0.597028	0.687426	0.787703	1.02967	1.23097	0.714264	0.74401	0.760553	0.576064	0.65861	0.516536	0.571274	0.590916	0.862789	1.77507	1.55108	1.83896	1.36728	1.71045	1.93599	1.42829	1.3305	2.49302	1.75544	2.46575	1.70066	2.25529	2.85783	2.19163	2.16806	2.69764	1.81117
AT1G04837	0.386391	0.417593	0.902453	0.63468	0.527111	0.56458	0.42513	0.426307	0.40938	0.542624	0.425884	0.574667	0.390626	0.667565	0.502647	0.406258	0.358295	0.472182	1.09307	0.899295	1.05499	1.37255	0.714823	0.903506	0.58091	1.13595	0.899678	1.00485	0.791818	1.27578	0.924811	1.01047	1.27936	1.43038	0.809081	1.12541
AT1G04840	0.126918	0.291607	0.35776	0.0993578	0.169114	0.136304	0.202017	0.581998	0.135545	0.350692	0.29377	0.284086	0.230957	0.146516	0.156364	0.286071	0.361217	0.280177	0.90343	1.03387	0.869715	0.570098	0.913836	0.923302	1.02699	1.02516	0.801593	1.0628	1.0424	0.869418	0.948172	1.14577	1.30886	1.05936	0.900785	0.834952
AT1G04847	0	0	0.0570516	0	0	0	0	0	0	0	0	0	0	0	0	0	0	0	0	0	0	0	0	0	0	0	0	0	0	0	0	0.050754	0	0	0	0
AT1G04850	30.4164	27.6896	29.3414	44.8681	44.2034	49.8019	41.1253	44.8702	42.1862	29.2084	32.2536	33.9266	30.6979	33.1244	36.113	33.5397	37.0227	34.6858	88.1577	90.2985	90.5708	83.0309	85.5478	84.8114	94.0045	96.5285	90.124	90.008	86.8381	90.8194	89.2845	85.388	90.915	100.111	90.97	102.166
AT1G04853	0.670787	0.590705	0.162071	0.843952	0.978926	1.81324	1.03326	0.323787	1.53511	0.661956	0.83793	0.897878	0.775017	1.52766	1.89921	1.05792	1.10048	0.846166	0	0.201446	0.357366	0.0512428	0.496383	0.497942	0.268928	0.246505	0.732128	0.199365	0.377348	0.266844	0.94751	0.336422	0.499102	0.418222	0.394271	0.989904
AT1G04857	0	0	0	0	0	0	0	0	0	0	0	0	0	0	0	0	0	0	0.0904467	0	0	0	0.0875394	0	0	0	0	0	0	0	0	0	0	0	0	0
AT1G04860	9.80384	10.3785	9.85589	8.03623	9.3914	8.06794	10.3802	10.8036	9.43122	10.3978	9.02821	9.30288	9.2556	8.1019	8.65359	8.80372	8.04149	7.55006	14.0562	14.1382	15.6944	14.4497	13.1134	13.922	14.2958	13.7122	14.058	15.7672	15.5994	13.7599	15.2053	14.8334	14.5053	11.8346	13.8409	9.97696
AT1G04863	0	0	0	0	0	0	0	0	0	0	0	0	0	0	0	0	0	0	0	0	0	0	0	0	0	0	0	0	0	0	0	0	0	0.0395675	0	0.0394331
AT1G04867	0	0	0	0	0	0	0	0	0	0	0	0	0	0	0	0	0	0	0	0	0	0	0	0	0	0	0	0	0	0	0	0	0	0	0	0
AT1G04870	13.6942	14.0965	14.9027	8.97619	9.86276	5.89986	14.0627	19.6263	15.0406	12.6406	15.4261	14.9455	13.7457	13.1248	12.243	12.3891	11.5964	11.3694	42.7681	46.6805	43.2757	31.2745	32.7215	34.2103	51.323	45.4186	42.4466	48.7811	46.5265	49.3954	46.6835	47.7559	53.0276	53.6501	46.6073	50.6265
AT1G04873	5.71766	6.80877	6.12449	13.8478	11.4914	14.9858	5.72473	8.41768	6.19113	5.92451	4.77907	5.65497	4.11849	6.91486	7.58017	5.72047	3.99683	4.89102	0.994537	0.751226	1.13277	1.75806	0.962568	1.11415	0.401151	0.956029	1.1649	0.966506	0.080411	0.238825	0.706685	0.78859	0.372247	0.389905	0.661636	0.155432
AT1G04877	0	0.127316	0.512331	0	0	0	0.233305	0	0	0.120723	0	0	0	0.31223	0.121697	0	0	0.125384	0	0	0	0	0	0	0	0	0	0	0	0	0	0	0	0	0	0
AT1G04880	0.145611	0.141438	0.109454	0.246982	0.0689856	0.0595732	0.199372	0.1312	0.0806342	0.134114	0.0699042	0.0505314	0.274787	0.0640364	0.0207993	0.12503	0.029082	0.0750033	0.374072	0.44895	0.651631	0.456806	0.442502	0.433804	0.535776	0.82905	0.444994	0.45441	0.425946	0.519008	0.362607	0.593968	0.748286	0.561357	0.419373	0.665007
AT1G04883	3.00177	3.08969	2.97015	2.51779	3.26511	2.50633	2.83091	2.42476	3.34393	2.79949	4.03333	4.97467	3.59207	4.04115	3.60961	4.5651	4.34349	4.25992	0.459017	0.579517	0.342688	0.655176	1.39625	0.954982	0.515765	1.70194	1.31051	0.955885	0.482466	0.47765	0.336516	0.491588	0.638138	0.467886	0.63013	0.86598
AT1G04887	0	0	0	0	0	0	0	0	0.0310991	0	0	0	0	0	0	0	0	0	0	0	0	0.0140145	0	0	0	0	0	0	0	0	0	0	0.0546	0.0142975	0	0.0284979
AT1G04890	0	0	0	0	0	0	0	0	0	0	0	0	0	0	0	0	0	0	0	0	0	0	0	0	0	0	0	0	0	0	0	0	0	0	0	0
AT1G04893	1.93343	1.27795	0.894358	1.11578	0.616534	0.811298	1.42545	1.00505	0.647105	1.05371	0.91799	0.929018	1.60379	0.381535	0.955986	1.049	0.742599	1.69631	1.00825	0.937946	2.5421	2.33288	1.69487	1.7002	1.62315	1.12224	0.959524	1.95966	0.61354	1.32527	2.61432	2.03881	1.65252	2.70454	1.83575	4.74383
AT1G04895	0	0	0	0	0	0	0	0	0	0	0	0	0	0	0	0	0	0	0	0	0	0	0	0	0	0	0	0	0	0	0	0	0	0	0	0
AT1G04897	0	0	0	0	0	0	0	0	0	0	0	0	0	0	0	0	0	0	0	0	0	0	0	0	0	0	0	0	0	0	0	0	0	0	0	0
AT1G04900	2.98743	3.34825	3.7811	2.43938	1.79261	1.80097	2.84433	3.32333	3.04025	2.58616	3.51085	3.59421	3.06018	2.97998	2.99911	3.04873	3.29941	2.1619	11.7746	11.1358	11.4177	7.81828	8.11663	8.03932	11.2248	10.9115	9.9258	12.7084	13.2775	13.6959	12.3785	11.6589	12.8084	15.0457	13.3497	14.5751
AT1G04907	0	0	0	0	0	0	0	0	0	0	0	0	0	0	0	0	0	0	0	0	0	0	0	0	0	0	0	0	0	0	0	0	0	0	0	0
AT1G04910	7.83622	9.1494	9.53652	13.4394	10.9501	10.96	12.7258	13.2822	12.3757	8.38006	9.65176	10.7641	9.74967	10.6389	10.7698	11.4611	12.4569	12.0171	23.5791	24.4261	25.2198	20.8994	23.0161	21.2352	23.0781	23.9707	22.598	22.8634	23.4492	25.0738	22.7092	23.1787	22.469	22.1872	22.2712	22.4765
AT1G04913	0.197615	0.0885933	0	0.154703	0	0	0.12176	0.228931	0	0.0840057	0.162634	0.041147	0.119869	0.217266	0.0423414	0.145443	0.0789367	0.0436244	0.169223	0.207712	0.110545	0.211347	0	0.082149	0.0739449	0.284674	0.0805228	0.0411133	0.266801	0.0880461	0	0.198221	0.0411702	0	0	0.0429767
AT1G04917	0.497531	0.716945	0.320561	0.510049	0.883926	0.315022	0.827202	0.228721	0.562276	0.956784	0.536199	0.986618	1.05387	0.468863	0.558392	0.915449	0.425866	0.470709	0.608641	0.249025	0.574302	0.481428	0.417263	0.295464	0.554076	0.195025	0.506826	0.665423	0.426489	0.52779	0.624694	0.760468	0.197435	0.1551	0.536133	0.721343
AT1G04920	0.610241	0.63623	0.656062	0.597159	0.479052	0.503202	0.485784	0.616524	0.465917	0.447436	0.41365	0.674715	0.545195	0.702131	0.425703	0.348166	0.557434	0.407273	0.0708907	0.0745839	0.066156	0.1366	0.0637111	0.0835763	0.0531033	0.0584107	0.101198	0.0738135	0.127735	0.0210767	0.0207887	0.128117	0.285807	0.0670989	0.0291952	0.0977345
AT1G04923	0	0	0	0	0	0	0	0	0	0	0	0	0	0	0	0	0	0	0	0	0.0269681	0.0309358	0	0	0	0	0	0	0	0	0	0	0	0	0.0595064	0
AT1G04927	1.5098	2.44422	0.851171	2.17511	1.89999	1.63003	2.28257	2.06486	2.33901	1.42625	1.55318	1.52817	1.14476	1.79826	1.12324	1.31183	1.54959	1.66647	2.28947	1.36653	1.95503	1.88383	1.86829	2.3536	2.00085	1.72614	2.17884	2.05044	1.60429	1.07442	1.29012	1.34616	1.09217	0.777903	0.733354	0.547243
AT1G04930	1.31851	2.63788	1.88959	1.14555	1.40112	1.55025	1.0756	2.39112	1.63771	1.65006	2.1677	2.25788	2.34203	1.88316	2.19141	2.33535	2.03041	2.54344	3.8779	4.33898	3.26276	2.83345	2.68089	2.27952	4.12678	3.60096	2.61097	4.07624	3.99282	4.65297	4.30509	3.91823	2.73409	4.50407	3.30818	4.55577
AT1G04933	1.02866	1.41231	1.42082	0.452976	0.845242	0.94692	1.79579	1.16685	1.03755	0.792576	1.26986	1.25834	0.857951	1.15923	1.10202	1.20661	0.564983	0.851558	2.4224	1.78402	0.911095	0.990131	1.81168	1.25613	1.20285	1.21723	1.46704	1.01655	1.99641	1.20308	1.21489	1.31557	1.07154	1.62743	1.29616	1.6219
AT1G04937	0	0	0	0	0	0	0	0	0	0	0	0	0	0	0	0	0	0	0	0	0	0	0	0	0	0	0	0	0	0	0	0	0	0	0	0
AT1G04940	2.00452	1.84545	2.05029	1.14891	1.31004	1.05442	1.39681	1.87986	1.81796	1.59772	1.70861	1.69932	1.9107	1.44825	1.18111	2.00221	1.55851	0.964033	0.689675	0.571885	0.427168	0.41345	0.38567	0.431522	0.696489	0.471446	0.408394	0.461718	0.515489	0.717671	0.456179	0.689373	0.522016	1.35913	0.751106	1.16769
AT1G04943	0	0	0	0	0	0	0	0	0	0	0	0	0	0	0	0	0	0	0	0	0	0	0	0	0	0	0	0	0	0	0	0	0	0	0	0
AT1G04945	2.24655	2.27023	2.50191	2.05424	2.79717	1.31841	2.16518	3.39543	2.02124	2.63214	2.42476	2.30052	2.55973	1.33621	1.71629	1.90587	1.84809	1.15854	5.75558	6.28078	6.00884	3.5843	3.81546	4.16235	6.53727	5.58009	5.07415	6.24464	6.68149	6.40969	7.70791	5.08872	5.78332	7.33347	6.15586	6.77795
AT1G04947	0	0	0	0	0	0	0	0	0.262637	0	0	0	0	0	0	0	0	0	0	0	0	0	0	0	0	0	0	0	0	0	0	0	0	0	0	0
AT1G04950	8.02808	8.91236	8.20168	8.57897	7.71332	7.62695	8.58826	9.06648	9.80662	8.75036	9.2617	8.00904	9.81785	10.0323	10.1673	10.441	9.9794	9.75233	14.8304	13.2338	13.4641	13.9135	13.0517	14.4225	14.0011	14.6872	15.4794	12.6297	13.2657	14.3974	15.9245	17.4577	18.8755	16.7126	16.3431	19.0411
AT1G04953	0.0753425	0.168885	0.113268	0.122879	0.29002	0.0513743	0.28369	0.509146	0.0298014	0.0800699	0.284193	0.104584	0.583958	0.138058	0.188336	0.0924193	0.100318	0.249483	0.0268824	0.0791922	0.046829	0.0537187	0	0.0261	0	0.0775246	0.102333	0	0.0565114	0	0	0.0251912	0	0.164411	0	0
AT1G04957	0	0	0	0.0379757	0	0	0	0	0	0	0	0	0	0	0	0	0	0	0	0	0	0	0	0	0	0	0	0	0	0	0	0	0	0	0.0399177	0.0421988
AT1G04960	9.81883	8.00013	11.4888	15.6869	14.2788	15.3819	12.657	15.3705	14.4705	10.0411	11.7601	11.5157	11.9316	12.892	13.5778	13.1639	13.3965	12.7623	16.051	17.8347	15.3927	16.8181	16.4383	16.6032	15.1387	17.7843	17.0516	17.0837	14.6763	15.9257	17.9111	17.304	15.4726	17.134	17.2513	17.4432
AT1G04963	0	0	0	0	0	0	0	0	0	0	0	0	0	0	0	0	0	0	0	0	0	0	0	0	0	0	0	0	0	0	0	0	0	0	0	0
AT1G04967	0	0	0	0	0	0	0	0	0	0	0	0	0	0	0	0	0	0	0	0	0	0	0	0	0	0	0	0	0	0	0	0	0	0	0	0
AT1G04970	10.1203	12.3544	11.8079	19.5151	18.3648	22.1243	16.4093	19.0781	17.0655	12.2424	14.1074	12.7542	12.4947	13.5088	14.9427	13.4218	14.5238	13.1235	15.365	17.517	16.4382	17.9008	17.2467	16.7567	14.7117	17.1017	18.761	16.7538	17.2672	17.2256	17.9919	17.595	16.5983	17.0507	16.7707	17.1401
AT1G04973	0.330774	0.158882	0.346317	0.647366	0.377782	0.724972	0.1941	0.205281	0.785018	0.251092	0.291666	0.49195	0.429942	0.389643	1.0884	0.282573	0.401099	0.808433	0.682835	1.01819	0.947191	0.707518	0.954613	0.933058	1.1272	0.923817	1.059	1.00767	1.01012	1.68428	0.986373	0.947967	0.910621	1.41784	1.65257	1.54148
AT1G04977	2.17773	2.22983	2.57671	3.76221	3.17641	4.70232	2.81612	2.5436	3.41367	2.51438	1.93606	1.67942	1.57646	2.21693	1.75697	1.11305	1.87939	1.98826	2.93541	3.24982	3.28365	1.84024	2.3954	2.29116	5.10556	3.0154	2.82095	2.54503	2.38964	4.61179	2.65837	2.56196	3.61278	3.52014	3.56744	7.68878
AT1G04980	5.24776	2.95233	1.56627	15.7985	17.696	11.3559	13.8423	18.2779	6.80108	2.89787	2.29703	2.01396	3.20398	2.34178	1.98423	3.65406	3.08265	2.03299	19.4291	18.9812	15.1575	15.5387	14.3806	15.0353	20.3872	17.438	12.6203	15.4562	17.7473	21.3524	14.2665	12.5507	8.77851	15.134	10.6582	10.249
AT1G04983	0.0720714	0.0807763	0.0812626	0.141053	0.512175	0.147431	0	0	0	0	0.296568	0.0750327	0	0	0	0	0.215915	0.318201	0	0	0	0.154159	0.0746659	0	0	0	0.0734178	0	0	0	0	0.216877	0	0	0.222399	0
AT1G04985	13.9585	14.0799	15.1682	15.7769	16.111	17.5252	17.3837	16.0167	18.7647	14.5356	14.2246	13.8981	15.57	14.1312	13.6592	14.7291	16.4089	17.1131	11.4015	10.8413	11.0923	11.2314	11.9764	11.4201	13.9077	12.0975	15.3644	11.811	11.9312	13.0956	14.6457	15.8243	18.5802	18.3679	18.983	20.6179
AT1G04987	0	0	0	0	0	0	0	0	0	0	0	0	0	0	0	0	0	0	0	0	0	0	0	0	0	0	0	0	0	0.0786255	0	0	0	0	0	0
AT1G04990	2.11128	2.52877	4.38303	6.62366	4.37878	14.1337	4.77351	8.76518	9.6772	1.87781	4.46505	4.66019	2.51916	3.76577	5.72739	2.04239	4.47008	7.25114	10.0775	11.6863	11.3795	10.9701	10.0446	10.0573	9.08682	13.2397	8.96287	8.50214	7.65625	7.63029	7.26719	6.46232	7.35291	8.06751	8.4257	8.61159
AT1G04993	0	0	0	0	0	0	0	0	0	0	0	0	0	0	0	0	0	0	0	0	0	0	0	0	0	0	0	0	0	0	0	0	0	0	0	0
AT1G04997	0	0	0	0	0.0376227	0.0433193	0	0.0408873	0	0	0	0.176373	0.0428173	0	0.0453733	0.0389645	0	0.280488	0	0	0	0.0452961	0	0	0.0396198	0	0.0431443	0.0440572	0	0	0	0	0.0441182	0.0462109	0.0435645	0
[truncated: 33,588 more rows]
