# Supplementary material for: Contrasting plant transcriptome responses between a pierce-sucking and a chewing herbivore go beyond the infestation site
Source: BMC Plant Biol. 2024 Feb 19;24:120. doi: 10.1186/s12870-024-04806-1 (PMC10875829; doi:10.1186/s12870-024-04806-1)
Supplement: Supplementary file 2 — Supplementary material 2. [file 12870_2024_4806_MOESM2_ESM.xlsx]

## Sheet: Shared DEGs
Additional file 2. Comparison of DEGs number between treatments
	Leaves							Roots
	24 h			72 h				24 h			72 h
	P. brassicae	Shared	T. urticae	P. brassicae	Shared	T. urticae		P. brassicae	Shared	T. urticae	P. brassicae	Shared	T. urticae
	2301	1112	410	79	150	290		541	121	87	143	265	342
	0.602	0.291	0.107	0.152	0.289	0.559		0.722	0.162	0.116	0.191	0.353	0.456
	Leaves							Roots
	P. brassicae			T. urticae				P. brassicae			T. urticae
	24 h	Shared	72 h	24 h	Shared	72 h		24 h	Shared	72 h	24 h	Shared	72 h
	3276	137	92	1335	187	253		577	85	323	165	43	564
	0.935	0.039	0.026	0.752	0.105	0.143		0.586	0.086	0.328	0.214	0.056	0.731
	P. brassicae							T. urticae
	24 h			72 h				24 h			72 h
	Leaves	Shared	Roots	Leaves	Shared	Roots		Leaves	Shared	Roots	Leaves	Shared	Roots
	3114	299	363	199	30	378		1462	60	148	586	76	531
	0.825	0.079	0.096	0.328	0.049	0.623		0.875	0.036	0.089	0.491	0.064	0.445
