# Supplementary material for: Contrasting plant transcriptome responses between a pierce-sucking and a chewing herbivore go beyond the infestation site
Source: BMC Plant Biol. 2024 Feb 19;24:120. doi: 10.1186/s12870-024-04806-1 (PMC10875829; doi:10.1186/s12870-024-04806-1)
Supplement: Supplementary file 3 — Supplementary material 3. [file 12870_2024_4806_MOESM3_ESM.xlsx]

## Sheet: Pb_Leaves_24h
Additional file 3. GO enrichment results for each treatment. Pb: Pieris brassicae; Tu: Tetranychus urticae.
ID	Term	Annotated	Significant	Expected	pvalue
GO:0010035	response to inorganic substance	2145	696	319.65	1e-30
GO:0043436	oxoacid metabolic process	2052	682	305.79	1e-30
GO:0098542	defense response to other organism	2184	589	325.46	1e-30
GO:0009611	response to wounding	820	422	122.2	1e-30
GO:0097305	response to alcohol	1286	406	191.64	1e-30
GO:0009414	response to water deprivation	1027	374	153.04	1e-30
GO:0009753	response to jasmonic acid	637	352	94.93	1e-30
GO:0009620	response to fungus	970	292	144.55	1e-30
GO:0006970	response to osmotic stress	920	279	137.1	1e-30
GO:1901605	alpha-amino acid metabolic process	384	168	57.22	1e-30
GO:0016053	organic acid biosynthetic process	775	272	115.49	4e-30
GO:0019748	secondary metabolic process	877	303	130.69	5.3e-26
GO:0006979	response to oxidative stress	618	198	92.09	1e-24
GO:0009617	response to bacterium	1262	318	188.06	7.3e-23
GO:0009072	aromatic amino acid family metabolic pro...	119	62	17.73	7.5e-21
GO:0019760	glucosinolate metabolic process	229	91	34.13	3.7e-20
GO:0014070	response to organic cyclic compound	840	221	125.18	1e-19
GO:0009056	catabolic process	2255	532	336.04	3.5e-17
GO:0042430	indole-containing compound metabolic pro...	185	99	27.57	6.6e-17
GO:0090693	plant organ senescence	245	88	36.51	2.7e-16
GO:1901698	response to nitrogen compound	791	212	117.88	8.4e-16
GO:1901701	cellular response to oxygen-containing c...	1297	381	193.28	1.2e-15
GO:0032870	cellular response to hormone stimulus	1370	375	204.16	4.6e-15
GO:0031347	regulation of defense response	744	192	110.87	4.3e-13
GO:0009636	response to toxic substance	182	67	27.12	6.2e-13
GO:0023052	signaling	2724	599	405.93	3.4e-11
GO:0009266	response to temperature stimulus	888	205	132.33	9.4e-11
GO:0007154	cell communication	2939	653	437.97	1.2e-10
GO:0044419	biological process involved in interspec...	2536	702	377.92	5e-10
GO:0009314	response to radiation	2131	422	317.56	7.5e-10
GO:0006749	glutathione metabolic process	48	25	7.15	1.8e-09
GO:0036294	cellular response to decreased oxygen le...	244	71	36.36	1.9e-08
GO:0007568	aging	66	28	9.84	6.5e-08
GO:0042254	ribosome biogenesis	373	100	55.58	7.5e-08
GO:1901700	response to oxygen-containing compound	3209	1010	478.21	2.5e-07
GO:0006082	organic acid metabolic process	2198	724	327.55	5.8e-07
GO:0043604	amide biosynthetic process	733	158	109.23	1.3e-06
GO:0009812	flavonoid metabolic process	166	52	24.74	1.4e-06
GO:0034440	lipid oxidation	59	24	8.79	1.9e-06
GO:0044106	cellular amine metabolic process	126	64	18.78	2e-06
GO:0006952	defense response	2588	687	385.66	5.7e-06
GO:0010043	response to zinc ion	46	19	6.85	1.3e-05
GO:0035970	peptidyl-threonine dephosphorylation	46	19	6.85	1.3e-05
GO:0006833	water transport	39	17	5.81	1.6e-05
GO:0046148	pigment biosynthetic process	206	58	30.7	2.7e-05
GO:0000103	sulfate assimilation	23	12	3.43	3.2e-05
GO:0070813	hydrogen sulfide metabolic process	9	7	1.34	4.4e-05
GO:1901657	glycosyl compound metabolic process	291	114	43.36	5.3e-05
GO:0046149	pigment catabolic process	27	15	4.02	5.5e-05
GO:0051259	protein complex oligomerization	55	20	8.2	7.1e-05
GO:0044272	sulfur compound biosynthetic process	172	71	25.63	9.6e-05
GO:0009850	auxin metabolic process	75	29	11.18	0.00019
GO:0072593	reactive oxygen species metabolic proces...	135	38	20.12	0.0002
GO:0071712	ER-associated misfolded protein cataboli...	17	9	2.53	0.00028
GO:0009226	nucleotide-sugar biosynthetic process	44	16	6.56	0.00037
GO:0045227	capsule polysaccharide biosynthetic proc...	6	5	0.89	0.00039
GO:0006270	DNA replication initiation	26	11	3.87	0.00039
GO:1902074	response to salt	37	14	5.51	0.00053
GO:0002376	immune system process	576	127	85.84	0.00054
GO:0009939	positive regulation of gibberellic acid ...	9	6	1.34	0.00061
GO:0006790	sulfur compound metabolic process	574	201	85.54	0.00068
GO:0010033	response to organic substance	3654	1040	544.52	0.00075
GO:0000725	recombinational repair	104	28	15.5	0.00105
GO:0080028	nitrile biosynthetic process	7	5	1.04	0.00118
GO:0009085	lysine biosynthetic process	20	9	2.98	0.00126
GO:0031118	rRNA pseudouridine synthesis	10	6	1.49	0.00133
GO:0010143	cutin biosynthetic process	24	10	3.58	0.0014
GO:0005975	carbohydrate metabolic process	1125	237	167.65	0.00175
GO:0042594	response to starvation	219	49	32.64	0.002
GO:0015692	lead ion transport	5	4	0.75	0.00217
GO:0010029	regulation of seed germination	94	25	14.01	0.00228
GO:0009658	chloroplast organization	262	57	39.04	0.0025
GO:0019860	uracil metabolic process	4	4	0.6	0.0033
GO:0010069	zygote asymmetric cytokinesis in embryo ...	3	3	0.45	0.00331
GO:0010322	regulation of isopentenyl diphosphate bi...	3	3	0.45	0.00331
GO:0031120	snRNA pseudouridine synthesis	3	3	0.45	0.00331
GO:0034553	mitochondrial respiratory chain complex ...	3	3	0.45	0.00331
GO:0043335	protein unfolding	3	3	0.45	0.00331
GO:0060919	auxin import into cell	3	3	0.45	0.00331
GO:0090309	positive regulation of DNA methylation-d...	3	3	0.45	0.00331
GO:1900407	regulation of cellular response to oxida...	3	3	0.45	0.00331
GO:0044281	small molecule metabolic process	2979	881	443.93	0.00378
GO:0043562	cellular response to nitrogen levels	49	15	7.3	0.00399
GO:0098661	inorganic anion transmembrane transport	54	16	8.05	0.00429
GO:0009744	response to sucrose	74	20	11.03	0.0049
GO:0006536	glutamate metabolic process	28	10	4.17	0.00532
GO:0000076	DNA replication checkpoint signaling	16	7	2.38	0.00537
GO:0006805	xenobiotic metabolic process	6	4	0.89	0.00574
GO:0010411	xyloglucan metabolic process	61	17	9.09	0.00654
GO:0045037	protein import into chloroplast stroma	31	11	4.62	0.00704
GO:0042793	plastid transcription	13	6	1.94	0.00728
GO:0010119	regulation of stomatal movement	109	26	16.24	0.00898
GO:0044255	cellular lipid metabolic process	1042	231	155.28	0.01034
GO:0062197	cellular response to chemical stress	122	37	18.18	0.01048
GO:0034976	response to endoplasmic reticulum stress	135	37	20.12	0.01056
GO:0042537	benzene-containing compound metabolic pr...	77	23	11.47	0.01067
GO:1902644	tertiary alcohol metabolic process	38	12	5.66	0.01622
GO:0009987	cellular process	16542	3021	2465.09	0.01879
GO:2001057	reactive nitrogen species metabolic proc...	20	8	2.98	0.02081
GO:0033306	phytol metabolic process	6	5	0.89	0.02217
GO:0044036	cell wall macromolecule metabolic proces...	226	51	33.68	0.02769
GO:0006560	proline metabolic process	17	7	2.53	0.03322
GO:0033014	tetrapyrrole biosynthetic process	114	33	16.99	0.03771
GO:0008643	carbohydrate transport	65	18	9.69	0.03913

## Sheet: Pb_Leaves_72h
Additional file 3. GO enrichment results for each treatment. Pb: Pieris brassicae; Tu: Tetranychus urticae.
ID	Term	Annotated	Significant	Expected	pvalue
GO:0009620	response to fungus	970	38	10.31	4.2e-12
GO:0009611	response to wounding	820	35	8.72	7.2e-12
GO:0009753	response to jasmonic acid	637	26	6.77	3.3e-09
GO:0002213	defense response to insect	43	7	0.46	3.3e-07
GO:0006979	response to oxidative stress	618	22	6.57	2.3e-06
GO:0009617	response to bacterium	1262	31	13.42	2.4e-05
GO:1905177	tracheary element differentiation	19	4	0.2	4.3e-05
GO:0019748	secondary metabolic process	877	30	9.32	5.1e-05
GO:0009751	response to salicylic acid	459	15	4.88	0.00013
GO:0098754	detoxification	157	8	1.67	0.00029
GO:0051707	response to other organism	2521	77	26.8	0.00032
GO:0070981	L-asparagine biosynthetic process	3	2	0.03	0.00034
GO:0042538	hyperosmotic salinity response	60	5	0.64	0.00044
GO:0045493	xylan catabolic process	16	3	0.17	0.0006
GO:0097305	response to alcohol	1286	27	13.67	0.0007
GO:0010410	hemicellulose metabolic process	125	9	1.33	0.00105
GO:0010466	negative regulation of peptidase activit...	5	2	0.05	0.0011
GO:0080119	ER body organization	5	2	0.05	0.0011
GO:0010218	response to far red light	48	4	0.51	0.00168
GO:0010150	leaf senescence	229	9	2.43	0.00205
GO:0009308	amine metabolic process	172	9	1.83	0.00395
GO:0009834	plant-type secondary cell wall biogenesi...	158	6	1.68	0.007
GO:0030026	cellular manganese ion homeostasis	14	2	0.15	0.00942
GO:0048587	regulation of short-day photoperiodism, ...	14	2	0.15	0.00942
GO:0055069	zinc ion homeostasis	14	2	0.15	0.00942
GO:0019760	glucosinolate metabolic process	229	8	2.43	0.01039
GO:0006952	defense response	2588	69	27.51	0.0117
GO:0016998	cell wall macromolecule catabolic proces...	33	5	0.35	0.01351
GO:0046283	anthocyanin-containing compound metaboli...	65	4	0.69	0.01867
GO:0080134	regulation of response to stress	882	18	9.38	0.03065
GO:0010035	response to inorganic substance	2145	38	22.8	0.03645

## Sheet: Tu_Leaves_24h
Additional file 3. GO enrichment results for each treatment. Pb: Pieris brassicae; Tu: Tetranychus urticae.
ID	Term	Annotated	Significant	Expected	pvalue
GO:0009611	response to wounding	820	255	52.87	1e-30
GO:0050832	defense response to fungus	686	190	44.23	1e-30
GO:0042742	defense response to bacterium	1066	241	68.74	1e-30
GO:0009753	response to jasmonic acid	637	214	41.07	1e-30
GO:0051707	response to other organism	2521	528	162.56	1e-30
GO:0009751	response to salicylic acid	459	141	29.6	1e-30
GO:0031347	regulation of defense response	744	178	47.97	1e-30
GO:0009414	response to water deprivation	1027	196	66.22	1e-30
GO:0002376	immune system process	576	137	37.14	1e-30
GO:0097305	response to alcohol	1286	225	82.92	1e-30
GO:0023052	signaling	2724	389	175.65	1e-30
GO:0009867	jasmonic acid mediated signaling pathway	182	68	11.74	1e-30
GO:1901698	response to nitrogen compound	791	153	51	1e-30
GO:0043436	oxoacid metabolic process	2052	336	132.32	2.3e-27
GO:0071310	cellular response to organic substance	1768	287	114	1.1e-22
GO:0010035	response to inorganic substance	2145	350	138.31	4.3e-21
GO:1901701	cellular response to oxygen-containing c...	1297	237	83.63	9.9e-21
GO:0019748	secondary metabolic process	877	171	56.55	5.6e-20
GO:0042430	indole-containing compound metabolic pro...	185	77	11.93	7.6e-19
GO:0014070	response to organic cyclic compound	840	207	54.16	6.2e-16
GO:0006952	defense response	2588	511	166.88	1.1e-09
GO:0001101	response to acid chemical	1133	212	73.06	0.00075
GO:0033993	response to lipid	2057	383	132.64	0.0388
GO:0044281	small molecule metabolic process	2979	406	192.09	0.04226
GO:0035970	peptidyl-threonine dephosphorylation	46	8	2.97	0.00852
GO:0006598	polyamine catabolic process	13	4	0.84	0.00769
GO:0072334	UDP-galactose transmembrane transport	7	3	0.45	0.00769
GO:0080028	nitrile biosynthetic process	7	3	0.45	0.00769
GO:1905582	response to mannose	7	3	0.45	0.00769
GO:0045926	negative regulation of growth	36	7	2.32	0.00732
GO:0009808	lignin metabolic process	73	11	4.71	0.01527
GO:0046149	pigment catabolic process	27	6	1.74	0.02336
GO:0009642	response to light intensity	373	37	24.05	0.01336
GO:0009812	flavonoid metabolic process	166	20	10.7	0.0053
GO:0046345	abscisic acid catabolic process	6	3	0.39	0.00462
GO:0016998	cell wall macromolecule catabolic proces...	33	7	2.13	0.00093
GO:0046521	sphingoid catabolic process	2	2	0.13	0.00416
GO:0110128	phloem sucrose unloading	2	2	0.13	0.00416
GO:0006560	proline metabolic process	17	5	1.1	0.01021
GO:0000103	sulfate assimilation	23	6	1.48	0.00277
GO:0006949	syncytium formation	16	5	1.03	0.00266
GO:0033015	tetrapyrrole catabolic process	30	7	1.93	0.00535
GO:0010043	response to zinc ion	46	9	2.97	0.00237
GO:0051260	protein homooligomerization	28	7	1.81	0.00163
GO:0009970	cellular response to sulfate starvation	14	5	0.9	0.00136
GO:0043903	regulation of biological process involve...	27	7	1.74	0.00129
GO:0015914	phospholipid transport	20	6	1.29	0.00126
GO:0042447	hormone catabolic process	8	4	0.52	0.00098
GO:0060866	leaf abscission	8	4	0.52	0.00098
GO:0009445	putrescine metabolic process	13	5	0.84	0.00767
GO:0009065	glutamine family amino acid catabolic pr...	18	6	1.16	0.00192
GO:0016310	phosphorylation	1262	112	81.38	0.00028
GO:0006212	uracil catabolic process	3	3	0.19	0.00027
GO:0019483	beta-alanine biosynthetic process	3	3	0.19	0.00027
GO:0006749	glutathione metabolic process	48	11	3.1	0.00019
GO:0070813	hydrogen sulfide metabolic process	9	5	0.58	0.00011
GO:0007568	aging	66	15	4.26	1.5e-05
GO:0009409	response to cold	479	56	30.89	1.2e-05
GO:0043562	cellular response to nitrogen levels	49	14	3.16	1.6e-06
GO:0009636	response to toxic substance	182	32	11.74	3.8e-07
GO:0009850	auxin metabolic process	75	19	4.84	0.00032
GO:0009723	response to ethylene	260	42	16.77	8.7e-08
GO:0036294	cellular response to decreased oxygen le...	244	43	15.73	1.6e-09
GO:0008219	cell death	233	42	15.02	4.4e-05
GO:0001666	response to hypoxia	324	53	20.89	3.7e-10
GO:0009056	catabolic process	2255	231	145.4	0.0061
GO:0090693	plant organ senescence	245	51	15.8	6.5e-13
GO:0019760	glucosinolate metabolic process	229	53	14.77	2e-16
GO:0006568	tryptophan metabolic process	59	27	3.8	3.8e-17
GO:1901657	glycosyl compound metabolic process	291	64	18.76	0.00216
GO:0006970	response to osmotic stress	920	134	59.32	1.8e-18
GO:0016053	organic acid biosynthetic process	775	129	49.97	2.8e-15
GO:0002237	response to molecule of bacterial origin	117	45	7.54	1.5e-23
GO:0044106	cellular amine metabolic process	126	47	8.12	3.2e-07
GO:0006979	response to oxidative stress	618	120	39.85	1.3e-23

## Sheet: Tu_Leaves_72h
Additional file 3. GO enrichment results for each treatment. Pb: Pieris brassicae; Tu: Tetranychus urticae.
ID	Term	Annotated	Significant	Expected	pvalue
GO:0051707	response to other organism	2521	133	52.72	4.3e-22
GO:0006950	response to stress	5457	231	114.12	5.9e-21
GO:1901700	response to oxygen-containing compound	3209	147	67.11	1.3e-15
GO:0014070	response to organic cyclic compound	840	55	17.57	2.5e-14
GO:0009725	response to hormone	2664	123	55.71	1.2e-13
GO:0009314	response to radiation	2131	90	44.56	3e-10
GO:0043617	cellular response to sucrose starvation	4	4	0.08	1.9e-07
GO:0006082	organic acid metabolic process	2198	91	45.96	7e-07
GO:0019748	secondary metabolic process	877	41	18.34	1.7e-05
GO:0009755	hormone-mediated signaling pathway	1146	46	23.96	4.7e-05
GO:0033993	response to lipid	2057	95	43.02	0.00019
GO:0009267	cellular response to starvation	176	16	3.68	0.00027
GO:0016998	cell wall macromolecule catabolic proces...	33	5	0.69	0.00046
GO:0042447	hormone catabolic process	8	3	0.17	0.00047
GO:0046475	glycerophospholipid catabolic process	3	2	0.06	0.00129
GO:0080086	stamen filament development	11	3	0.23	0.00132
GO:0009651	response to salt stress	650	26	13.59	0.00135
GO:0006857	oligopeptide transport	26	4	0.54	0.00196
GO:1901657	glycosyl compound metabolic process	291	15	6.09	0.00251
GO:0019310	inositol catabolic process	4	2	0.08	0.00255
GO:0030643	cellular phosphate ion homeostasis	4	2	0.08	0.00255
GO:0051511	negative regulation of unidimensional ce...	4	2	0.08	0.00255
GO:0030026	cellular manganese ion homeostasis	14	3	0.29	0.00279
GO:0010305	leaf vascular tissue pattern formation	31	4	0.65	0.0038
GO:0006949	syncytium formation	16	3	0.33	0.00416
GO:0080119	ER body organization	5	2	0.1	0.00419
GO:0009744	response to sucrose	74	6	1.55	0.00454
GO:0016126	sterol biosynthetic process	33	4	0.69	0.00479
GO:0045730	respiratory burst	6	2	0.13	0.00619
GO:0080168	abscisic acid transport	6	2	0.13	0.00619
GO:0046688	response to copper ion	19	3	0.4	0.00687
GO:0048878	chemical homeostasis	559	25	11.69	0.00728
GO:1900057	positive regulation of leaf senescence	20	3	0.42	0.00795
GO:1901957	regulation of cutin biosynthetic process	7	2	0.15	0.00855
GO:0010411	xyloglucan metabolic process	61	5	1.28	0.00893
GO:0042430	indole-containing compound metabolic pro...	185	12	3.87	0.03048
GO:0040007	growth	1570	50	32.83	0.03059
GO:0002376	immune system process	576	23	12.05	0.03112

## Sheet: Pb_Roots_24h
Additional file 3. GO enrichment results for each treatment. Pb: Pieris brassicae; Tu: Tetranychus urticae.
ID	Term	Annotated	Significant	Expected	pvalue
GO:0009611	response to wounding	820	104	22.75	1e-30
GO:0009753	response to jasmonic acid	637	85	17.67	1e-30
GO:0019760	glucosinolate metabolic process	229	39	6.35	8.8e-18
GO:0051707	response to other organism	2521	141	69.93	2.4e-14
GO:0009414	response to water deprivation	1027	74	28.49	6.7e-14
GO:0006952	defense response	2588	143	71.79	5.6e-13
GO:0019752	carboxylic acid metabolic process	1628	111	45.16	1.2e-11
GO:0009812	flavonoid metabolic process	166	28	4.6	1.5e-11
GO:0009636	response to toxic substance	182	30	5.05	6.1e-11
GO:0097305	response to alcohol	1286	76	35.67	7.8e-09
GO:0006979	response to oxidative stress	618	44	17.14	1.5e-07
GO:0006970	response to osmotic stress	920	53	25.52	1.1e-06
GO:0042430	indole-containing compound metabolic pro...	185	26	5.13	2.7e-06
GO:0010035	response to inorganic substance	2145	131	59.5	3.9e-06
GO:1901698	response to nitrogen compound	791	47	21.94	1.1e-05
GO:0044106	cellular amine metabolic process	126	18	3.5	3.2e-05
GO:0019748	secondary metabolic process	877	86	24.33	9.9e-05
GO:0009694	jasmonic acid metabolic process	56	8	1.55	0.00015
GO:0015918	sterol transport	14	4	0.39	0.00047
GO:0015706	nitrate transmembrane transport	26	5	0.72	0.00066
GO:1901617	organic hydroxy compound biosynthetic pr...	259	19	7.18	0.00087
GO:0009314	response to radiation	2131	86	59.11	0.00089
GO:0010120	camalexin biosynthetic process	17	4	0.47	0.00105
GO:0010438	cellular response to sulfur starvation	8	3	0.22	0.00107
GO:0070814	hydrogen sulfide biosynthetic process	8	3	0.22	0.00107
GO:0098869	cellular oxidant detoxification	30	5	0.83	0.0013
GO:0009409	response to cold	479	25	13.29	0.00206
GO:0046294	formaldehyde catabolic process	10	3	0.28	0.0022
GO:0016099	monoterpenoid biosynthetic process	3	2	0.08	0.00226
GO:1900376	regulation of secondary metabolite biosy...	34	5	0.94	0.00231
GO:0018958	phenol-containing compound metabolic pro...	69	7	1.91	0.00299
GO:0043617	cellular response to sucrose starvation	4	2	0.11	0.00444
GO:0009970	cellular response to sulfate starvation	14	3	0.39	0.00616
GO:0051260	protein homooligomerization	28	4	0.78	0.00708
GO:0010446	response to alkaline pH	5	2	0.14	0.00727
GO:0043086	negative regulation of catalytic activit...	105	8	2.91	0.00891
GO:0016102	diterpenoid biosynthetic process	69	7	1.91	0.00916
GO:0009738	abscisic acid-activated signaling pathwa...	270	15	7.49	0.00933
GO:0005975	carbohydrate metabolic process	1125	47	31.21	0.00939
GO:0034285	response to disaccharide	76	7	2.11	0.01297

## Sheet: Pb_Roots_72h
Additional file 3. GO enrichment results for each treatment. Pb: Pieris brassicae; Tu: Tetranychus urticae.
ID	Term	Annotated	Significant	Expected	pvalue
GO:0009642	response to light intensity	373	28	8.97	1.3e-07
GO:0071555	cell wall organization	315	26	7.58	1.5e-07
GO:0010410	hemicellulose metabolic process	125	18	3.01	4.7e-06
GO:0006979	response to oxidative stress	618	34	14.87	7.9e-06
GO:0009725	response to hormone	2664	101	64.08	0.00015
GO:0048364	root development	1254	56	30.16	0.00029
GO:0097305	response to alcohol	1286	51	30.93	0.00032
GO:0009083	branched-chain amino acid catabolic proc...	27	5	0.65	0.00041
GO:0009718	anthocyanin-containing compound biosynth...	41	6	0.99	0.00042
GO:0009637	response to blue light	161	12	3.87	0.00054
GO:0009414	response to water deprivation	1027	42	24.7	0.00063
GO:0048765	root hair cell differentiation	147	11	3.54	0.00088
GO:1905392	plant organ morphogenesis	938	44	22.56	0.00093
GO:0071365	cellular response to auxin stimulus	126	10	3.03	0.00096
GO:0009611	response to wounding	820	36	19.72	0.00102
GO:0080153	negative regulation of reductive pentose...	3	2	0.07	0.00171
GO:0005975	carbohydrate metabolic process	1125	63	27.06	0.0018
GO:0006863	purine nucleobase transport	24	4	0.58	0.0024
GO:0019695	choline metabolic process	4	2	0.1	0.00336
GO:0009765	photosynthesis, light harvesting	43	5	1.03	0.00359
GO:0019760	glucosinolate metabolic process	229	13	5.51	0.00383
GO:0010207	photosystem II assembly	28	4	0.67	0.00429
GO:0007568	aging	66	6	1.59	0.00506
GO:0060560	developmental growth involved in morphog...	522	23	12.56	0.00548
GO:0010600	regulation of auxin biosynthetic process	16	3	0.38	0.00614
GO:0016049	cell growth	645	27	15.52	0.00632
GO:0036294	cellular response to decreased oxygen le...	244	13	5.87	0.00647
GO:0042594	response to starvation	219	12	5.27	0.00703
GO:1900425	negative regulation of defense response ...	17	3	0.41	0.00732
GO:0008614	pyridoxine metabolic process	6	2	0.14	0.00813
GO:0046713	borate transport	6	2	0.14	0.00813
GO:0009751	response to salicylic acid	459	20	11.04	0.00825
GO:0030154	cell differentiation	1278	56	30.74	0.00825
GO:0007623	circadian rhythm	158	10	3.8	0.01008
GO:0009838	abscission	41	5	0.99	0.01056
GO:0002213	defense response to insect	43	5	1.03	0.01275
GO:0009416	response to light stimulus	2088	89	50.23	0.01379
GO:0071695	anatomical structure maturation	357	22	8.59	0.0216
GO:0090558	plant epidermis development	653	30	15.71	0.03316

## Sheet: Tu_Roots_24h
Additional file 3. GO enrichment results for each treatment. Pb: Pieris brassicae; Tu: Tetranychus urticae.
ID	Term	Annotated	Significant	Expected	pvalue
GO:0009611	response to wounding	820	31	8.75	1.2e-09
GO:0009620	response to fungus	970	30	10.35	2e-07
GO:1901700	response to oxygen-containing compound	3209	74	34.24	2.2e-07
GO:0019760	glucosinolate metabolic process	229	13	2.44	1.2e-06
GO:0014070	response to organic cyclic compound	840	25	8.96	2.1e-05
GO:0046622	positive regulation of organ growth	6	3	0.06	2.3e-05
GO:0009642	response to light intensity	373	14	3.98	5.3e-05
GO:0009617	response to bacterium	1262	30	13.46	7e-05
GO:0019752	carboxylic acid metabolic process	1628	43	17.37	0.00047
GO:0010411	xyloglucan metabolic process	61	5	0.65	0.00049
GO:0043617	cellular response to sucrose starvation	4	2	0.04	0.00067
GO:0008615	pyridoxine biosynthetic process	5	2	0.05	0.00111
GO:0010446	response to alkaline pH	5	2	0.05	0.00111
GO:1900366	negative regulation of defense response ...	5	2	0.05	0.00111
GO:0071456	cellular response to hypoxia	242	9	2.58	0.00123
GO:0009991	response to extracellular stimulus	334	13	3.56	0.00211
GO:0042823	pyridoxal phosphate biosynthetic process	7	2	0.07	0.0023
GO:0009694	jasmonic acid metabolic process	56	4	0.6	0.00301
GO:0046209	nitric oxide metabolic process	8	2	0.09	0.00304
GO:0006591	ornithine metabolic process	9	2	0.1	0.00389
GO:0032366	intracellular sterol transport	9	2	0.1	0.00389
GO:0006950	response to stress	5457	114	58.22	0.00494
GO:0009625	response to insect	33	3	0.35	0.00517
GO:0002376	immune system process	576	14	6.15	0.00585
GO:1901698	response to nitrogen compound	791	19	8.44	0.01357
GO:0032870	cellular response to hormone stimulus	1370	25	14.62	0.02151
GO:0005975	carbohydrate metabolic process	1125	25	12	0.02506
GO:0042430	indole-containing compound metabolic pro...	185	7	1.97	0.02563
GO:0009416	response to light stimulus	2088	42	22.28	0.03135
GO:0033993	response to lipid	2057	48	21.95	0.03202

## Sheet: Tu_Roots_72h
Additional file 3. GO enrichment results for each treatment. Pb: Pieris brassicae; Tu: Tetranychus urticae.
ID	Term	Annotated	Significant	Expected	pvalue
GO:0009642	response to light intensity	373	37	11.17	2.2e-10
GO:0009765	photosynthesis, light harvesting	43	12	1.29	3.1e-09
GO:0071554	cell wall organization or biogenesis	1018	70	30.49	7e-06
GO:0009808	lignin metabolic process	73	11	2.19	1.1e-05
GO:0015994	chlorophyll metabolic process	157	17	4.7	1.5e-05
GO:0071586	CAAX-box protein processing	10	4	0.3	0.00015
GO:0010207	photosystem II assembly	28	6	0.84	0.00015
GO:0009416	response to light stimulus	2088	114	62.54	0.00031
GO:0042446	hormone biosynthetic process	105	11	3.14	0.00076
GO:0009611	response to wounding	820	47	24.56	0.00081
GO:0042823	pyridoxal phosphate biosynthetic process	7	3	0.21	0.00086
GO:0006979	response to oxidative stress	618	33	18.51	0.00147
GO:1990110	callus formation	29	5	0.87	0.00155
GO:0019760	glucosinolate metabolic process	229	16	6.86	0.00156
GO:1901698	response to nitrogen compound	791	39	23.69	0.00175
GO:1905177	tracheary element differentiation	19	4	0.57	0.00216
GO:0048364	root development	1254	63	37.56	0.00224
GO:0009682	induced systemic resistance	32	5	0.96	0.00245
GO:0005975	carbohydrate metabolic process	1125	61	33.7	0.00254
GO:0071454	cellular response to anoxia	3	2	0.09	0.00263
GO:0080153	negative regulation of reductive pentose...	3	2	0.09	0.00263
GO:0045490	pectin catabolic process	98	9	2.94	0.00272
GO:0007623	circadian rhythm	158	12	4.73	0.00294
GO:0009834	plant-type secondary cell wall biogenesi...	158	12	4.73	0.00294
GO:0048765	root hair cell differentiation	147	12	4.4	0.00362
GO:0032260	response to jasmonic acid stimulus invol...	4	2	0.12	0.00516
GO:0010410	hemicellulose metabolic process	125	11	3.74	0.00612
GO:0009751	response to salicylic acid	459	24	13.75	0.0063
GO:0009744	response to sucrose	74	7	2.22	0.00667
GO:0008615	pyridoxine biosynthetic process	5	2	0.15	0.00844
GO:0035627	ceramide transport	5	2	0.15	0.00844
GO:0120009	intermembrane lipid transfer	5	2	0.15	0.00844
GO:0010928	regulation of auxin mediated signaling p...	44	5	1.32	0.00984
GO:0009813	flavonoid biosynthetic process	110	10	3.29	0.01206
GO:0006555	methionine metabolic process	26	5	0.78	0.03016
GO:0019748	secondary metabolic process	877	57	26.27	0.03538
GO:0015979	photosynthesis	241	30	7.22	0.04811
