# Supplementary material for: Contrasting plant transcriptome responses between a pierce-sucking and a chewing herbivore go beyond the infestation site
Source: BMC Plant Biol. 2024 Feb 19;24:120. doi: 10.1186/s12870-024-04806-1 (PMC10875829; doi:10.1186/s12870-024-04806-1)
Supplement: Supplementary file 4 — Supplementary material 4. [file 12870_2024_4806_MOESM4_ESM.xlsx]

## Sheet: DEGs Heatmap
Additional file 4. DEGs obtained for all the treatments. Pb: Pieris brassicae; Tu: Tetranychus urticae; L: leaves; R: roots.
Gene	Name	Pb_L_24	Pb_L_72	Tu_L_24	Tu_L_72	Pb_R_24	Pb_R_72	Tu_R_24	Tu_R_72	Annotation
AT1G01010	NAC001	2.65867	null	1.49782	null	null	null	null	null	NAC domain-containing protein 1 [Source:UniProtKB/Swiss-Prot;Acc:Q0WV96]
AT1G01030	NGA3	2.75677	null	null	null	null	null	null	null	NGA3 [Source:UniProtKB/TrEMBL;Acc:A0A178W3T3]
AT1G01110	IQD18	-1.08671	null	null	null	null	null	null	null	IQ-domain 18 [Source:UniProtKB/TrEMBL;Acc:Q9MAM4]
AT1G01170	AT1G01170	null	null	null	null	null	null	null	1.13824	At1g01170 [Source:UniProtKB/TrEMBL;Acc:Q2HIQ2]
AT1G01180	AT1G01180	1.23095	null	null	null	null	null	null	null	S-adenosyl-L-methionine-dependent methyltransferases superfamily protein [Source:UniProtKB/TrEMBL;Acc:F4HS78]
AT1G01190	CYP78A8	-2.31878	null	-1.63729	null	null	null	null	null	CYP78A8 [Source:UniProtKB/TrEMBL;Acc:A0A178WIC4]
AT1G01240	AT1G01240	1.34699	null	1.1764	null	null	null	null	null	At1g01240/F6F3_11 [Source:UniProtKB/TrEMBL;Acc:Q9LNJ7]
AT1G01250	ERF023	1.81081	null	null	null	null	null	null	null	Ethylene-responsive transcription factor ERF023 [Source:UniProtKB/Swiss-Prot;Acc:Q1ECI2]
AT1G01340	CNGC10	null	null	1.34463	null	null	null	null	null	Probable cyclic nucleotide-gated ion channel 10 [Source:UniProtKB/Swiss-Prot;Acc:Q9LNJ0]
AT1G01420	UGT72B3	1.20456	null	null	null	null	null	null	null	UDP-glucosyl transferase 72B3 [Source:TAIR;Acc:AT1G01420]
AT1G01470	LEA14	1.64025	null	null	null	null	null	null	null	LSR3 [Source:UniProtKB/TrEMBL;Acc:A0A178W160]
AT1G01480	ACS2	4.53356	null	3.52533	null	null	null	null	null	1-aminocyclopropane-1-carboxylate synthase 2 [Source:UniProtKB/Swiss-Prot;Acc:Q06402]
AT1G01570	AT1G01570	1.19566	null	1.15639	null	null	null	null	null	F22L4.11 protein [Source:UniProtKB/TrEMBL;Acc:Q9LMM4]
AT1G01650	SPPL4	1.72769	null	null	null	null	null	null	null	Signal peptide peptidase-like 4 [Source:UniProtKB/Swiss-Prot;Acc:Q0WMJ8]
AT1G01710	AT1G01710	1.18363	null	null	null	null	null	null	null	Acyl-CoA thioesterase II [Source:UniProtKB/TrEMBL;Acc:F4HU51]
AT1G01720	NAC002	1.37331	null	null	null	null	null	null	null	ATAF1 [Source:UniProtKB/TrEMBL;Acc:A0A178W8W1]
AT1G01725	AT1G01725	null	null	null	null	null	null	null	1.0651	Adenylosuccinate synthetase [Source:UniProtKB/TrEMBL;Acc:Q9LQ84]
AT1G02205	CER1	null	null	null	-1.33582	null	null	null	null	Fatty acid hydroxylase superfamily [Source:TAIR;Acc:AT1G02205]
AT1G02220	NAC003	1.80833	null	null	null	null	null	null	null	NAC domain-containing protein 3 [Source:UniProtKB/Swiss-Prot;Acc:Q5PP28]
AT1G02280	TOC33	-1.53227	null	null	null	null	null	null	null	Translocase of chloroplast 33, chloroplastic [Source:UniProtKB/Swiss-Prot;Acc:O23680]
AT1G02300	CATHB1	1.2486	null	1.30838	null	null	null	1.27826	1.49282	Cathepsin B-like protease 1 [Source:UniProtKB/Swiss-Prot;Acc:F4HVZ1]
AT1G02305	CATHB2	1.29151	null	1.11563	null	null	null	null	null	Cathepsin B-like protease 2 [Source:UniProtKB/Swiss-Prot;Acc:Q93VC9]
AT1G02310	MAN1	null	null	null	null	1.20097	null	null	null	Glycosyl hydrolase superfamily protein [Source:UniProtKB/TrEMBL;Acc:A0A1P8AQX8]
AT1G02335	GL22	null	-1.45251	null	null	null	null	-1.45089	-1.45903	Germin-like protein subfamily 2 member 2 [Source:UniProtKB/Swiss-Prot;Acc:Q9FZ27]
AT1G02340	HFR1	null	1.2236	null	1.76901	null	null	null	null	Transcription factor HFR1 [Source:UniProtKB/Swiss-Prot;Acc:Q9FE22]
AT1G02350	AT1G02350	null	null	null	1.33978	null	null	null	1.17784	Protoporphyrinogen oxidase-like protein [Source:UniProtKB/TrEMBL;Acc:F4HVZ8]
AT1G02360	AT1G02360	-1.03168	-1.00907	null	null	null	null	null	null	Chitinase family protein [Source:TAIR;Acc:AT1G02360]
AT1G02390	GPAT2	null	null	null	null	-1.1825	null	null	null	Probable glycerol-3-phosphate acyltransferase 2 [Source:UniProtKB/Swiss-Prot;Acc:Q9FZ22]
AT1G02400	GA2OX6	2.20113	-1.49899	null	null	null	null	null	null	Gibberellin 2-beta-dioxygenase 6 [Source:UniProtKB/Swiss-Prot;Acc:Q9FZ21]
AT1G02460	AT1G02460	2.34006	null	null	-1.78799	null	null	null	-1.07283	At1g02460 [Source:UniProtKB/TrEMBL;Acc:Q9FWX5]
AT1G02470	AT1G02470	2.18866	null	null	null	null	null	null	null	Polyketide cyclase/dehydrase and lipid transport superfamily protein [Source:UniProtKB/TrEMBL;Acc:F4HXI8]
AT1G02570	AT1G02570	null	null	null	null	null	null	-1.07049	null	Transmembrane protein [Source:UniProtKB/TrEMBL;Acc:Q1PFZ3]
AT1G02610	AT1G02610	null	null	null	null	null	null	null	1.0727	RING/FYVE/PHD zinc finger superfamily protein [Source:UniProtKB/TrEMBL;Acc:F4HXK4]
AT1G02620	AT1G02620	null	null	null	1.16558	null	null	null	null	Ras-related small GTP-binding family protein [Source:UniProtKB/TrEMBL;Acc:Q3E6Q3]
AT1G02640	BXL2	-1.41836	null	null	null	null	null	null	null	Probable beta-D-xylosidase 2 [Source:UniProtKB/Swiss-Prot;Acc:Q94KD8]
AT1G02650	AT1G02650	-1.39177	1.02379	null	null	null	null	null	null	T14P4.7 protein [Source:UniProtKB/TrEMBL;Acc:Q9FWY3]
AT1G02660	PLIP2	null	1.13989	null	1.42908	null	null	null	null	Phospholipase A1 PLIP2, chloroplastic [Source:UniProtKB/Swiss-Prot;Acc:F4HXL0]
AT1G02705	AT1G02705	-1.43118	null	null	null	null	null	null	null	-
AT1G02816	AT1G02816	1.56596	null	null	null	null	null	null	null	F22D16.19 protein [Source:UniProtKB/TrEMBL;Acc:Q9SRX5]
AT1G02850	BGLU11	3.72299	null	2.47339	null	1.12054	null	null	null	Beta-glucosidase 11 [Source:UniProtKB/Swiss-Prot;Acc:B3H5Q1]
AT1G02900	RALF1	2.45154	null	1.33361	null	null	null	null	null	RALFL1 [Source:UniProtKB/TrEMBL;Acc:A0A178WER1]
AT1G02920	GSTF7	1.63512	null	2.37107	null	null	null	null	null	Glutathione S-transferase F7 [Source:UniProtKB/Swiss-Prot;Acc:Q9SRY5]
AT1G02930	GSTF6	2.54053	null	2.66344	null	2.09349	null	null	null	Glutathione S-transferase F6 [Source:UniProtKB/Swiss-Prot;Acc:P42760]
AT1G02970	WEE1	-1.89616	null	null	null	null	null	null	null	Wee1-like protein kinase [Source:UniProtKB/Swiss-Prot;Acc:Q8L4H0]
AT1G03020	GRXS1	null	null	null	null	null	null	1.15479	null	Monothiol glutaredoxin-S1 [Source:UniProtKB/Swiss-Prot;Acc:Q9SA68]
AT1G03070	LFG4	null	null	null	null	null	null	-1.14599	-1.47717	Protein LIFEGUARD 4 [Source:UniProtKB/Swiss-Prot;Acc:Q9SA63]
AT1G03080	NET1D	1.87603	null	null	null	null	null	null	null	Protein NETWORKED 1D [Source:UniProtKB/Swiss-Prot;Acc:F4HZB5]
AT1G03090	MCCA	1.11825	1.02451	null	1.32205	null	null	null	null	Methylcrotonoyl-CoA carboxylase subunit alpha, mitochondrial [Source:UniProtKB/Swiss-Prot;Acc:Q42523]
AT1G03110	TRM82	-1.02046	null	null	null	null	null	null	null	tRNA (guanine-N(7)-)-methyltransferase non-catalytic subunit [Source:UniProtKB/TrEMBL;Acc:A0A178VZV6]
AT1G03210	AT1G03210	null	null	1.4251	null	null	null	null	null	Phenazine biosynthesis PhzC/PhzF protein [Source:TAIR;Acc:AT1G03210]
AT1G03220	AT1G03220	1.17255	null	null	-1.07387	null	null	null	null	Eukaryotic aspartyl protease family protein [Source:UniProtKB/TrEMBL;Acc:Q9ZVS4]
AT1G03290	AT1G03290	1.3765	null	1.6266	null	null	null	null	null	ELKS/Rab6-interacting/CAST family protein [Source:UniProtKB/TrEMBL;Acc:Q9ZVT0]
AT1G03300	DUF1	-1.39729	null	null	null	null	null	null	null	DUF724 domain-containing protein 1 [Source:UniProtKB/Swiss-Prot;Acc:Q9ZVT1]
AT1G03360	RRP4	-1.22627	null	null	null	null	null	null	null	RRP4 [Source:UniProtKB/TrEMBL;Acc:A0A178W3N1]
AT1G03457	AT1G03457	-1.07091	null	null	null	null	null	null	null	RNA-binding (RRM/RBD/RNP motifs) family protein [Source:UniProtKB/TrEMBL;Acc:F4I0X0]
AT1G03495	AT1G03495	2.38143	null	null	null	2.6907	null	1.0966	null	HXXXD-type acyl-transferase family protein [Source:TAIR;Acc:AT1G03495]
AT1G03530	ATNAF1	-1.20696	null	null	null	null	null	null	null	NAF1 [Source:UniProtKB/TrEMBL;Acc:A0A178WI11]
AT1G03600	PSB27-1	null	null	null	null	null	null	1.09944	1.58382	Photosystem II repair protein PSB27-H1, chloroplastic [Source:UniProtKB/Swiss-Prot;Acc:Q9LR64]
AT1G03620	AT1G03620	null	1.53138	null	1.53518	null	null	null	1.13518	ELMO/CED-12 family protein [Source:TAIR;Acc:AT1G03620]
AT1G03780	TPX2	-1.2123	null	null	null	null	null	null	null	Protein TPX2 [Source:UniProtKB/Swiss-Prot;Acc:F4I2H7]
AT1G03820	AT1G03820	2.60912	1.07758	3.72651	2.53664	-1.34433	null	null	null	At1g03820 [Source:UniProtKB/TrEMBL;Acc:Q9ZWA4]
AT1G03850	AT1G03850	null	1.13734	null	null	null	null	null	null	Glutaredoxin family protein [Source:TAIR;Acc:AT1G03850]
AT1G03870	FLA9	-2.53327	null	null	null	null	null	null	null	At1g03870 [Source:UniProtKB/TrEMBL;Acc:B3LF88]
AT1G03905	ABCI19	1.41504	null	null	null	null	null	null	null	ABC transporter I family member 19 [Source:UniProtKB/Swiss-Prot;Acc:Q3EDJ0]
AT1G03940	3AT1	3.74863	null	null	null	3.49045	null	null	null	Coumaroyl-CoA:anthocyanidin 3-O-glucoside-6''-O-coumaroyltransferase 1 [Source:UniProtKB/Swiss-Prot;Acc:Q9ZWB4]
AT1G03950	VPS2.3	1.39791	null	null	null	null	null	null	null	Vacuolar protein sorting-associated protein 2 homolog 3 [Source:UniProtKB/Swiss-Prot;Acc:Q941D5]
AT1G03990	FAO1	2.14048	null	null	null	null	null	null	null	Long-chain-alcohol oxidase FAO1 [Source:UniProtKB/Swiss-Prot;Acc:Q9ZWB9]
AT1G04010	PSAT	1.04273	null	null	null	null	null	null	null	PSAT1 [Source:UniProtKB/TrEMBL;Acc:A0A178W9Q7]
AT1G04020	ATBARD1	-1.02878	null	null	null	null	null	null	null	Breast cancer associated RING 1 [Source:UniProtKB/TrEMBL;Acc:A0A2H1ZEA6]
AT1G04030	AT1G04030	-1.37215	null	null	null	null	null	null	null	unknown protein; BEST Arabidopsis thaliana protein match is: unknown protein (TAIR:AT5G44040.1); Has 1835 Blast hits to 1511 proteins in 238 species: Archae - 7; Bacteria - 164; Metazoa - 377; Fungi - 135; Plants - 187; Viruses - 22; Other Eukaryote /.../3 (source: NCBI BLink). [Source:TAIR;Acc:AT1G04030]
AT1G04040	AT1G04040	-2.10181	null	null	null	null	null	null	null	At1g04040/F21M11_2 [Source:UniProtKB/TrEMBL;Acc:Q9ZWC4]
AT1G04050	SUVR1	-1.25329	null	null	null	null	null	null	null	Probable inactive histone-lysine N-methyltransferase SUVR1 [Source:UniProtKB/Swiss-Prot;Acc:Q946J2]
AT1G04157	AT1G04157	null	null	null	1.38304	null	null	null	null	-
AT1G04180	YUC9	null	null	null	null	null	null	null	-1.06402	Flavin-containing monooxygenase [Source:UniProtKB/TrEMBL;Acc:A0A178WB22]
AT1G04220	KCS2	2.10584	null	null	null	null	null	null	null	3-ketoacyl-CoA synthase 2 [Source:UniProtKB/Swiss-Prot;Acc:Q5XEP9]
AT1G04237	AT1G04237	-1.95109	null	null	null	null	null	null	null	-
AT1G04360	ATL1	-2.03922	null	null	null	null	null	null	null	RING-H2 finger protein ATL1 [Source:UniProtKB/Swiss-Prot;Acc:P93823]
AT1G04400	CRY2	1.0911	null	null	null	null	null	null	null	Cryptochrome-2 [Source:UniProtKB/Swiss-Prot;Acc:Q96524]
AT1G04445	AT1G04445	null	null	null	null	null	null	null	1.37203	C2H2-like zinc finger protein [Source:TAIR;Acc:AT1G04445]
AT1G04503	AT1G04503	1.08348	null	null	null	null	null	null	null	-
AT1G04520	CRRSP3	-2.17411	null	-1.58486	null	null	null	null	null	Cysteine-rich repeat secretory protein 3 [Source:UniProtKB/Swiss-Prot;Acc:Q6NM73]
AT1G04620	HCAR	null	null	-1.24465	null	null	null	null	null	7-hydroxymethyl chlorophyll a reductase, chloroplastic [Source:UniProtKB/Swiss-Prot;Acc:Q8GS60]
AT1G04650	AT1G04650	-1.18793	null	null	null	null	null	null	null	unknown protein; Has 30201 Blast hits to 17322 proteins in 780 species: Archae - 12; Bacteria - 1396; Metazoa - 17338; Fungi - 3422; Plants - 5037; Viruses - 0; Other Eukaryotes - 2996 (source: NCBI BLink). [Source:TAIR;Acc:AT1G04650]
AT1G04660	AT1G04660	null	null	null	null	null	-1.74513	null	null	Glycine-rich protein [Source:UniProtKB/TrEMBL;Acc:O23018]
AT1G04680	AT1G04680	-1.00184	null	null	null	null	null	null	null	Pectate lyase [Source:UniProtKB/TrEMBL;Acc:A0A178W464]
AT1G04737	AT1G04737	1.50507	null	null	null	null	null	null	null	-
AT1G04873	AT1G04873	1.26648	null	null	null	null	null	null	null	-
AT1G04980	PDIL2-2	2.34316	null	1.97762	null	null	null	null	null	Protein disulfide-isomerase like 2-2 [Source:UniProtKB/Swiss-Prot;Acc:Q9MAU6]
AT1G04990	AT1G04990	1.62492	null	1.35411	null	null	null	null	null	Zinc finger CCCH domain-containing protein 3 [Source:UniProtKB/Swiss-Prot;Acc:Q94AD9]
AT1G05000	AT1G05000	null	null	null	null	-1.26529	null	null	null	Phosphotyrosine protein phosphatases superfamily protein [Source:UniProtKB/TrEMBL;Acc:F4I780]
AT1G05020	AP180	-1.05114	null	null	null	null	null	null	null	Clathrin coat assembly protein AP180 [Source:UniProtKB/Swiss-Prot;Acc:Q9ZVN6]
AT1G05043	AT1G05043	1.88136	null	null	null	null	null	null	null	-
AT1G05100	MAPKKK18	4.57592	null	null	null	null	null	null	null	Mitogen-activated protein kinase kinase kinase 18 [Source:UniProtKB/Swiss-Prot;Acc:Q9ZVP5]
AT1G05183	AT1G05183	null	null	null	null	-1.12791	null	null	null	-
AT1G05210	AT1G05210	-1.01676	null	null	null	null	null	null	null	At1g05210 [Source:UniProtKB/TrEMBL;Acc:O23047]
AT1G05300	ZIP5	1.16311	1.45246	1.7301	1.40013	null	null	null	null	Zinc transporter 5 [Source:UniProtKB/Swiss-Prot;Acc:O23039]
AT1G05310	PME8	null	-1.5302	null	null	null	null	-2.35254	-2.36753	Probable pectinesterase 8 [Source:UniProtKB/Swiss-Prot;Acc:O23038]
AT1G05340	AT1G05340	2.8271	null	1.95983	null	null	null	null	null	Cysteine-rich TM module stress tolerance protein [Source:UniProtKB/TrEMBL;Acc:O23035]
AT1G05385	PSB27-2	null	null	null	null	null	null	1.04581	1.09896	Psb27-H1 [Source:UniProtKB/TrEMBL;Acc:A0A178WJM6]
AT1G05450	AT1G05450	7.42416	null	null	null	null	null	null	null	Bifunctional inhibitor/lipid-transfer protein/seed storage 2S albumin superfamily protein [Source:UniProtKB/TrEMBL;Acc:Q1G2Y5]
AT1G05523	AT1G05523	2.48433	null	null	null	null	null	null	null	-
AT1G05560	UGT1	1.46665	null	null	null	null	null	null	null	UDP-glucosyltransferase 75B1 [Source:TAIR;Acc:AT1G05560]
AT1G05570	CALS1	1.04546	null	2.28987	null	null	null	null	null	Callose synthase 1 [Source:UniProtKB/Swiss-Prot;Acc:Q9AUE0]
AT1G05575	AT1G05575	null	null	1.40118	null	null	null	null	null	Transmembrane protein [Source:UniProtKB/TrEMBL;Acc:Q8LC91]
AT1G05620	URH2	2.13463	null	null	null	null	null	null	null	Probable uridine nucleosidase 2 [Source:UniProtKB/Swiss-Prot;Acc:Q8LAC4]
AT1G05650	AT1G05650	null	null	null	null	null	null	-1.1094	-1.26344	F3F20.10 protein [Source:UniProtKB/TrEMBL;Acc:Q9SYK6]
AT1G05660	AT1G05660	null	null	null	null	null	null	null	-1.20181	F3F20.11 protein [Source:UniProtKB/TrEMBL;Acc:Q9SYK7]
AT1G05675	UGT74E1	null	null	null	-1.33463	null	null	null	null	Glycosyltransferase (Fragment) [Source:UniProtKB/TrEMBL;Acc:A0A1W6AJW6]
AT1G05680	UGT74E2	4.99064	null	null	null	null	null	null	null	Glycosyltransferase (Fragment) [Source:UniProtKB/TrEMBL;Acc:A0A0K1SBE8]
AT1G05710	AT1G05710	2.1169	null	1.34491	null	null	null	null	null	-
AT1G05720	AT1G05720	null	null	1.00314	null	null	null	null	null	Selenoprotein family protein [Source:UniProtKB/TrEMBL;Acc:Q8GWP6]
AT1G06000	UGT89C1	2.32394	null	null	null	null	null	null	null	Glycosyltransferase (Fragment) [Source:UniProtKB/TrEMBL;Acc:W8PVE7]
AT1G06002	AT1G06002	2.49185	null	1.47304	null	null	null	null	null	Potential natural antisense gene, locus overlaps with AT1G06000 [Source:TAIR;Acc:AT1G06002]
AT1G06080	ADS1	null	null	null	-2.29874	null	null	-1.05647	null	Delta-9 acyl-lipid desaturase 1 [Source:UniProtKB/Swiss-Prot;Acc:O65797]
AT1G06083	AT1G06083	1.86876	null	null	null	null	null	null	null	-
AT1G06090	AT1G06090	null	null	null	null	null	null	-2.0879	-2.82673	Delta-9 desaturase-like 1 protein [Source:UniProtKB/Swiss-Prot;Acc:Q9LND9]
AT1G06120	AT1G06120	null	null	null	null	null	null	-1.01312	null	Delta-9 desaturase-like 3 protein [Source:UniProtKB/Swiss-Prot;Acc:Q9FPD5]
AT1G06148	AT1G06148	null	null	null	null	null	null	1.16416	null	Unknown gene [Source:TAIR;Acc:AT1G06148]
AT1G06160	ERF094	null	null	4.67666	null	null	1.50429	null	null	Ethylene-responsive transcription factor ERF094 [Source:UniProtKB/Swiss-Prot;Acc:Q9LND1]
AT1G06180	ATMYB13	1.8502	null	null	null	null	null	null	null	Transcription factor MYB13 [Source:UniProtKB/Swiss-Prot;Acc:Q9LNC9]
AT1G06210	TOL2	1.03696	null	null	null	null	null	null	null	TOM1-like protein 2 [Source:UniProtKB/Swiss-Prot;Acc:Q9LNC6]
AT1G06283	AT1G06283	-1.3557	null	null	null	null	null	null	null	-
AT1G06330	AT1G06330	null	null	null	null	null	null	-1.05317	null	Heavy metal transport/detoxification superfamily protein [Source:TAIR;Acc:AT1G06330]
AT1G06350	AT1G06350	null	null	null	null	-1.1162	null	null	null	Delta-9 desaturase-like 4 protein [Source:UniProtKB/Swiss-Prot;Acc:Q9LMI4]
AT1G06360	AT1G06360	-2.83316	null	-1.03485	null	null	null	null	null	Fatty acid desaturase family protein [Source:TAIR;Acc:AT1G06360]
AT1G06520	GPAT1	3.47776	null	null	null	null	null	null	null	Glycerol-3-phosphate acyltransferase 1 [Source:UniProtKB/Swiss-Prot;Acc:Q9SHJ5]
AT1G06573	AT1G06573	null	null	null	1.06309	null	null	null	null	-
AT1G06620	AT1G06620	4.94508	null	4.01277	null	null	null	null	null	1-aminocyclopropane-1-carboxylate oxidase homolog 1 [Source:UniProtKB/Swiss-Prot;Acc:Q84MB3]
AT1G06640	AT1G06640	3.60958	null	1.53712	null	null	null	null	null	1-aminocyclopropane-1-carboxylate oxidase homolog 2 [Source:UniProtKB/Swiss-Prot;Acc:Q9C5K7]
AT1G06720	AT1G06720	-1.11616	null	null	null	null	null	null	null	P-loop containing nucleoside triphosphate hydrolases superfamily protein [Source:TAIR;Acc:AT1G06720]
AT1G06760	AT1G06760	1.05864	null	null	null	null	null	null	null	Histone H1.1 [Source:UniProtKB/Swiss-Prot;Acc:P26568]
AT1G06830	GRXS11	-1.60929	null	null	null	null	null	null	null	Monothiol glutaredoxin-S11 [Source:UniProtKB/Swiss-Prot;Acc:Q9M9Y9]
AT1G06950	TIC110	-1.24245	null	null	null	null	null	null	null	Protein TIC110, chloroplastic [Source:UniProtKB/Swiss-Prot;Acc:Q8LPR9]
AT1G07000	ATEXO70B2	null	null	1.25417	null	null	null	null	null	EXO70B2 [Source:UniProtKB/TrEMBL;Acc:A0A178WCB5]
AT1G58190	AtRLP9	1.29834	null	1.65718	1.18067	null	null	null	null	-
AT1G07070	RPL35AA	-1.76486	null	null	null	null	null	null	null	60S ribosomal protein L35a-1 [Source:UniProtKB/Swiss-Prot;Acc:Q9LMK0]
AT1G07128	AT1G07128	null	null	null	null	null	null	null	1.14904	Potential natural antisense gene, locus overlaps with AT1G07130 [Source:TAIR;Acc:AT1G07128]
AT1G07130	STN1	null	null	null	null	null	null	null	1.25531	CST complex subunit STN1 [Source:UniProtKB/Swiss-Prot;Acc:Q9LMK5]
AT1G07320	RPL4	-1.20571	null	null	null	null	null	null	null	RPL4 [Source:UniProtKB/TrEMBL;Acc:A0A178WQG5]
AT1G07370	PCNA	-1.21123	null	null	null	null	null	null	null	Proliferating cellular nuclear antigen 1 [Source:UniProtKB/Swiss-Prot;Acc:Q9M7Q7]
AT1G07390	AtRLP1	null	null	1.07386	null	null	null	null	null	Receptor like protein 1 [Source:UniProtKB/TrEMBL;Acc:F4HQM4]
AT1G07430	AIP1	3.91648	null	2.43875	null	2.06322	null	null	null	Protein phosphatase 2C 3 [Source:UniProtKB/Swiss-Prot;Acc:Q9LNW3]
AT1G07450	AT1G07450	-1.03065	null	-1.22986	null	null	null	null	null	Tropinone reductase homolog At1g07450 [Source:UniProtKB/Swiss-Prot;Acc:Q8RX32]
AT1G07490	RTFL3	-1.38589	null	null	null	null	null	null	null	RTFL3 [Source:UniProtKB/TrEMBL;Acc:A0A178W1R5]
AT1G07590	AT1G07590	1.71348	null	null	null	null	null	null	null	Pentatricopeptide repeat-containing protein At1g07590, mitochondrial [Source:UniProtKB/Swiss-Prot;Acc:Q940Q2]
AT1G07610	MT1C	2.06265	null	null	null	null	null	null	null	Metallothionein-like protein 1C [Source:UniProtKB/Swiss-Prot;Acc:Q38804]
AT1G07743	AT1G07743	2.42203	null	null	null	null	null	null	null	-
AT1G07750	AT1G07750	3.83385	null	2.40755	null	null	null	null	null	At1g07750/F24B9_13 [Source:UniProtKB/TrEMBL;Acc:Q9LQQ3]
AT1G07780	PAI1	-1.18125	null	null	null	null	null	null	null	N-(5'-phosphoribosyl)anthranilate isomerase 1, chloroplastic [Source:UniProtKB/Swiss-Prot;Acc:Q42440]
AT1G07870	AT1G07870	1.11507	null	null	null	null	null	null	null	Protein kinase superfamily protein [Source:UniProtKB/TrEMBL;Acc:F4HSH9]
AT1G07893	AT1G07893	null	null	null	null	null	null	null	-1.07683	-
AT1G07900	LBD1	5.16511	null	3.73667	null	-1.15567	null	null	null	LBD1 [Source:UniProtKB/TrEMBL;Acc:A0A178WM56]
AT1G07985	AT1G07985	null	null	null	null	1.98738	2.82899	null	null	Expressed protein [Source:UniProtKB/TrEMBL;Acc:Q3EDG6]
AT1G08040	AT1G08040	1.01404	null	null	null	null	null	null	null	Putative storage protein [Source:UniProtKB/TrEMBL;Acc:Q93ZR2]
AT1G08050	AT1G08050	1.84432	null	2.03583	null	null	null	null	null	T6D22.13 [Source:UniProtKB/TrEMBL;Acc:Q9LN03]
AT1G08073	AT1G08073	null	null	null	null	null	null	null	-1.67648	-
AT1G08230	GAT1	2.93791	null	null	null	null	null	null	null	GABA transporter 1 [Source:UniProtKB/Swiss-Prot;Acc:F4HW02]
AT1G08250	ADT6	2.03402	null	null	null	null	null	null	null	Arogenate dehydratase [Source:UniProtKB/TrEMBL;Acc:A0A178W954]
AT1G08273	AT1G08273	-1.30518	null	null	null	null	null	null	null	-
AT1G08290	WIP3	2.14244	null	null	null	null	null	null	null	Zinc finger protein WIP3 [Source:UniProtKB/Swiss-Prot;Acc:Q9SGD1]
AT1G08317	AT1G08317	1.14828	null	null	null	null	null	null	null	-
AT1G08430	ALMT1	null	null	null	null	-1.54104	null	-1.01322	null	Aluminum-activated malate transporter 1 [Source:UniProtKB/Swiss-Prot;Acc:Q9SJE9]
AT1G08440	ALMT2	null	null	null	null	2.8734	null	null	null	Aluminum-activated malate transporter 2 [Source:UniProtKB/Swiss-Prot;Acc:Q9SJE8]
AT1G08450	CRT3	null	null	2.00339	null	null	null	null	null	Calreticulin-3 [Source:UniProtKB/Swiss-Prot;Acc:O04153]
AT1G08460	HDA8	null	null	1.18051	null	null	null	null	null	Histone deacetylase 8 [Source:UniProtKB/Swiss-Prot;Acc:Q94EJ2]
AT1G08507	AT1G08507	1.39593	null	null	null	null	null	null	1.11772	-
AT1G08560	KN	-1.12579	null	null	null	null	null	null	null	SYP111 [Source:UniProtKB/TrEMBL;Acc:A0A178WAC8]
AT1G08610	AT1G08610	-1.81256	null	null	null	null	null	null	null	Pentatricopeptide repeat-containing protein At1g08610 [Source:UniProtKB/Swiss-Prot;Acc:Q9FRS4]
AT1G08630	THA1	null	null	null	1.60322	null	null	null	null	Probable low-specificity L-threonine aldolase 1 [Source:UniProtKB/Swiss-Prot;Acc:Q8RXU4]
AT1G08733	AT1G08733	1.55539	null	null	null	null	null	null	null	-
AT1G08800	MYOB1	1.6412	null	null	null	null	null	null	null	Myosin-binding protein 1 [Source:UniProtKB/Swiss-Prot;Acc:F4HXQ7]
AT1G08820	PVA22	1.4312	null	1.05535	null	null	null	null	null	VAP27-2 [Source:UniProtKB/TrEMBL;Acc:A0A178WBB7]
AT1G08830	CSD1	1.71351	null	1.12825	null	null	null	null	null	Superoxide dismutase [Cu-Zn] 1 [Source:UniProtKB/Swiss-Prot;Acc:P24704]
AT1G08890	SUGTL4	1.27093	null	1.9228	null	null	null	null	null	Sugar transporter ERD6-like 1 [Source:UniProtKB/Swiss-Prot;Acc:Q9SCW7]
AT1G08900	SUGTL3	null	null	null	null	null	null	null	1.08721	Sugar transporter ERD6-like 2 [Source:UniProtKB/Swiss-Prot;Acc:Q4F7G0]
AT1G08920	ESL1	1.83525	null	null	null	null	null	null	null	ERD (early response to dehydration) six-like 1 [Source:TAIR;Acc:AT1G08920]
AT1G08930	ERD6	-1.04451	null	null	null	null	null	null	null	ERD6 [Source:UniProtKB/TrEMBL;Acc:A0A178W9Q9]
AT1G08940	AT1G08940	1.41831	null	1.69079	null	null	null	null	null	Phosphoglycerate mutase-like protein AT74H [Source:UniProtKB/Swiss-Prot;Acc:O04035]
AT1G08973	AT1G08973	1.66569	null	1.58272	null	null	null	null	null	-
AT1G09053	AT1G09053	1.65857	null	1.40838	null	null	null	null	null	-
AT1G09083	AT1G09083	-1.06362	null	null	null	null	null	null	null	-
AT1G09100	RPT5B	1.32866	null	null	null	null	null	null	null	26S proteasome regulatory subunit 6A homolog B [Source:UniProtKB/Swiss-Prot;Acc:O04019]
AT1G09180	ATSAR1	2.31925	null	null	null	null	null	null	null	Putative GTP-binding protein, SAR1B [Source:UniProtKB/TrEMBL;Acc:O80489]
AT1G09210	CRT2	1.2393	null	null	null	null	null	null	null	Calreticulin-2 [Source:UniProtKB/Swiss-Prot;Acc:Q38858]
AT1G09240	NAS3	null	null	-1.29957	null	null	null	null	null	Nicotianamine synthase 3 [Source:UniProtKB/Swiss-Prot;Acc:O80483]
AT1G09250	BHLH149	null	null	null	1.13896	null	null	null	null	Transcription factor bHLH149 [Source:UniProtKB/Swiss-Prot;Acc:O80482]
AT1G09297	AT1G09297	null	null	null	null	null	null	null	2.04525	-
AT1G09310	AT1G09310	null	null	null	null	null	null	null	1.04878	T31J12.3 protein [Source:UniProtKB/TrEMBL;Acc:Q9ZPZ4]
AT1G09390	AT1G09390	-1.15862	null	null	null	null	null	null	null	GDSL esterase/lipase At1g09390 [Source:UniProtKB/Swiss-Prot;Acc:O80522]
AT1G09443	AT1G09443	null	null	null	null	null	1.4554	null	1.05521	-
AT1G09457	AT1G09457	null	null	3.26865	null	null	null	null	null	-
AT1G09460	AT1G09460	null	null	1.03054	1.45487	null	null	null	null	Carbohydrate-binding X8 domain superfamily protein [Source:UniProtKB/TrEMBL;Acc:F4I0Z2]
AT1G09500	AT1G09500	2.19821	1.06163	null	null	null	null	null	null	At1g09500/F14J9_16 [Source:UniProtKB/TrEMBL;Acc:O80533]
AT1G09530	PIF3	1	null	null	null	null	null	null	null	Transcription factor PIF3 [Source:UniProtKB/Swiss-Prot;Acc:O80536]
AT1G09560	GLP4	1.65609	null	1.45749	null	null	null	null	null	Germin-like protein subfamily 2 member 1 [Source:UniProtKB/Swiss-Prot;Acc:P94014]
AT1G09627	AT1G09627	null	null	1.83182	null	null	null	null	null	-
AT1G09673	AT1G09673	null	null	null	null	null	null	null	-1.104	-
AT1G09677	AT1G09677	null	null	null	null	null	null	null	-1.39303	-
AT1G09680	AT1G09680	null	null	1.14949	null	null	null	null	null	Putative pentatricopeptide repeat-containing protein At1g09680 [Source:UniProtKB/Swiss-Prot;Acc:O04491]
AT1G09740	AT1G09740	1.06154	null	1.16643	null	null	null	null	null	Adenine nucleotide alpha hydrolases-like superfamily protein [Source:UniProtKB/TrEMBL;Acc:Q84TF6]
AT1G09750	AED3	-1.41176	null	null	null	null	null	null	null	Aspartyl protease AED3 [Source:UniProtKB/Swiss-Prot;Acc:O04496]
AT1G09783	AT1G09783	null	null	null	1.26479	null	null	null	null	-
AT1G09850	XBCP3	1.45579	null	null	null	null	null	null	null	At1g09850 [Source:UniProtKB/TrEMBL;Acc:Q0WVJ5]
AT1G09890	AT1G09890	null	-1.64321	null	null	null	null	-1.5358	-1.37556	Rhamnogalacturonate lyase family protein [Source:TAIR;Acc:AT1G09890]
AT1G09900	AT1G09900	-1.00919	null	null	null	null	null	null	null	Pentatricopeptide repeat-containing protein At1g09900 [Source:UniProtKB/Swiss-Prot;Acc:Q3EDF8]
AT1G09910	AT1G09910	1.20328	null	null	null	null	null	null	null	Rhamnogalacturonate lyase family protein [Source:UniProtKB/TrEMBL;Acc:F4I2M8]
AT1G09932	AT1G09932	1.59347	null	2.13024	null	null	null	null	null	Phosphoglycerate mutase family protein [Source:UniProtKB/TrEMBL;Acc:Q8GWG7]
AT1G09970	LRR XI-23	1.81833	null	1.3095	null	null	null	null	null	Receptor-like protein kinase 7 [Source:UniProtKB/Swiss-Prot;Acc:F4I2N7]
AT1G10000	AT1G10000	-2.1127	null	null	null	null	null	null	null	Ribonuclease H-like superfamily protein [Source:UniProtKB/TrEMBL;Acc:F4I2P2]
AT1G10040	AT1G10040	1.16115	null	null	null	null	null	null	null	Alpha/beta-Hydrolases superfamily protein [Source:UniProtKB/TrEMBL;Acc:Q08A69]
AT1G10060	ATBCAT-1	null	null	null	null	null	null	1.32218	1.2553	branched-chain amino acid transaminase 1 [Source:TAIR;Acc:AT1G10060]
AT1G10070	BCAT2	3.77424	null	4.6408	null	1.27003	1.35095	1.36931	1.48268	Branched-chain-amino-acid aminotransferase 2, chloroplastic [Source:UniProtKB/Swiss-Prot;Acc:Q9M439]
AT1G10140	AT1G10140	2.45386	null	1.7632	null	null	null	null	null	At1g10140 [Source:UniProtKB/TrEMBL;Acc:Q9SY56]
AT1G10340	AT1G10340	null	null	null	1.54579	null	null	null	null	Ankyrin repeat family protein [Source:UniProtKB/TrEMBL;Acc:Q9SY76]
AT1G10360	GSTU18	null	null	null	null	1.0523	null	null	null	Glutathione S-transferase U18 [Source:UniProtKB/Swiss-Prot;Acc:Q9FUS9]
AT1G10370	GSTU17	null	null	null	null	1.71816	null	null	null	Glutathione S-transferase U17 [Source:UniProtKB/Swiss-Prot;Acc:Q9FUS8]
AT1G10400	UGT90A2	null	null	null	null	-1.30812	null	null	null	Glycosyltransferase (Fragment) [Source:UniProtKB/TrEMBL;Acc:W8Q3T6]
AT1G10410	AT1G10410	1.92144	null	1.22886	null	null	null	null	null	At1g10410/F14N23_31 [Source:UniProtKB/TrEMBL;Acc:Q8LPT2]
AT1G10500	ISCA	1.09232	null	null	null	null	null	null	null	AT1G10500 protein [Source:UniProtKB/TrEMBL;Acc:B9DF88]
AT1G10522	PRIN2	-1.64118	null	null	null	null	null	null	null	Protein PLASTID REDOX INSENSITIVE 2, chloroplastic [Source:UniProtKB/Swiss-Prot;Acc:Q9XIK0]
AT1G10530	AT1G10530	4.40656	null	null	null	null	null	null	null	At1g10530 [Source:UniProtKB/TrEMBL;Acc:Q7XJ59]
AT1G10550	XTH33	-2.78935	null	null	1.31506	null	null	null	null	Probable xyloglucan endotransglucosylase/hydrolase protein 33 [Source:UniProtKB/Swiss-Prot;Acc:Q8LC45]
AT1G10560	PUB18	1.32833	null	1.10318	null	null	null	null	null	U-box domain-containing protein 18 [Source:UniProtKB/Swiss-Prot;Acc:Q9XIJ5]
AT1G10585	BHLH167	5.76089	null	null	null	null	null	null	null	Transcription factor bHLH167 [Source:UniProtKB/Swiss-Prot;Acc:F4I4E1]
AT1G10640	AT1G10640	null	null	null	null	null	-1.24299	null	-1.16887	Pectin lyase-like superfamily protein [Source:UniProtKB/TrEMBL;Acc:F4I5U6]
AT1G10680	ABCB10	null	null	null	null	-1.20661	null	null	null	ABC transporter B family member 10 [Source:UniProtKB/Swiss-Prot;Acc:Q9SGY1]
AT1G10682	AT1G10682	-1.68072	null	null	null	null	null	null	null	other RNA [Source:TAIR;Acc:AT1G10682]
AT1G10690	SMR8	null	null	1.13165	null	null	null	null	null	Cyclin-dependent protein kinase inhibitor SMR8 [Source:UniProtKB/Swiss-Prot;Acc:Q9SAD3]
AT1G10700	PRS3	2.5187	null	null	null	null	null	null	null	Ribose-phosphate pyrophosphokinase 3, chloroplastic [Source:UniProtKB/Swiss-Prot;Acc:Q93Z66]
AT1G10780	AT1G10780	-1.65275	null	null	null	null	null	null	null	F-box/RNI-like superfamily protein [Source:TAIR;Acc:AT1G10780]
AT1G10930	RECQL4A	-1.26777	null	null	null	null	null	null	null	ATP-dependent DNA helicase Q-like 4A [Source:UniProtKB/Swiss-Prot;Acc:Q8L840]
AT1G10990	AT1G10990	null	null	1.21441	null	null	null	null	null	unknown protein; Has 4 Blast hits to 4 proteins in 1 species: Archae - 0; Bacteria - 0; Metazoa - 0; Fungi - 0; Plants - 4; Viruses - 0; Other Eukaryotes - 0 (source: NCBI BLink). [Source:TAIR;Acc:AT1G10990]
AT1G11000	MLO4	-2.25285	null	null	null	null	null	null	null	MLO-like protein 4 [Source:UniProtKB/Swiss-Prot;Acc:O23693]
AT1G11130	SUB	-1.2482	null	null	null	null	null	null	null	Leucine-rich repeat receptor-like protein kinase (Fragment) [Source:UniProtKB/TrEMBL;Acc:C0LGE3]
AT1G11170	AT1G11170	1.39771	null	null	null	null	null	null	null	At1g11170/T28P6_16 [Source:UniProtKB/TrEMBL;Acc:Q8S9J5]
AT1G11175	AT1G11175	null	null	null	null	1.10632	1.13532	1.10705	1.1613	other RNA [Source:TAIR;Acc:AT1G11175]
AT1G11190	ENDO1	null	null	null	null	null	null	-1.03691	-1.25472	ENDO1 [Source:UniProtKB/TrEMBL;Acc:A0A178WKD4]
AT1G11260	STP1	null	null	1.00447	1.37352	null	null	null	null	STP1 [Source:UniProtKB/TrEMBL;Acc:A0A178WJ63]
AT1G11300	AT1G11300	-1.12448	null	null	null	null	null	null	null	G-type lectin S-receptor-like serine/threonine-protein kinase At1g11300 [Source:UniProtKB/Swiss-Prot;Acc:Q9SXB4]
AT1G11303	AT1G11303	-1.68041	null	null	null	null	null	null	null	G-type lectin S-receptor-like serine/threonine-protein kinase At1g11303 [Source:UniProtKB/Swiss-Prot;Acc:Q9SXB5]
AT1G11380	AT1G11380	null	null	null	1.1004	null	null	null	null	At1g11380 [Source:UniProtKB/TrEMBL;Acc:Q8LFV5]
AT1G11440	AT1G11440	1.76547	null	1.02715	null	null	null	null	null	At1g11440 [Source:UniProtKB/TrEMBL;Acc:Q9LPZ0]
AT1G11460	AT1G11460	null	null	null	null	null	null	1.07913	null	WAT1-related protein At1g11460 [Source:UniProtKB/Swiss-Prot;Acc:F4I8W6]
AT1G11530	CXXS1	null	null	null	null	null	null	1.16205	1.34121	Thioredoxin-like protein CXXS1 [Source:UniProtKB/Swiss-Prot;Acc:Q8LDI5]
AT1G11545	XTH8	-1.17221	null	null	null	null	null	null	null	Xyloglucan endotransglucosylase/hydrolase [Source:UniProtKB/TrEMBL;Acc:A0A178W0W2]
AT1G11580	ATPMEPCRA	3.41781	null	1.88278	null	null	null	null	null	methylesterase PCR A [Source:TAIR;Acc:AT1G11580]
AT1G11720	ATSS3	1.43352	null	null	null	null	null	null	null	SS3 [Source:UniProtKB/TrEMBL;Acc:A0A178W4M9]
AT1G11740	AT1G11740	-3.0335	null	-2.05414	null	null	null	null	null	Ankyrin repeat family protein [Source:UniProtKB/TrEMBL;Acc:F4IAG4]
AT1G11840	ATGLX1	2.17703	null	null	null	null	null	null	null	-
AT1G11910	APA1	1.06869	null	null	null	null	null	null	null	aspartic proteinase A1 [Source:TAIR;Acc:AT1G11910]
AT1G12040	LRX1	null	null	null	null	null	null	-1.48635	-1.33427	Leucine-rich repeat extensin-like protein 1 [Source:UniProtKB/Swiss-Prot;Acc:O65375]
AT1G12080	AT1G12080	-1.1208	null	null	null	null	null	null	null	At1g12080 [Source:UniProtKB/TrEMBL;Acc:O65370]
AT1G12110	NPF6.3	null	null	null	null	null	null	null	-1.01376	NRT1.1 [Source:UniProtKB/TrEMBL;Acc:A0A178W8F7]
AT1G12150	AT1G12150	null	null	null	null	null	null	-1.04404	null	WEB family protein At1g12150 [Source:UniProtKB/Swiss-Prot;Acc:Q9FWW5]
AT1G12200	AT1G12200	null	null	null	-1.05194	null	null	null	null	Flavin-containing monooxygenase [Source:UniProtKB/TrEMBL;Acc:A0A178W1K3]
AT1G12220	RPS5	null	null	1.02922	null	null	null	null	null	Disease resistance protein [Source:UniProtKB/TrEMBL;Acc:Q56YM8]
AT1G12240	BFRUCT4	1.7041	null	1.01227	null	null	null	null	null	Acid beta-fructofuranosidase 4, vacuolar [Source:UniProtKB/Swiss-Prot;Acc:Q39041]
AT1G12244	AT1G12244	-1.04834	null	null	null	null	null	null	null	Polynucleotidyl transferase, ribonuclease H-like superfamily protein [Source:UniProtKB/TrEMBL;Acc:F4IC62]
AT1G12260	NAC007	null	null	null	null	null	null	null	-1.00051	NAC domain-containing protein 7 [Source:UniProtKB/Swiss-Prot;Acc:Q9FWX2]
AT1G12290	AT1G12290	null	null	1.52031	null	null	null	null	null	Probable disease resistance protein At1g12290 [Source:UniProtKB/Swiss-Prot;Acc:P60839]
AT1G12570	AT1G12570	-4.06916	null	null	null	null	null	null	null	At1g12570 [Source:UniProtKB/TrEMBL;Acc:Q66GI5]
AT1G12630	ERF027	null	null	null	null	null	-1.47262	null	null	Ethylene-responsive transcription factor ERF027 [Source:UniProtKB/Swiss-Prot;Acc:Q38Q39]
AT1G12780	UGE1	1.13668	null	null	null	null	null	1.04521	null	Bifunctional UDP-glucose 4-epimerase and UDP-xylose 4-epimerase 1 [Source:UniProtKB/Swiss-Prot;Acc:Q42605]
AT1G12810	AT1G12810	1.20234	null	null	null	null	null	null	null	Proline-rich family protein [Source:UniProtKB/TrEMBL;Acc:F4IDX2]
AT1G12940	NRT2.5	null	null	null	2.14893	null	null	null	null	High affinity nitrate transporter 2.5 [Source:UniProtKB/Swiss-Prot;Acc:Q9LPV5]
AT1G13030	COIL	-1.23421	null	null	null	null	null	null	null	Coilin [Source:UniProtKB/Swiss-Prot;Acc:Q8RWK8]
AT1G13090	CYP71B28	1.02148	null	null	null	null	null	null	null	Cytochrome P450 71B28 [Source:UniProtKB/Swiss-Prot;Acc:Q9SAE3]
AT1G13130	AT1G13130	null	null	null	null	null	null	-2.53582	-2.55914	At1g13130 [Source:UniProtKB/TrEMBL;Acc:Q66GP7]
AT1G13160	AT1G13160	-1.0113	null	null	null	null	null	null	null	ARM repeat superfamily protein [Source:UniProtKB/TrEMBL;Acc:Q0WVH7]
AT1G13195	AT1G13195	1.15956	null	null	null	null	null	null	null	At1g13195 [Source:UniProtKB/TrEMBL;Acc:Q9SAF3]
AT1G13210	ALA11	null	null	1.45824	null	null	null	null	null	Probable phospholipid-transporting ATPase 11 [Source:UniProtKB/Swiss-Prot;Acc:Q9SAF5]
AT1G13270	MAP1B	-1.02846	null	null	null	null	null	null	null	Methionine aminopeptidase 1B, chloroplastic [Source:UniProtKB/Swiss-Prot;Acc:Q9FV52]
AT1G13280	AOC4	2.46653	null	1.39727	null	null	null	null	null	Allene oxide cyclase 4, chloroplastic [Source:UniProtKB/Swiss-Prot;Acc:Q93ZC5]
AT1G13340	AT1G13340	2.23123	null	2.27789	null	null	null	null	null	Regulator of Vps4 activity in the MVB pathway protein [Source:UniProtKB/TrEMBL;Acc:Q9FX63]
AT1G13360	AT1G13360	1.27351	null	1.20724	null	null	null	null	null	T6J4.11 protein [Source:UniProtKB/TrEMBL;Acc:Q9FX61]
AT1G13390	AT1G13390	1.05609	null	null	null	null	null	null	null	At1g13390 [Source:UniProtKB/TrEMBL;Acc:Q9FX58]
AT1G13480	AT1G13480	null	null	null	null	-1.30663	null	null	null	At1g13480 [Source:UniProtKB/TrEMBL;Acc:Q56Y29]
AT1G13670	AT1G13670	null	null	null	1.38055	null	null	null	null	At1g13670 [Source:UniProtKB/TrEMBL;Acc:Q9LMY0]
AT1G13730	AT1G13730	-1.03645	null	null	null	null	null	null	null	At1g13730 [Source:UniProtKB/TrEMBL;Acc:Q9LMX6]
AT1G13750	PAP1	null	null	1.70066	null	null	null	null	null	Probable inactive purple acid phosphatase 1 [Source:UniProtKB/Swiss-Prot;Acc:Q9LMX4]
AT1G13790	FDM4	-1.6633	null	null	null	null	null	null	null	Factor of DNA methylation 4 [Source:UniProtKB/Swiss-Prot;Acc:Q9LMH6]
AT1G13830	AT1G13830	null	null	3.59683	null	null	null	null	null	Carbohydrate-binding X8 domain superfamily protein [Source:TAIR;Acc:AT1G13830]
AT1G13930	AT1G13930	null	null	null	null	1.20206	null	null	null	At1g13930/F16A14.27 [Source:UniProtKB/TrEMBL;Acc:Q9XI93]
AT1G13970	AT1G13970	1.21573	null	null	null	null	null	null	null	Beta-hexosaminidase (DUF1336) [Source:UniProtKB/TrEMBL;Acc:Q9XI89]
AT1G13990	AT1G13990	3.46792	null	2.5104	null	null	null	null	null	unknown protein; FUNCTIONS IN: molecular_function unknown; INVOLVED IN: biological_process unknown; LOCATED IN: chloroplast; EXPRESSED IN: 23 plant structures; EXPRESSED DURING: 13 growth stages; CONTAINS InterPro DOMAIN/s: Protein of unknown functi /.../3110 (InterPro:IPR021503); Has 25 Blast hits to 25 proteins in 8 species: Archae - 0; Bacteria - 0; Metazoa - 0; Fungi - 0; Plants - 25; Viruses…
AT1G14010	AT1G14010	1.36162	null	1.03246	null	null	null	null	null	Transmembrane emp24 domain-containing protein p24delta7 [Source:UniProtKB/Swiss-Prot;Acc:Q8GYG1]
AT1G14120	AT1G14120	7.44771	null	5.17893	2.15116	1.99996	null	null	null	2-oxoglutarate (2OG) and Fe(II)-dependent oxygenase superfamily protein [Source:UniProtKB/TrEMBL;Acc:Q9XI76]
AT1G14130	AT1G14130	2.88157	null	1.47703	null	null	null	null	null	2-oxoglutarate (2OG) and Fe(II)-dependent oxygenase superfamily protein [Source:UniProtKB/TrEMBL;Acc:Q9XI75]
AT1G14170	AT1G14170	1.41692	null	1.74777	null	null	null	null	null	F7A19.25 protein [Source:UniProtKB/TrEMBL;Acc:Q9XI71]
AT1G14200	AT1G14200	1.17548	null	1.13019	null	null	null	null	null	At1g14200 [Source:UniProtKB/TrEMBL;Acc:Q9XI67]
AT1G14230	APY4	1.16928	null	null	null	null	null	null	null	Probable apyrase 4 [Source:UniProtKB/Swiss-Prot;Acc:Q8H1D8]
AT1G14240	APY3	null	null	null	null	1.45149	null	null	null	Probable apyrase 3 [Source:UniProtKB/Swiss-Prot;Acc:Q9XI62]
AT1G14250	APY5	4.56788	3.3641	2.95049	2.34884	4.14327	null	null	null	Probable apyrase 5 [Source:UniProtKB/Swiss-Prot;Acc:Q6NQA8]
AT1G14270	AT1G14270	null	null	null	null	null	null	null	1.15825	CAAX amino terminal protease family protein [Source:UniProtKB/TrEMBL;Acc:F4HUI0]
AT1G14350	MYB124	-1.00809	null	null	null	null	null	null	null	MYB124 [Source:UniProtKB/TrEMBL;Acc:A0A178W3Z3]
AT1G14360	UTR3	2.16102	null	1.40516	null	null	null	null	null	UDP-galactose/UDP-glucose transporter 3 [Source:UniProtKB/Swiss-Prot;Acc:Q9M9S6]
AT1G14370	PBL2	1.40887	null	1.69622	null	null	null	null	null	PBL2 [Source:UniProtKB/TrEMBL;Acc:A0A178WI52]
AT1G14430	AT1G14430	-1.52491	null	null	null	null	null	null	null	F14L17.20 protein [Source:UniProtKB/TrEMBL;Acc:Q9M9S1]
AT1G14480	AT1G14480	-1.37227	null	null	null	null	null	null	null	Ankyrin repeat family protein [Source:UniProtKB/TrEMBL;Acc:Q9M9R5]
AT1G14540	PER4	null	-1.30135	1.24399	-1.52089	null	null	null	null	Peroxidase [Source:UniProtKB/TrEMBL;Acc:A0A178WND9]
AT1G14600	AT1G14600	1.3905	null	null	null	null	null	null	null	Putative Myb family transcription factor At1g14600 [Source:UniProtKB/Swiss-Prot;Acc:Q700D9]
AT1G14630	AT1G14630	null	null	1.48545	null	null	null	null	null	unknown protein; BEST Arabidopsis thaliana protein match is: unknown protein (TAIR:AT2G01990.1); Has 125 Blast hits to 123 proteins in 14 species: Archae - 0; Bacteria - 0; Metazoa - 0; Fungi - 0; Plants - 125; Viruses - 0; Other Eukaryotes - 0 (sou /.../CBI BLink). [Source:TAIR;Acc:AT1G14630]
AT1G14642	AT1G14642	null	null	null	null	null	null	null	1.42079	unknown protein; FUNCTIONS IN: molecular_function unknown; INVOLVED IN: biological_process unknown; LOCATED IN: cellular_component unknown; Has 0 Blast hits to 0 proteins in 0 species (source: NCBI BLink). [Source:TAIR;Acc:AT1G14642]
AT1G15520	ABCG40	4.1174	null	1.92214	-3.25307	null	null	null	null	ABC transporter G family member 40 [Source:UniProtKB/Swiss-Prot;Acc:Q9M9E1]
AT1G14790	RDR1	null	null	1.33971	null	null	null	null	null	RNA-dependent RNA polymerase [Source:UniProtKB/TrEMBL;Acc:A0A178WKG4]
AT1G14870	PCR2	2.15062	null	2.74259	null	null	null	null	null	PCR2 [Source:UniProtKB/TrEMBL;Acc:A0A178WDU8]
AT1G14890	AT1G14890	null	null	1.05614	null	1.07468	null	null	null	Plant invertase/pectin methylesterase inhibitor superfamily protein [Source:UniProtKB/TrEMBL;Acc:F4HXW0]
AT1G15002	AT1G15002	-1.13865	null	null	null	null	null	null	null	Potential natural antisense gene, locus overlaps with AT1G15000 [Source:TAIR;Acc:AT1G15002]
AT1G15010	AT1G15010	2.003	null	null	null	null	null	null	null	Mediator of RNA polymerase II transcription subunit [Source:UniProtKB/TrEMBL;Acc:Q8LCU9]
AT1G15040	GAT1_2.1	null	null	null	3.52487	null	null	null	null	Putative glutamine amidotransferase GAT1_2.1 [Source:UniProtKB/Swiss-Prot;Acc:Q8H0Z4]
AT1G15110	AT1G15110	1.3505	null	null	null	null	null	null	null	Phosphatidyl serine synthase family protein [Source:UniProtKB/TrEMBL;Acc:F4HXY6]
AT1G15125	AT1G15125	null	null	3.16945	null	-2.25942	null	null	null	F9L1.6 [Source:UniProtKB/TrEMBL;Acc:Q9XI57]
AT1G15250	RPL37A	-1.47365	null	null	null	null	null	null	null	60S ribosomal protein L37-1 [Source:UniProtKB/Swiss-Prot;Acc:Q8LFH7]
AT1G15310	SRP-54A	1.09412	null	1.04537	null	null	null	null	null	Signal recognition particle 54 kDa protein [Source:UniProtKB/TrEMBL;Acc:Q56XJ0]
AT1G15330	PV42A	null	null	null	null	null	1.5206	1.46003	1.36985	SNF1-related protein kinase regulatory subunit gamma-like PV42a [Source:UniProtKB/Swiss-Prot;Acc:Q9XI37]
AT1G15350	AT1G15350	1.04213	null	null	null	null	null	null	null	DUF4050 family protein [Source:UniProtKB/TrEMBL;Acc:Q8L920]
AT1G15380	AT1G15380	null	null	null	3.10154	null	null	null	null	GLYI4 [Source:UniProtKB/TrEMBL;Acc:A0A178W6B2]
AT1G15415	AT1G15415	2.36976	null	null	null	null	null	null	1.00961	F9L1.37 [Source:UniProtKB/TrEMBL;Acc:Q9XI27]
AT2G40330	PYL6	-4.07448	null	-1.17305	1.02558	-2.71564	null	null	null	Abscisic acid receptor PYL6 [Source:UniProtKB/Swiss-Prot;Acc:Q8S8E3]
AT1G15540	AT1G15540	null	null	null	null	-1.74885	null	null	null	2-oxoglutarate (2OG) and Fe(II)-dependent oxygenase superfamily protein [Source:TAIR;Acc:AT1G15540]
AT1G15580	IAA5	null	null	1.26761	null	null	null	null	null	Auxin-responsive protein IAA5 [Source:UniProtKB/Swiss-Prot;Acc:P33078]
AT1G72620	AT1G72620	-1.61059	null	-1.00437	1.27144	null	null	null	null	Alpha/beta-Hydrolases superfamily protein [Source:UniProtKB/TrEMBL;Acc:F4IDE6]
AT1G15740	AT1G15740	1.06623	null	null	null	null	null	null	null	Leucine-rich repeat family protein [Source:UniProtKB/TrEMBL;Acc:Q8H1Q4]
AT1G15790	AT1G15790	1.07923	null	2.60725	null	null	null	null	null	unknown protein; BEST Arabidopsis thaliana protein match is: unknown protein (TAIR:AT1G15780.1); Has 170 Blast hits to 94 proteins in 14 species: Archae - 0; Bacteria - 0; Metazoa - 0; Fungi - 0; Plants - 170; Viruses - 0; Other Eukaryotes - 0 (sour /.../BI BLink). [Source:TAIR;Acc:AT1G15790]
AT1G15800	AT1G15800	null	null	null	1.06702	null	null	null	null	At1g15800 [Source:UniProtKB/TrEMBL;Acc:Q6NL17]
AT1G15830	AT1G15830	null	null	null	null	null	null	null	1.29405	unknown protein; Has 165982 Blast hits to 57214 proteins in 2459 species: Archae - 263; Bacteria - 44622; Metazoa - 55751; Fungi - 10656; Plants - 17613; Viruses - 2527; Other Eukaryotes - 34550 (source: NCBI BLink). [Source:TAIR;Acc:AT1G15830]
AT1G15900	AT1G15900	null	null	null	null	null	1.15365	null	null	unknown protein; Has 19 Blast hits to 19 proteins in 10 species: Archae - 0; Bacteria - 2; Metazoa - 0; Fungi - 0; Plants - 15; Viruses - 0; Other Eukaryotes - 2 (source: NCBI BLink). [Source:TAIR;Acc:AT1G15900]
AT1G16030	HSP70-5	1.07699	null	null	null	null	null	null	null	Hsp70b [Source:UniProtKB/TrEMBL;Acc:A0A178W9N7]
AT1G16060	ADAP	1.83123	null	null	null	null	null	null	null	AP2-like ethylene-responsive transcription factor At1g16060 [Source:UniProtKB/Swiss-Prot;Acc:Q94AN4]
AT1G16180	AT1G16180	1.00129	null	null	null	null	null	null	null	Serinc-domain containing serine and sphingolipid biosynthesis protein [Source:UniProtKB/TrEMBL;Acc:Q9S9L9]
AT1G16370	38991	2.6545	null	null	null	null	null	null	null	Organic cation/carnitine transporter 6 [Source:UniProtKB/Swiss-Prot;Acc:Q9SA36]
AT1G16390	37895	-1.82458	null	null	null	null	null	null	null	Organic cation/carnitine transporter 3 [Source:UniProtKB/Swiss-Prot;Acc:Q9SA38]
AT1G16400	CYP79F2	1.91312	null	null	-1.03082	null	null	-1.18831	null	Hexahomomethionine N-hydroxylase [Source:UniProtKB/Swiss-Prot;Acc:Q9FUY7]
AT1G16410	CYP79F1	2.18381	null	1.36586	null	null	null	null	null	Dihomomethionine N-hydroxylase [Source:UniProtKB/Swiss-Prot;Acc:Q949U1]
AT1G16440	RHS3	null	null	null	null	null	null	-1.03448	null	Serine/threonine-protein kinase RHS3 [Source:UniProtKB/Swiss-Prot;Acc:F4I4F2]
AT1G16445	AT1G16445	-1.48452	null	null	null	null	null	null	null	S-adenosyl-L-methionine-dependent methyltransferases superfamily protein [Source:UniProtKB/TrEMBL;Acc:Q8GUP2]
AT1G16470	PAB1	1.16419	null	null	null	null	null	null	null	Proteasome subunit alpha type [Source:UniProtKB/TrEMBL;Acc:A0A178WA13]
AT1G16630	AT1G16630	-1.20945	null	null	null	null	null	null	null	At1g16630 [Source:UniProtKB/TrEMBL;Acc:Q9FX76]
AT1G16640	AT1G16640	-1.6172	null	null	null	-1.30106	null	null	null	Uncharacterized protein At1g16640 (Fragment) [Source:UniProtKB/TrEMBL;Acc:C0SUV7]
AT1G16670	CRPK1	null	null	1.07632	null	null	null	null	null	Cold-responsive protein kinase 1 [Source:UniProtKB/Swiss-Prot;Acc:Q93YN1]
AT1G16730	UP6	1.35781	null	null	null	null	null	1.00128	null	F17F16.6 protein [Source:UniProtKB/TrEMBL;Acc:Q9FWQ7]
AT1G16840	AT1G16840	1.1616	null	null	null	null	null	null	null	At1g16840/F17F16.27 [Source:UniProtKB/TrEMBL;Acc:Q8W589]
AT1G16850	AT1G16850	3.40881	null	1.39452	null	2.21292	null	null	null	At1g16880 [Source:UniProtKB/TrEMBL;Acc:Q9FE54]
AT1G16905	AT1G16905	null	null	null	null	null	null	-1.8137	null	Curculin-like (Mannose-binding) lectin family protein [Source:UniProtKB/TrEMBL;Acc:Q8GY81]
AT1G17020	SRG1	7.11894	null	null	null	null	null	null	null	Protein SRG1 [Source:UniProtKB/Swiss-Prot;Acc:Q39224]
AT1G17030	AT1G17030	null	null	null	null	null	null	-1.05979	-1.52781	Uncharacterized protein At1g17030/F20D23_27 [Source:UniProtKB/TrEMBL;Acc:Q8GWU4]
AT1G17080	AT1G17080	1.02622	null	null	null	null	null	null	null	At1g17080/F6I1.24 [Source:UniProtKB/TrEMBL;Acc:Q9SHG7]
AT1G17147	VQ1	-1.91716	null	null	-1.09774	null	null	null	null	VQ motif-containing protein 1 [Source:UniProtKB/Swiss-Prot;Acc:Q1G3U8]
AT1G17170	GSTU24	5.05021	null	null	null	null	null	null	null	Glutathione S-transferase U24 [Source:UniProtKB/Swiss-Prot;Acc:Q9SHH6]
AT1G17180	GSTU25	5.59352	null	null	null	null	null	null	null	Glutathione S-transferase U25 [Source:UniProtKB/Swiss-Prot;Acc:Q9SHH7]
AT1G17250	AtRLP3	null	null	1.63653	null	null	null	null	null	RLP3 [Source:UniProtKB/TrEMBL;Acc:A0A178WD64]
AT1G17380	TIFY11A	3.76922	null	3.3899	null	null	null	null	null	Protein TIFY 11A [Source:UniProtKB/Swiss-Prot;Acc:Q9LDU5]
AT1G17420	LOX3	4.30452	-1.35827	2.24512	-1.22999	null	null	null	null	Lipoxygenase 3, chloroplastic [Source:UniProtKB/Swiss-Prot;Acc:Q9LNR3]
AT1G17550	HAB2	1.33701	null	null	null	null	null	null	null	Protein phosphatase 2C 7 [Source:UniProtKB/Swiss-Prot;Acc:Q9LNP9]
AT1G17560	HLL	-1.37397	null	null	null	null	null	null	null	50S ribosomal protein HLL, mitochondrial [Source:UniProtKB/Swiss-Prot;Acc:Q84JG5]
AT1G17610	CHS1	null	null	null	null	null	null	1.16543	1.36407	Disease resistance protein CHS1 [Source:UniProtKB/Swiss-Prot;Acc:F4I902]
AT1G17620	AT1G17620	1.20192	null	null	null	null	null	null	null	At1g17620/F11A6_23 [Source:UniProtKB/TrEMBL;Acc:Q9LNP3]
AT1G17650	GLYR2	-1.00048	null	-1.13238	null	null	null	null	null	Glyoxylate/succinic semialdehyde reductase 2, chloroplastic [Source:UniProtKB/Swiss-Prot;Acc:F4I907]
AT1G17744	AT1G17744	3.84609	null	2.44465	null	null	null	null	-1.98844	Uncharacterized protein At1g17740 [Source:UniProtKB/TrEMBL;Acc:Q94AG7]
AT1G17745	PGDH	4.38906	null	2.81066	null	null	null	null	null	D-3-phosphoglycerate dehydrogenase [Source:TAIR;Acc:AT1G17745]
AT1G17750	PEPR2	2.22737	null	1.26513	null	null	null	null	null	Leucine-rich repeat receptor-like protein kinase PEPR2 [Source:UniProtKB/Swiss-Prot;Acc:Q9FZ59]
AT1G17830	AT1G17830	3.19845	null	1.70583	null	1.20583	null	null	null	At1g17830 [Source:UniProtKB/TrEMBL;Acc:Q9LMU5]
AT1G17850	STR8	-1.21113	null	null	null	null	null	null	null	Rhodanese-like domain-containing protein 8, chloroplastic [Source:UniProtKB/Swiss-Prot;Acc:F4I933]
AT1G17860	KTI2	1.74641	1.06129	1.12661	null	null	null	null	null	Kunitz trypsin inhibitor 2 [Source:UniProtKB/Swiss-Prot;Acc:Q9LMU2]
AT1G18090	AT1G18090	-1.12217	null	null	null	null	null	null	null	5'-3' exonuclease family protein [Source:UniProtKB/TrEMBL;Acc:Q94A33]
AT1G18140	LAC1	null	null	null	null	null	null	-1.28844	-1.11285	Laccase-1 [Source:UniProtKB/Swiss-Prot;Acc:Q9LMS3]
AT1G18270	AT1G18270	1.02262	null	null	null	null	null	null	null	Ketose-bisphosphate aldolase class-II family protein [Source:UniProtKB/TrEMBL;Acc:F4IAP5]
AT1G18390	AT1G18390	null	null	1.06394	null	null	null	null	null	Protein kinase superfamily protein [Source:TAIR;Acc:AT1G18390]
AT1G18400	BEE1	-2.34483	null	null	null	-1.19388	null	null	null	Transcription factor BEE 1 [Source:UniProtKB/Swiss-Prot;Acc:Q8GZ13]
AT1G18570	MYB51	-1.3205	null	null	null	null	null	null	null	Transcription factor MYB51 [Source:UniProtKB/Swiss-Prot;Acc:O49782]
AT1G18590	SOT17	2.79771	null	1.54216	null	null	null	null	-1.1575	Sulfotransferase [Source:UniProtKB/TrEMBL;Acc:A0A178WDI6]
AT1G18650	PDCB3	-1.10734	null	null	null	null	null	null	null	PLASMODESMATA CALLOSE-BINDING PROTEIN 3 [Source:UniProtKB/Swiss-Prot;Acc:Q9FZ86]
AT5G19140	ATAILP1	1.35966	null	1.25043	1.09541	null	null	null	null	Aluminum induced protein with YGL and LRDR motifs [Source:UniProtKB/TrEMBL;Acc:Q94BR2]
AT1G18720	AT1G18720	1.20227	null	1.01039	null	null	null	null	null	At1g18720/F6A14_17 [Source:UniProtKB/TrEMBL;Acc:Q9M9U3]
AT1G18730	PNSB4	null	null	null	null	null	null	null	1.35137	Photosynthetic NDH subunit of subcomplex B 4, chloroplastic [Source:UniProtKB/Swiss-Prot;Acc:Q8RXS1]
AT1G18745	AT1G18745	null	null	null	null	null	null	null	1.16123	-
AT1G18830	SEC31A	null	null	null	1.8117	null	null	null	null	Protein transport protein SEC31 homolog A [Source:UniProtKB/Swiss-Prot;Acc:F4ICD9]
AT1G18860	WRKY61	7.00749	null	null	null	null	null	null	null	WRKY DNA-binding protein 61 [Source:TAIR;Acc:AT1G18860]
AT1G18870	ICS2	1.76727	null	null	null	1.00422	null	null	null	Isochorismate synthase 2, chloroplastic [Source:UniProtKB/Swiss-Prot;Acc:Q9M9V6]
AT1G18910	AT1G18910	null	null	1.03993	null	null	null	null	null	Zinc finger protein BRUTUS-like At1g18910 [Source:UniProtKB/Swiss-Prot;Acc:F4IDY5]
AT1G19050	ARR7	-1.4522	null	null	null	null	null	null	null	At1g19050 [Source:UniProtKB/TrEMBL;Acc:Q2HIJ6]
AT1G19180	TIFY10A	2.975	null	2.33146	null	null	null	null	null	TIFY10A [Source:UniProtKB/TrEMBL;Acc:A0A178W7G1]
AT1G19200	AT1G19200	1.11139	null	null	null	null	null	null	null	Protein of unknown function (DUF581) [Source:TAIR;Acc:AT1G19200]
AT1G19270	DA1	1.137	null	1.222	null	null	null	null	null	DA1 [Source:UniProtKB/TrEMBL;Acc:A0A178WC71]
AT1G19300	GATL1	1.65969	null	1.46153	null	null	null	null	null	Probable galacturonosyltransferase-like 1 [Source:UniProtKB/Swiss-Prot;Acc:Q9LN68]
AT1G19394	AT1G19394	null	null	null	null	1.00694	null	null	1.03784	unknown protein; Has 35333 Blast hits to 34131 proteins in 2444 species: Archae - 798; Bacteria - 22429; Metazoa - 974; Fungi - 991; Plants - 531; Viruses - 0; Other Eukaryotes - 9610 (source: NCBI BLink). [Source:TAIR;Acc:AT1G19394]
AT1G19397	AT1G19397	1.39046	null	1.50344	null	null	null	null	null	unknown protein; Has 30201 Blast hits to 17322 proteins in 780 species: Archae - 12; Bacteria - 1396; Metazoa - 17338; Fungi - 3422; Plants - 5037; Viruses - 0; Other Eukaryotes - 2996 (source: NCBI BLink). [Source:TAIR;Acc:AT1G19397]
AT1G19510	RL5	1.39465	1.88779	1.39469	1.61383	null	null	null	null	Protein RADIALIS-like 5 [Source:UniProtKB/Swiss-Prot;Acc:Q8GW75]
AT1G19530	AT1G19530	null	null	null	null	null	null	1.40808	1.79501	DNA polymerase epsilon catalytic subunit A [Source:UniProtKB/TrEMBL;Acc:Q93WK6]
AT1G07040	AT1G07040	1.82859	null	1.06815	1.11854	null	null	null	null	At1g07040 [Source:UniProtKB/TrEMBL;Acc:Q9LMJ7]
AT1G19550	AT1G19550	5.42206	null	null	null	null	null	null	null	F18O14.31 [Source:UniProtKB/TrEMBL;Acc:Q9LN39]
AT1G19565	AT1G19565	6.64778	null	null	null	1.21843	null	null	null	UPF0725 protein At1g19565 [Source:UniProtKB/Swiss-Prot;Acc:P0C8P5]
AT1G19570	DHAR1	5.5634	null	2.89778	null	1.32662	null	null	null	Glutathione S-transferase DHAR1, mitochondrial [Source:UniProtKB/Swiss-Prot;Acc:Q9FWR4]
AT1G19610	PDF1.4	4.25239	5.64706	5.59436	5.62333	null	null	null	null	Defensin-like protein 19 [Source:UniProtKB/Swiss-Prot;Acc:P82787]
AT1G19640	JMT	4.2465	null	1.28107	null	null	null	null	null	Jasmonate O-methyltransferase [Source:UniProtKB/Swiss-Prot;Acc:Q9AR07]
AT1G19660	BBD2	1.51102	null	1.33135	null	null	null	null	null	Bifunctional nuclease 2 [Source:UniProtKB/Swiss-Prot;Acc:Q93VH2]
AT1G19670	CLH1	4.75118	null	3.46555	null	6.53476	4.6833	null	null	Chlorophyllase-1 [Source:UniProtKB/Swiss-Prot;Acc:O22527]
AT1G19680	AT1G19680	1.3659	null	null	null	null	null	null	null	At1g19680 [Source:UniProtKB/TrEMBL;Acc:Q9FXG6]
AT1G19900	AT1G19900	null	null	null	null	null	null	-1.5673	-1.8425	At1g19900/F6F9_4 [Source:UniProtKB/TrEMBL;Acc:Q93Z02]
AT1G19910	VHA-C2	1.23554	null	null	null	null	null	null	null	V-type proton ATPase proteolipid subunit [Source:UniProtKB/TrEMBL;Acc:Q24JM2]
AT1G19940	AtGH9B5	-1.23983	null	null	null	null	null	null	null	Endoglucanase 2 [Source:UniProtKB/Swiss-Prot;Acc:Q9FXI9]
AT1G19980	AT1G19980	null	null	1.0808	null	null	null	null	null	Cytomatrix protein-like protein [Source:UniProtKB/TrEMBL;Acc:Q84JE5]
AT1G20010	TUBB5	-1.08983	null	null	null	null	null	null	null	Tubulin beta-5 chain [Source:UniProtKB/Swiss-Prot;Acc:P29513]
AT1G20030	AT1G20030	2.73737	null	1.60599	null	null	null	null	null	Pathogenesis-related thaumatin superfamily protein [Source:UniProtKB/TrEMBL;Acc:Q9LNT0]
AT1G20070	AT1G20070	2.39063	null	null	null	-1.30637	null	null	null	T20H2.15 protein [Source:UniProtKB/TrEMBL;Acc:Q9LNT3]
AT1G20160	CRSP	2.37692	null	1.61757	null	null	null	null	null	CO(2)-response secreted protease [Source:UniProtKB/Swiss-Prot;Acc:Q9LNU1]
AT1G20190	EXPA11	-2.25729	null	null	null	null	null	null	null	Expansin-A11 [Source:UniProtKB/Swiss-Prot;Acc:Q9LNU3]
AT1G20350	TIM17-1	1.57167	null	null	null	null	null	null	null	Mitochondrial import inner membrane translocase subunit TIM17-1 [Source:UniProtKB/Swiss-Prot;Acc:Q9LN27]
AT1G20440	COR47	1.1471	null	null	null	null	null	null	null	Dehydrin COR47 [Source:UniProtKB/Swiss-Prot;Acc:P31168]
AT1G20450	ERD10	1.36051	null	null	null	null	null	null	null	Dehydrin ERD10 [Source:UniProtKB/Swiss-Prot;Acc:P42759]
AT1G20490	AT1G20490	3.17903	null	1.54323	null	1.35705	null	null	null	AMP-dependent synthetase and ligase family protein [Source:TAIR;Acc:AT1G20490]
AT1G20510	4CLL5	2.01544	null	1.64411	null	null	null	null	null	4-coumarate--CoA ligase-like 5 [Source:UniProtKB/Swiss-Prot;Acc:Q84P21]
AT1G20515	AT1G20515	2.1868	1.30066	null	1.32325	null	null	null	null	other RNA [Source:TAIR;Acc:AT1G20515]
AT1G20520	AT1G20520	null	null	null	null	null	-2.01318	null	null	DUF241 domain protein, putative (DUF241) [Source:UniProtKB/TrEMBL;Acc:Q9LMV9]
AT1G20620	CAT3	1.56177	1.25008	1.80611	1.43621	null	null	null	null	catalase 3 [Source:TAIR;Acc:AT1G20620]
AT1G20693	HMGB2	null	null	1.16098	null	null	null	null	null	High mobility group B protein 2 [Source:UniProtKB/Swiss-Prot;Acc:O49596]
AT1G20720	AT1G20720	-1.09692	null	null	null	null	null	null	null	RAD3-like DNA-binding helicase protein [Source:TAIR;Acc:AT1G20720]
AT1G20880	AT1G20880	1.01427	null	null	null	null	null	null	null	RNA-binding (RRM/RBD/RNP motifs) family protein [Source:UniProtKB/TrEMBL;Acc:F4HUQ5]
AT1G21100	IGMT1	1.76974	null	1.88248	null	null	1.06529	1.10996	1.13167	Indole glucosinolate O-methyltransferase 1 [Source:UniProtKB/Swiss-Prot;Acc:Q9LPU5]
AT1G21110	IGMT3	null	null	null	null	null	null	null	1.56384	Indole glucosinolate O-methyltransferase 3 [Source:UniProtKB/Swiss-Prot;Acc:Q9LPU6]
AT1G21120	AT1G21120	null	null	null	null	null	null	null	2.06468	O-methyltransferase family protein [Source:TAIR;Acc:AT1G21120]
AT1G21130	IGMT4	-1.16119	null	null	null	-1.25108	null	null	2.14842	Indole glucosinolate O-methyltransferase 4 [Source:UniProtKB/Swiss-Prot;Acc:Q9LPU8]
AT1G21250	WAK1	1.77855	null	2.26582	null	null	null	null	null	Wall-associated receptor kinase 1 [Source:UniProtKB/Swiss-Prot;Acc:Q39191]
AT1G21310	EXT3	3.06622	null	5.02045	null	null	null	null	null	Extensin-3 [Source:UniProtKB/Swiss-Prot;Acc:Q9FS16]
AT1G21313	AT1G21313	3.26946	null	5.30453	null	null	null	null	null	Transmembrane protein [Source:UniProtKB/TrEMBL;Acc:A0A1P8ATC7]
AT1G21370	AT1G21370	1.0979	null	1.03974	null	null	null	null	null	unknown protein; CONTAINS InterPro DOMAIN/s: Protein of unknown function DUF218 (InterPro:IPR003848); Has 160 Blast hits to 160 proteins in 86 species: Archae - 0; Bacteria - 0; Metazoa - 0; Fungi - 102; Plants - 44; Viruses - 0; Other Eukaryotes - /.../urce: NCBI BLink). [Source:TAIR;Acc:AT1G21370]
AT1G21380	TOL3	1.16905	null	null	null	null	null	null	null	TOM1-like protein 3 [Source:UniProtKB/Swiss-Prot;Acc:Q9LPL6]
AT1G21390	emb2170	1.15342	null	1.24162	null	null	null	null	null	At1g21390 [Source:UniProtKB/TrEMBL;Acc:Q52K83]
AT1G19540	AT1G19540	2.84177	null	1.86703	1.80038	null	null	null	1.07665	At1g19540 [Source:UniProtKB/TrEMBL;Acc:Q29PX7]
AT1G21410	SKP2A	1.91942	null	null	null	null	null	null	null	F-box protein SKP2A [Source:UniProtKB/Swiss-Prot;Acc:Q9LPL4]
AT1G21440	AT1G21440	1.29441	null	null	null	null	null	null	null	At1g21440 [Source:UniProtKB/TrEMBL;Acc:Q501F7]
AT1G21500	AT1G21500	null	null	null	null	null	null	null	1.62428	F24J8.11 protein [Source:UniProtKB/TrEMBL;Acc:Q9LPK9]
AT1G21520	AT1G21520	1.9288	null	2.63114	null	null	null	null	null	Uncharacterized protein At1g21520 [Source:UniProtKB/TrEMBL;Acc:Q8GYE6]
AT1G21528	AT1G21528	null	null	null	null	1.38578	1.5638	null	null	Putative uncharacterized protein [Source:UniProtKB/TrEMBL;Acc:Q1G3U3]
AT1G21550	CML44	3.21358	null	2.08199	null	null	null	null	null	Probable calcium-binding protein CML44 [Source:UniProtKB/Swiss-Prot;Acc:Q9LPK5]
AT1G21750	PDIL1-1	1.68671	null	1.62592	null	null	null	null	null	Protein disulfide isomerase-like 1-1 [Source:UniProtKB/Swiss-Prot;Acc:Q9XI01]
AT1G21830	AT1G21830	null	null	1.02243	null	null	null	null	null	At1g21820 [Source:UniProtKB/TrEMBL;Acc:Q8VY47]
AT1G21910	ERF012	-2.94886	null	null	null	null	null	null	null	DREB26 [Source:UniProtKB/TrEMBL;Acc:A0A178W3Q9]
AT1G22160	AT1G22160	1.09673	null	1.35509	null	null	null	null	null	Senescence-associated family protein (DUF581) [Source:UniProtKB/TrEMBL;Acc:Q8VY80]
AT1G22180	AT1G22180	null	null	1.02079	null	null	null	null	null	F16L1.9 protein [Source:UniProtKB/TrEMBL;Acc:Q9LM14]
AT1G22330	AT1G22330	-1.09269	null	null	null	null	null	null	null	RNA-binding (RRM/RBD/RNP motifs) family protein [Source:UniProtKB/TrEMBL;Acc:Q9LME7]
AT1G22340	UGT85A7	3.97982	null	2.1637	null	2.12409	null	null	null	UDP-glycosyltransferase 85A7 [Source:UniProtKB/Swiss-Prot;Acc:Q9LME8]
AT1G22370	UGT85A5	null	null	null	null	1.80235	1.79477	null	null	UDP-glycosyltransferase 85A5 [Source:UniProtKB/Swiss-Prot;Acc:Q9LMF0]
AT1G22380	UGT85A3	2.18664	1.4112	null	null	null	null	null	null	Glycosyltransferase (Fragment) [Source:UniProtKB/TrEMBL;Acc:W8PW16]
AT1G22430	AT1G22430	null	null	null	null	1.31943	null	1.20624	1.30789	Alcohol dehydrogenase-like 1 [Source:UniProtKB/Swiss-Prot;Acc:Q9SK86]
AT1G22490	AT1G22490	1.13343	null	null	null	null	null	null	null	basic helix-loop-helix (bHLH) DNA-binding superfamily protein [Source:TAIR;Acc:AT1G22490]
AT1G22500	ATL15	1.06068	null	null	null	null	null	null	null	E3 ubiquitin-protein ligase ATL15 [Source:UniProtKB/Swiss-Prot;Acc:Q9SK92]
AT1G22570	NPF5.15	null	null	null	1.02063	null	null	null	null	Protein NRT1/ PTR FAMILY 5.15 [Source:UniProtKB/Swiss-Prot;Acc:Q9SK99]
AT1G22690	GASA9	-1.52042	null	null	null	null	null	null	null	Gibberellin-regulated protein 9 [Source:UniProtKB/Swiss-Prot;Acc:Q8GWK5]
AT1G22740	RABG3B	null	null	null	1.30919	null	null	null	null	Ras-related protein RABG3b [Source:UniProtKB/Swiss-Prot;Acc:O04157]
AT1G22810	ERF019	null	-3.02385	null	-1.55772	null	null	null	null	Ethylene-responsive transcription factor ERF019 [Source:UniProtKB/Swiss-Prot;Acc:O80542]
AT1G22890	AT1G22890	null	null	null	null	null	null	1.14343	1.2725	AT1G22890 protein [Source:UniProtKB/TrEMBL;Acc:A0JQ18]
AT1G22900	DIR11	1.17684	null	1.07955	null	null	null	null	null	Dirigent protein 11 [Source:UniProtKB/Swiss-Prot;Acc:Q67YM6]
AT1G22930	AT1G22930	1.21322	null	null	null	null	null	null	null	T-complex protein 11 [Source:UniProtKB/TrEMBL;Acc:O23129]
AT1G23030	PUB11	-1.22358	null	null	null	null	null	null	null	RING-type E3 ubiquitin transferase [Source:UniProtKB/TrEMBL;Acc:A0A178WCR1]
AT1G23040	AT1G23040	2.13141	null	1.23408	null	null	null	null	null	At1g23040 [Source:UniProtKB/TrEMBL;Acc:O23120]
AT1G23050	AT1G23050	null	null	null	1.33266	null	null	null	null	At1g23050 [Source:UniProtKB/TrEMBL;Acc:O23119]
AT1G23052	AT1G23052	null	1.60157	null	1.90713	null	null	null	1.00023	-
AT1G23100	AT1G23100	null	null	null	null	-1.10989	null	null	null	GroES-like family protein [Source:UniProtKB/TrEMBL;Acc:Q8LDC9]
AT1G23120	AT1G23120	3.51785	null	null	null	null	null	null	null	Polyketide cyclase/dehydrase and lipid transport superfamily protein [Source:TAIR;Acc:AT1G23120]
AT1G23140	CAR8	null	null	1.30814	null	null	null	null	null	Protein C2-DOMAIN ABA-RELATED 8 [Source:UniProtKB/Swiss-Prot;Acc:O49303]
AT1G23190	PGM3	1.00019	null	null	null	null	null	null	null	Probable phosphoglucomutase, cytoplasmic 1 [Source:UniProtKB/Swiss-Prot;Acc:O49299]
AT1G23280	AT1G23280	-1.13142	null	null	null	null	null	null	null	Protein MAK16 homolog [Source:UniProtKB/TrEMBL;Acc:F4I4Q1]
AT1G23330	AT1G23330	1.0584	null	null	null	null	null	null	null	Alpha/beta-Hydrolases superfamily protein [Source:UniProtKB/TrEMBL;Acc:Q9LR26]
AT1G23360	MENG	null	null	null	null	null	null	null	1.02646	2-phytyl-1,4-beta-naphthoquinone methyltransferase, chloroplastic [Source:UniProtKB/Swiss-Prot;Acc:Q3ED65]
AT1G23410	RPS27AA	-2.20271	null	null	null	null	null	null	null	Ubiquitin-40S ribosomal protein S27a-1 [Source:UniProtKB/Swiss-Prot;Acc:P59271]
AT1G23440	AT1G23440	1.84136	null	null	null	null	null	null	null	Peptidase C15, pyroglutamyl peptidase I-like protein [Source:UniProtKB/TrEMBL;Acc:Q9C5G6]
AT1G23500	AT1G23500	null	null	null	null	-1.16915	-1.4298	null	null	GDSL esterase/lipase At1g23500 [Source:UniProtKB/Swiss-Prot;Acc:Q9ZUE4]
AT1G23720	AT1G23720	null	null	null	null	null	null	-1.41361	-1.7038	Proline-rich extensin-like family protein [Source:TAIR;Acc:AT1G23720]
AT1G23800	ALDH2B7	2.9954	null	null	null	null	null	null	null	Aldehyde dehydrogenase family 2 member B7, mitochondrial [Source:UniProtKB/Swiss-Prot;Acc:Q8S528]
AT1G23840	AT1G23840	null	null	1.81863	null	null	1.25319	null	1.33261	At1g23840/F5O8_37 [Source:UniProtKB/TrEMBL;Acc:Q9ZUB1]
AT1G23850	AT1G23850	4.51331	null	3.59889	null	null	null	null	null	T23E23.1 [Source:UniProtKB/TrEMBL;Acc:Q9LRA9]
AT1G23935	AT1G23935	-1.42216	null	null	null	null	null	null	null	CONTAINS InterPro DOMAIN/s: Apoptosis inhibitory 5 (InterPro:IPR008383); BEST Arabidopsis thaliana protein match is: unknown protein (TAIR:AT3G19515.2); Has 219 Blast hits to 219 proteins in 67 species: Archae - 0; Bacteria - 0; Metazoa - 128; Fungi /.../Plants - 77; Viruses - 0; Other Eukaryotes - 14 (source: NCBI BLink). [Source:TAIR;Acc:AT1G23935]
AT1G24020	MLP423	null	null	null	null	-1.58406	-1.38107	null	null	MLP-like protein 423 [Source:UniProtKB/Swiss-Prot;Acc:Q93VR4]
AT1G24070	CSLA10	6.28453	2.11247	4.74474	2.27674	2.37223	null	null	null	Probable glucomannan 4-beta-mannosyltransferase 10 [Source:UniProtKB/Swiss-Prot;Acc:Q9LR87]
AT1G24090	AT1G24090	null	null	null	null	-1.04546	null	null	null	RNase H domain-containing protein [Source:UniProtKB/TrEMBL;Acc:F4I7R5]
AT1G24095	AT1G24095	1.18	null	null	null	null	null	null	null	Putative thiol-disulfide oxidoreductase DCC [Source:UniProtKB/TrEMBL;Acc:Q9LR85]
AT1G24100	UGT74B1	2.86674	null	1.08833	null	null	null	null	null	Glycosyltransferase [Source:UniProtKB/TrEMBL;Acc:A0A178WKT6]
AT1G24145	AT1G24145	1.74896	null	2.51055	null	null	null	null	null	At1g24145 [Source:UniProtKB/TrEMBL;Acc:Q8GYP2]
AT1G24148	AT1G24148	1.42578	null	1.06677	null	null	null	null	null	unknown protein; FUNCTIONS IN: molecular_function unknown; INVOLVED IN: biological_process unknown; LOCATED IN: cellular_component unknown; BEST Arabidopsis thaliana protein match is: unknown protein (TAIR:AT1G24147.1). [Source:TAIR;Acc:AT1G24148]
AT1G24265	AT1G24265	-1.1344	null	null	null	null	null	null	null	Protein of unknown function (DUF1664) [Source:TAIR;Acc:AT1G24265]
AT1G24280	G6PD3	-1.08588	null	null	null	null	null	null	null	Glucose-6-phosphate 1-dehydrogenase [Source:UniProtKB/TrEMBL;Acc:A0A178WP00]
AT1G24330	PUB6	1.69733	null	null	null	null	null	null	null	U-box domain-containing protein 6 [Source:UniProtKB/Swiss-Prot;Acc:O48700]
AT1G24485	AT1G24485	null	null	null	null	null	null	-1.37975	null	FUNCTIONS IN: molecular_function unknown; INVOLVED IN: biological_process unknown; LOCATED IN: endomembrane system; BEST Arabidopsis thaliana protein match is: protein kinase-related (TAIR:AT3G46280.1); Has 30201 Blast hits to 17322 proteins in 780 /.../s: Archae - 12; Bacteria - 1396; Metazoa - 17338; Fungi - 3422; Plants - 5037; Viruses - 0; Other Eukaryotes - 2996 (source: NCBI BLink). [Source…
AT1G24530	AT1G24530	-1.25798	null	null	null	null	null	null	null	F21J9.19 [Source:UniProtKB/TrEMBL;Acc:Q9FYL1]
AT1G24575	AT1G24575	1.71934	null	null	null	1.4197	null	null	null	At1g24575 [Source:UniProtKB/TrEMBL;Acc:Q8LAL6]
AT1G24600	AT1G24600	2.19348	null	null	null	null	null	null	null	At1g24600 [Source:UniProtKB/TrEMBL;Acc:Q9FYK4]
AT1G24625	ZFP7	1.99268	null	1.21593	null	null	null	null	null	Zinc finger protein 7 [Source:UniProtKB/Swiss-Prot;Acc:Q39266]
AT1G24735	AT1G24735	1.19427	null	null	null	null	null	null	null	S-adenosyl-L-methionine-dependent methyltransferases superfamily protein [Source:UniProtKB/TrEMBL;Acc:F4IAT4]
AT1G25098	AT1G25098	1.72854	null	null	null	null	null	null	1.12912	other RNA [Source:TAIR;Acc:AT1G25098]
AT1G25220	ASB1	1.96966	null	null	null	null	null	null	null	Anthranilate synthase beta subunit 1 [Source:UniProtKB/TrEMBL;Acc:F4IAW5]
AT1G25230	AT1G25230	-1.1418	null	null	null	null	null	null	null	Calcineurin-like metallo-phosphoesterase superfamily protein [Source:TAIR;Acc:AT1G25230]
AT1G25260	AT1G25260	-1.22794	null	null	null	null	null	null	null	Ribosome assembly factor mrt4 [Source:UniProtKB/TrEMBL;Acc:Q94AK8]
AT1G25370	AT1G25370	1.08302	null	1.20825	null	null	null	null	null	Putative uncharacterized protein [Source:UniProtKB/TrEMBL;Acc:Q8LFI6]
AT1G25400	AT1G25400	null	1.21494	1.24175	1.28776	null	null	null	null	At1g25400 [Source:UniProtKB/TrEMBL;Acc:Q9C6L0]
AT1G25422	AT1G25422	2.99624	null	null	null	null	null	null	null	Putative uncharacterized protein [Source:UniProtKB/TrEMBL;Acc:Q1G3T8]
AT1G25500	AT1G25500	2.2502	null	1.48245	null	null	null	null	null	Plasma-membrane choline transporter family protein [Source:UniProtKB/TrEMBL;Acc:Q9C6L9]
AT1G25550	HHO3	-1.07015	null	null	null	null	null	null	null	Transcription factor HHO3 [Source:UniProtKB/Swiss-Prot;Acc:Q9FPE8]
AT1G26330	AT1G26330	-1.40526	null	null	null	null	null	null	null	DNA binding protein [Source:UniProtKB/TrEMBL;Acc:F4IE60]
AT1G26380	FOX1	1.80167	null	3.20394	null	null	null	null	2.4002	Berberine bridge enzyme-like 3 [Source:UniProtKB/Swiss-Prot;Acc:Q9FZC4]
AT1G26390	FOX2	4.88752	null	4.89479	null	null	null	null	null	Berberine bridge enzyme-like 4 [Source:UniProtKB/Swiss-Prot;Acc:Q9FZC5]
AT1G26420	FOX5	2.34873	null	3.15071	null	null	null	null	null	Berberine bridge enzyme-like 7 [Source:UniProtKB/Swiss-Prot;Acc:Q9FZC8]
AT1G26440	UPS5	1.28283	null	1.38213	null	null	null	null	null	Ureide permease 5 [Source:UniProtKB/Swiss-Prot;Acc:Q93Z75]
AT1G26540	DUF3	-2.63106	null	null	null	-1.4012	null	null	null	DUF724 domain-containing protein 3 [Source:UniProtKB/Swiss-Prot;Acc:Q9FZD9]
AT1G26600	CLE9	-1.06413	null	null	null	null	null	null	null	CLAVATA3/ESR-RELATED 9 [Source:TAIR;Acc:AT1G26600]
AT1G26665	AT1G26665	1.28624	null	null	null	null	null	null	null	Mediator complex, subunit Med10 [Source:TAIR;Acc:AT1G26665]
AT1G26670	VTI12	1.01846	null	null	null	null	null	null	null	VTI1B [Source:UniProtKB/TrEMBL;Acc:A0A178W140]
AT1G26690	AT1G26690	1.49472	null	1.28986	null	null	null	null	null	Transmembrane emp24 domain-containing protein p24delta9 [Source:UniProtKB/Swiss-Prot;Acc:Q9LQY3]
AT1G26730	PHO1-H7	null	null	null	1.09142	null	null	null	null	Phosphate transporter PHO1 homolog 7 [Source:UniProtKB/Swiss-Prot;Acc:Q6R8G3]
AT1G26762	AT1G26762	2.71006	null	null	null	null	null	null	null	unknown protein; FUNCTIONS IN: molecular_function unknown; INVOLVED IN: biological_process unknown; LOCATED IN: endomembrane system; Has 15 Blast hits to 15 proteins in 2 species: Archae - 0; Bacteria - 0; Metazoa - 0; Fungi - 0; Plants - 15; Viruse /.../ Other Eukaryotes - 0 (source: NCBI BLink). [Source:TAIR;Acc:AT1G26762]
AT1G26770	ATEXPA10	2.77164	null	null	null	null	null	null	null	Expansin A10 [Source:UniProtKB/TrEMBL;Acc:F4HPC1]
AT1G26820	RNS3	null	-1.93576	null	null	null	null	-1.95712	-1.98623	Ribonuclease 3 [Source:UniProtKB/Swiss-Prot;Acc:P42815]
AT1G26840	ORC6	-1.14296	null	null	null	null	null	null	null	Origin of replication complex subunit 6 [Source:UniProtKB/Swiss-Prot;Acc:Q9ZVH3]
AT1G26880	RPL34A	-1.01755	null	null	null	null	null	null	null	60S ribosomal protein L34-1 [Source:UniProtKB/Swiss-Prot;Acc:Q42351]
AT1G26910	RPL10B	-1.13635	null	null	null	null	null	null	null	60S ribosomal protein L10-2 [Source:UniProtKB/Swiss-Prot;Acc:Q08770]
AT2G32150	AT2G32150	3.23681	null	2.25198	1.24685	null	null	null	null	At2g32150/F22D22.10 [Source:UniProtKB/TrEMBL;Acc:Q9SKY5]
AT1G27020	AT1G27020	-2.99555	null	null	null	-2.12744	null	null	null	Plant/protein [Source:UniProtKB/TrEMBL;Acc:O04551]
AT1G27030	AT1G27030	1.39464	null	null	null	null	null	null	null	At1g27030/T7N9_9 [Source:UniProtKB/TrEMBL;Acc:Q9LFY3]
AT1G27120	GALT4	-1.09131	null	null	null	null	null	null	null	Hydroxyproline O-galactosyltransferase GALT4 [Source:UniProtKB/Swiss-Prot;Acc:Q8GXG6]
AT1G27170	AT1G27170	1.29209	null	null	null	null	null	null	null	Transmembrane receptors / ATP binding protein [Source:UniProtKB/TrEMBL;Acc:F4HR53]
AT1G27300	AT1G27300	1.43834	null	null	null	null	null	null	null	F17L21.9 [Source:UniProtKB/TrEMBL;Acc:Q9FZK5]
AT1G27350	AT1G27350	1.27469	null	null	null	null	null	null	null	At1g27330 [Source:UniProtKB/TrEMBL;Acc:Q84K46]
AT1G27400	RPL17A	-1.09529	null	null	null	null	null	null	null	60S ribosomal protein L17-1 [Source:UniProtKB/Swiss-Prot;Acc:Q93VI3]
AT1G27460	NPGR1	-1.12762	null	null	null	null	null	null	null	Protein NPGR1 [Source:UniProtKB/Swiss-Prot;Acc:Q9CB03]
AT1G27470	AT1G27470	-1.13046	null	null	null	null	null	null	null	Transducin family protein / WD-40 repeat family protein [Source:UniProtKB/TrEMBL;Acc:Q8VYS4]
AT1G27880	RECQL5	-1.6095	null	null	null	null	null	null	null	ATP-dependent DNA helicase Q-like 5 [Source:UniProtKB/Swiss-Prot;Acc:Q0WVW7]
AT1G27980	DPL1	2.21869	null	1.37779	null	null	null	null	null	Sphingosine-1-phosphate lyase [Source:UniProtKB/Swiss-Prot;Acc:Q9C509]
AT1G28050	COL15	1.59569	null	null	null	null	null	null	null	Zinc finger protein CONSTANS-LIKE 15 [Source:UniProtKB/Swiss-Prot;Acc:Q9C7E8]
AT1G28190	AT1G28190	2.10236	null	2.14087	null	null	null	null	1.10513	F3H9.15 protein [Source:UniProtKB/TrEMBL;Acc:Q9FZ93]
AT1G28230	PUP1	2.42146	null	1.42286	null	null	null	null	null	Purine permease 1 [Source:UniProtKB/Swiss-Prot;Acc:Q9FZ96]
AT1G28260	SMG7L	1.1221	null	null	null	1.22661	null	null	null	Protein SMG7L [Source:UniProtKB/Swiss-Prot;Acc:Q9FZ99]
AT1G28290	AGP31	-1.43413	null	null	null	null	null	null	null	Non-classical arabinogalactan protein 31 [Source:UniProtKB/Swiss-Prot;Acc:Q9FZA2]
AT1G28330	DRM1	null	null	null	null	null	null	1.04227	1.09905	Dormancy-associated protein 1 [Source:UniProtKB/Swiss-Prot;Acc:B9DGG8]
AT1G28390	AT1G28390	2.51355	null	2.62867	null	null	null	null	null	Protein kinase superfamily protein [Source:UniProtKB/TrEMBL;Acc:F4HWL9]
AT1G28395	AT1G28395	-1.23067	null	null	null	null	null	null	null	At1g28395 [Source:UniProtKB/TrEMBL;Acc:Q8LEQ7]
AT1G28400	AT1G28400	1.63394	null	2.11298	null	null	null	null	null	F3M18.16 [Source:UniProtKB/TrEMBL;Acc:Q9SGN8]
AT1G28480	GRXC9	3.64931	null	3.43042	null	null	null	null	null	Glutaredoxin-C9 [Source:UniProtKB/Swiss-Prot;Acc:Q9SGP6]
AT1G28570	AT1G28570	1.69841	null	null	null	1.19243	null	null	null	GDSL esterase/lipase At1g28570 [Source:UniProtKB/Swiss-Prot;Acc:Q9FXJ1]
AT1G28580	AT1G28580	2.14833	null	1.40563	null	null	null	null	null	GDSL esterase/lipase At1g28580 [Source:UniProtKB/Swiss-Prot;Acc:Q9FXJ2]
AT1G28600	AT1G28600	1.26648	null	null	null	1.29162	null	null	null	GDSL esterase/lipase At1g28600 [Source:UniProtKB/Swiss-Prot;Acc:Q94F40]
AT1G28610	AT1G28610	null	null	null	null	1.40421	null	null	null	GDSL esterase/lipase At1g28610 [Source:UniProtKB/Swiss-Prot;Acc:Q9SHP6]
AT1G28660	AT1G28660	-1.60675	null	null	null	null	null	null	null	GDSL esterase/lipase At1g28660 [Source:UniProtKB/Swiss-Prot;Acc:Q9FPE4]
AT1G28680	AT1G28680	null	null	1.05091	null	null	null	null	null	Anthranilate N-hydroxycinnamoyl/benzoyltransferase, putative [Source:UniProtKB/TrEMBL;Acc:Q8LF28]
AT1G28710	AT1G28710	-1.60395	null	null	null	null	null	null	null	F1K23.9 [Source:UniProtKB/TrEMBL;Acc:Q9FXJ4]
AT1G28960	ATNUDT15	1.49923	null	null	null	null	null	null	null	NUDX15 [Source:UniProtKB/TrEMBL;Acc:A0A178WAX9]
AT1G29025	AT1G29025	null	null	null	null	null	null	null	-1.07558	Calcium-binding EF-hand family protein [Source:UniProtKB/TrEMBL;Acc:F4HZU9]
AT1G29070	RPL34	-1.19985	null	null	null	null	null	null	null	50S ribosomal protein L34, chloroplastic [Source:UniProtKB/Swiss-Prot;Acc:Q9LP37]
AT1G29179	AT1G29179	null	null	null	null	null	null	null	-1.16603	BEST Arabidopsis thaliana protein match is: Cysteine/Histidine-rich C1 domain family protein (TAIR:AT1G44030.1); Has 35333 Blast hits to 34131 proteins in 2444 species: Archae - 798; Bacteria - 22429; Metazoa - 974; Fungi - 991; Plants - 531; Viruse /.../ Other Eukaryotes - 9610 (source: NCBI BLink). [Source:TAIR;Acc:AT1G29179]
AT1G29195	AT1G29195	2.69617	null	null	null	null	null	null	null	At1g29190/F28N24_12 [Source:UniProtKB/TrEMBL;Acc:Q9LP48]
AT1G29230	CIPK18	3.31043	null	null	null	null	null	null	null	Non-specific serine/threonine protein kinase [Source:UniProtKB/TrEMBL;Acc:A0A178WD98]
AT1G29250	AT1G29250	-1.00165	null	null	null	null	null	null	null	Alba DNA/RNA-binding protein [Source:UniProtKB/TrEMBL;Acc:Q9LP53]
AT1G29290	CEP14	3.47859	null	3.24988	null	null	null	null	null	Precursor of CEP14 [Source:UniProtKB/Swiss-Prot;Acc:Q52K95]
AT1G29300	UNE1	1.40684	null	1.10585	null	null	null	null	null	F28N24.3 protein [Source:UniProtKB/TrEMBL;Acc:Q9LP57]
AT1G29330	ERD2A	2.57365	null	1.90554	null	null	null	null	null	ER lumen protein-retaining receptor A [Source:UniProtKB/Swiss-Prot;Acc:P35402]
AT1G29395	COR413IM1	1.69463	null	null	null	2.09957	null	null	null	Cold-regulated 413 inner membrane protein 1, chloroplastic [Source:UniProtKB/Swiss-Prot;Acc:Q94AL8]
AT1G29400	ML5	1.354	null	null	null	null	null	null	null	Protein MEI2-like 5 [Source:UniProtKB/Swiss-Prot;Acc:Q8VWF5]
AT1G29430	SAUR62	-1.19791	null	null	null	null	null	null	null	Auxin-responsive protein SAUR62 [Source:UniProtKB/Swiss-Prot;Acc:Q9C7Q8]
AT1G29500	SAUR66	-1.95543	null	null	null	null	null	null	null	Auxin-responsive protein SAUR66 [Source:UniProtKB/Swiss-Prot;Acc:Q9C7Q1]
AT1G29510	SAUR67	-1.18384	null	null	null	null	null	null	null	Auxin-responsive protein SAUR67 [Source:UniProtKB/Swiss-Prot;Acc:F4I1I4]
AT1G29540	AT1G29540	null	null	null	null	1.31051	null	null	null	LOW protein: protein BOBBER-like protein [Source:UniProtKB/TrEMBL;Acc:Q5BPY8]
AT1G29600	AT1G29600	-1.81629	null	-1.5672	null	null	null	null	null	Zinc finger C-x8-C-x5-C-x3-H type family protein [Source:TAIR;Acc:AT1G29600]
AT1G29630	EXO1	-1.13695	null	null	null	null	null	null	null	Exonuclease 1 [Source:UniProtKB/Swiss-Prot;Acc:Q8L6Z7]
AT1G29640	AT1G29640	3.11548	null	null	null	null	1.01069	null	null	At1g29640 [Source:UniProtKB/TrEMBL;Acc:Q9C7N7]
AT1G29660	AT1G29660	-1.34109	null	null	null	null	null	null	null	GDSL esterase/lipase At1g29660 [Source:UniProtKB/Swiss-Prot;Acc:Q9C7N5]
AT1G29720	RFK1	-1.11029	null	null	null	null	null	null	null	Probable LRR receptor-like serine/threonine-protein kinase At1g29720 [Source:UniProtKB/Swiss-Prot;Acc:Q9ASQ6]
AT1G29930	LHCB1.3	null	null	null	null	null	null	null	1.24599	Chlorophyll a-b binding protein 1, chloroplastic [Source:UniProtKB/Swiss-Prot;Acc:P04778]
AT1G30110	NUDT25	null	null	-1.00883	null	null	null	null	null	Nudix hydrolase 25 [Source:UniProtKB/Swiss-Prot;Acc:Q9C6Z2]
AT1G30135	TIFY5A	2.76746	null	2.55706	null	null	null	1.53076	null	Protein TIFY 5A [Source:UniProtKB/Swiss-Prot;Acc:Q8LBM2]
AT1G30220	INT2	3.24431	null	null	null	null	null	null	null	Probable inositol transporter 2 [Source:UniProtKB/Swiss-Prot;Acc:Q9C757]
AT1G30250	AT1G30250	null	-1.54774	null	-1.8201	null	null	null	null	At1g30250 [Source:UniProtKB/TrEMBL;Acc:Q66GS7]
AT1G30260	AT1G30260	1.25115	null	null	-1.26015	null	null	null	null	At1g30260/F12P21_9 [Source:UniProtKB/TrEMBL;Acc:Q9C754]
AT1G30280	AT1G30280	-1.49058	null	null	null	null	null	null	null	Chaperone DnaJ-domain superfamily protein [Source:UniProtKB/TrEMBL;Acc:Q9C752]
AT1G30282	AT1G30282	-2.08964	null	null	1.63757	null	null	null	null	other RNA [Source:TAIR;Acc:AT1G30282]
AT1G30320	AT1G30320	3.01888	null	1.68934	null	null	null	null	null	Remorin family protein [Source:UniProtKB/TrEMBL;Acc:Q9C8G3]
AT1G30380	PSAK	null	null	null	null	null	null	null	1.09905	Photosystem I reaction center subunit psaK, chloroplastic [Source:UniProtKB/Swiss-Prot;Acc:Q9SUI5]
AT1G30475	AT1G30475	1.68358	null	1.01565	null	null	null	null	null	AT1G30475 protein [Source:UniProtKB/TrEMBL;Acc:A8MQH6]
AT1G30500	NFYA7	1.04099	null	null	null	null	null	1.03461	1.32553	Nuclear transcription factor Y subunit A-7 [Source:UniProtKB/Swiss-Prot;Acc:Q84JP1]
AT1G30510	RFNR2	null	null	null	null	-1.09136	null	null	null	Ferredoxin--NADP reductase, root isozyme 2, chloroplastic [Source:UniProtKB/Swiss-Prot;Acc:Q9S9P8]
AT1G30515	AT1G30515	null	null	null	null	null	-1.05283	null	null	At1g30515 [Source:UniProtKB/TrEMBL;Acc:Q8L8T4]
AT1G30530	UGT78D1	1.71142	null	null	null	2.82374	null	null	null	Glycosyltransferase (Fragment) [Source:UniProtKB/TrEMBL;Acc:W8PVA4]
AT1G30620	MUR4	1.27327	null	null	null	null	null	null	null	UDP-arabinose 4-epimerase 1 [Source:UniProtKB/Swiss-Prot;Acc:Q9SA77]
AT1G30640	AT1G30640	1.31261	null	1.16613	null	null	null	null	null	Non-specific serine/threonine protein kinase [Source:UniProtKB/TrEMBL;Acc:A0A178WHD9]
AT1G30690	PATL4	-1.29792	null	null	null	null	null	null	null	Patellin-4 [Source:UniProtKB/Swiss-Prot;Acc:Q94C59]
AT1G30700	AT1G30700	5.32599	1.51148	null	null	null	null	null	null	Berberine bridge enzyme-like 8 [Source:UniProtKB/Swiss-Prot;Acc:Q9SA85]
AT1G30755	AT1G30755	null	null	1.02345	null	null	null	null	null	Elongation factor G, putative (DUF668) [Source:UniProtKB/TrEMBL;Acc:Q8L5Y3]
AT1G30757	AT1G30757	null	null	1.2432	null	null	null	null	null	Putative uncharacterized protein [Source:UniProtKB/TrEMBL;Acc:Q8LGA4]
AT1G30760	AT1G30760	null	null	4.11807	3.40932	null	null	null	null	FAD-binding Berberine family protein [Source:TAIR;Acc:AT1G30760]
AT1G30850	RSH4	null	null	null	null	null	null	-1.12565	-1.34581	Root hair specific 4 [Source:UniProtKB/TrEMBL;Acc:Q9SY31]
AT1G30870	PER7	null	null	null	null	null	null	-1.33716	-1.30618	Peroxidase 7 [Source:UniProtKB/Swiss-Prot;Acc:Q9SY33]
AT1G31120	POT10	1.29454	null	null	null	null	null	null	null	Potassium transporter 10 [Source:UniProtKB/Swiss-Prot;Acc:Q9SA05]
AT1G31130	AT1G31130	1.05632	null	null	null	null	null	null	null	F28K20.6 protein [Source:UniProtKB/TrEMBL;Acc:Q9SA06]
AT1G31550	AT1G31550	4.31776	null	3.46855	null	2.49199	null	null	null	GDSL esterase/lipase At1g31550 [Source:UniProtKB/Swiss-Prot;Acc:Q9C857]
AT1G31580	ECS1	1.45297	null	1.84804	null	null	null	null	null	CXc750 protein [Source:UniProtKB/TrEMBL;Acc:Q39066]
AT1G31690	AT1G31690	1.6805	null	null	null	null	null	null	null	Amine oxidase [Source:UniProtKB/TrEMBL;Acc:F4IAX0]
AT1G31710	AT1G31710	2.26853	null	1.24903	null	1.41067	null	null	null	Amine oxidase [Source:UniProtKB/TrEMBL;Acc:F4IAX1]
AT1G31760	AT1G31760	-1.29639	null	null	null	null	null	null	null	At1g31760 [Source:UniProtKB/TrEMBL;Acc:Q9C504]
AT1G31820	AT1G31820	2.75202	null	1.87294	null	null	null	null	null	Probable polyamine transporter At1g31820 [Source:UniProtKB/Swiss-Prot;Acc:Q9C6S4]
AT1G31830	AT1G31830	1.52628	null	null	null	null	null	null	null	Probable polyamine transporter At1g31830 [Source:UniProtKB/Swiss-Prot;Acc:Q9C6S5]
AT1G31860	HISN2	-1.27673	null	null	null	null	null	null	null	Histidine biosynthesis bifunctional protein hisIE, chloroplastic [Source:UniProtKB/Swiss-Prot;Acc:O82768]
AT1G32100	PRR1	null	-1.19017	null	null	null	null	-1.10035	-1.29429	Pinoresinol reductase 1 [Source:UniProtKB/Swiss-Prot;Acc:Q9FVQ6]
AT1G32190	AT1G32190	-1.21288	null	null	1.04776	null	null	null	null	Alpha/beta-Hydrolases superfamily protein [Source:UniProtKB/TrEMBL;Acc:Q9FVR4]
AT1G32350	AOX3	7.87446	null	null	null	null	null	null	null	Ubiquinol oxidase 3, mitochondrial [Source:UniProtKB/Swiss-Prot;Acc:Q8LEE7]
AT1G32450	NPF7.3	null	-1.00751	null	null	-2.86284	null	null	null	Protein NRT1/ PTR FAMILY 7.3 [Source:UniProtKB/Swiss-Prot;Acc:Q9LQL2]
AT1G32630	AT1G32630	3.2241	null	1.95887	null	null	null	null	null	At1g32630 [Source:UniProtKB/TrEMBL;Acc:Q9LPJ9]
AT1G32640	MYC2	4.0028	null	2.57321	null	null	null	null	null	ZBF1 [Source:UniProtKB/TrEMBL;Acc:A0A178W7C3]
AT1G32690	AT1G32690	1.57197	null	null	null	null	null	null	null	At1g32690 [Source:UniProtKB/TrEMBL;Acc:Q6NNH5]
AT1G32700	AT1G32700	1.19923	null	1.17508	null	null	null	null	null	PLATZ transcription factor family protein [Source:UniProtKB/TrEMBL;Acc:F4IEB6]
AT1G32740	AT1G32740	1.49129	null	null	null	null	null	null	null	SBP (S-ribonuclease binding protein) family protein [Source:UniProtKB/TrEMBL;Acc:Q8LCK5]
AT1G32870	ANAC13	1.06382	null	null	null	null	null	null	null	NAC domain protein 13 [Source:TAIR;Acc:AT1G32870]
AT1G32910	AT1G32910	null	null	null	null	2.43897	null	null	null	HXXXD-type acyl-transferase family protein [Source:UniProtKB/TrEMBL;Acc:Q9MAP9]
AT1G32940	SBT3.5	2.96893	null	1.72016	null	null	null	null	null	Subtilisin-like protease SBT3.5 [Source:UniProtKB/Swiss-Prot;Acc:Q9MAP7]
AT1G32960	SBT3.3	4.94084	null	3.68917	null	null	null	1.44103	1.4926	Subtilisin-like protease SBT3.3 [Source:UniProtKB/Swiss-Prot;Acc:Q9MAP5]
AT1G33030	AT1G33030	5.01247	null	4.41205	null	null	null	null	null	At1g33030 [Source:UniProtKB/TrEMBL;Acc:Q9MAP0]
AT1G33090	DTX22	null	null	null	null	null	null	-1.10226	null	Protein DETOXIFICATION 22 [Source:UniProtKB/Swiss-Prot;Acc:F4HPH1]
AT1G33230	AT1G33230	1.19541	null	null	null	null	null	null	null	TMPIT-like protein [Source:TAIR;Acc:AT1G33230]
AT1G33260	AT1G33260	2.35426	null	null	null	null	null	null	null	Probable receptor-like protein kinase At1g33260 [Source:UniProtKB/Swiss-Prot;Acc:P0DKI6]
AT3G20370	AT3G20370	4.24505	null	2.4963	1.57877	null	null	null	null	AT3g20370/MQC12_13 [Source:UniProtKB/TrEMBL;Acc:Q9LTQ5]
AT1G33760	ERF022	null	null	null	null	null	-1.91337	null	null	Ethylene-responsive transcription factor ERF022 [Source:UniProtKB/Swiss-Prot;Acc:Q9LQ28]
AT1G33790	JAL4	null	null	null	1.06641	null	null	null	null	Jacalin-related lectin 4 [Source:UniProtKB/Swiss-Prot;Acc:Q9LQ31]
AT1G33930	IAN6	-1.17526	null	null	null	null	null	null	null	Immune-associated nucleotide-binding protein 6 [Source:UniProtKB/Swiss-Prot;Acc:Q9C8V0]
AT1G33950	IAN7	null	null	4.39297	null	null	null	null	null	Immune-associated nucleotide-binding protein 7 [Source:UniProtKB/Swiss-Prot;Acc:Q9C8V2]
AT3G51000	AT3G51000	1.87208	null	1.60884	1.08445	null	null	null	null	AT3g51000/F24M12_40 [Source:UniProtKB/TrEMBL;Acc:Q9SD45]
AT1G33970	IAN9	1.17806	null	1.14222	null	null	null	null	null	Immune-associated nucleotide-binding protein 9 [Source:UniProtKB/Swiss-Prot;Acc:F4HT21]
AT1G34030	RPS18B	-1.07	null	null	null	null	null	null	null	40S ribosomal protein S18 [Source:UniProtKB/Swiss-Prot;Acc:P34788]
AT1G34060	TAR4	2.09456	null	null	null	null	null	null	null	Tryptophan aminotransferase-related protein 4 [Source:UniProtKB/Swiss-Prot;Acc:Q93Z38]
AT1G34065	SAMC2	-1.14263	null	null	null	null	null	null	null	Probable S-adenosylmethionine carrier 2, chloroplastic [Source:UniProtKB/Swiss-Prot;Acc:F4HT41]
AT1G34180	anac016	null	null	2.97406	1.11796	null	null	null	null	NAC domain containing protein 16 [Source:TAIR;Acc:AT1G34180]
AT1G34420	AT1G34420	1.72134	null	2.47301	null	null	null	null	null	F12K21.25 [Source:UniProtKB/TrEMBL;Acc:Q9LNK3]
AT1G34510	PER8	null	null	null	null	null	null	-1.1597	null	Peroxidase [Source:UniProtKB/TrEMBL;Acc:Q0WRX6]
AT1G34750	AT1G34750	null	null	1.10513	null	null	null	null	null	Probable protein phosphatase 2C 10 [Source:UniProtKB/Swiss-Prot;Acc:Q9S9Z7]
AT1G35140	EXL1	null	null	null	null	null	-1.37369	null	null	Protein EXORDIUM-like 1 [Source:UniProtKB/Swiss-Prot;Acc:Q9C6E4]
AT1G35230	AGP5	1.27425	null	1.77288	null	null	null	null	null	Classical arabinogalactan protein 5 [Source:UniProtKB/Swiss-Prot;Acc:Q8LCE4]
AT1G35240	ARF20	null	null	null	null	1.13768	null	1.10346	1.03976	auxin response factor 20 [Source:TAIR;Acc:AT1G35240]
AT1G35420	AT1G35420	null	null	null	null	null	null	1.15718	1.47388	Alpha/beta-Hydrolases superfamily protein [Source:UniProtKB/TrEMBL;Acc:F4HYC8]
AT1G35530	AT1G35530	-2.06064	null	null	null	null	null	null	null	DEAD/DEAH box RNA helicase family protein [Source:UniProtKB/TrEMBL;Acc:F4HYE4]
AT1G35580	CINV1	null	null	1.01238	null	null	null	null	null	Alkaline/neutral invertase CINV1 [Source:UniProtKB/Swiss-Prot;Acc:Q9LQF2]
AT1G35625	RMR6	null	null	null	null	1.26769	1.13059	null	null	Receptor homology region, transmembrane domain- and RING domain-containing protein 6 [Source:UniProtKB/Swiss-Prot;Acc:F4HZZ4]
AT1G35680	RPL21	-1.04918	null	null	null	null	null	null	null	50S ribosomal protein L21, chloroplastic [Source:UniProtKB/Swiss-Prot;Acc:P51412]
AT1G35720	ANN1	2.00042	null	1.39423	null	null	null	null	null	Annexin [Source:UniProtKB/TrEMBL;Acc:A0A178WGZ8]
AT1G35910	TPPD	null	null	null	null	null	-1.26272	null	-1.02193	Probable trehalose-phosphate phosphatase D [Source:UniProtKB/Swiss-Prot;Acc:Q67XC9]
AT1G36060	ERF055	null	null	null	1.72053	null	null	null	null	Ethylene-responsive transcription factor ERF055 [Source:UniProtKB/Swiss-Prot;Acc:Q9SKW5]
AT1G36380	AT1G36380	1.35089	null	null	null	null	null	null	null	unknown protein; LOCATED IN: endomembrane system; EXPRESSED IN: 23 plant structures; EXPRESSED DURING: 15 growth stages; Has 14 Blast hits to 14 proteins in 6 species: Archae - 0; Bacteria - 0; Metazoa - 0; Fungi - 0; Plants - 14; Viruses - 0; Other /.../yotes - 0 (source: NCBI BLink). [Source:TAIR;Acc:AT1G36380]
AT1G36622	AT1G36622	2.09384	null	2.82968	null	null	null	null	null	Transmembrane protein [Source:UniProtKB/TrEMBL;Acc:Q1G3E7]
AT1G36640	AT1G36640	null	null	null	null	null	null	null	1.00416	Transmembrane protein [Source:UniProtKB/TrEMBL;Acc:Q9C8F3]
AT1G36940	AT1G36940	null	null	null	1.0584	null	null	null	null	unknown protein; Has 21 Blast hits to 21 proteins in 8 species: Archae - 0; Bacteria - 0; Metazoa - 0; Fungi - 0; Plants - 21; Viruses - 0; Other Eukaryotes - 0 (source: NCBI BLink). [Source:TAIR;Acc:AT1G36940]
AT1G37130	NIA2	null	null	null	null	-1.14328	null	null	null	Nitrate reductase [NADH] 2 [Source:UniProtKB/Swiss-Prot;Acc:P11035]
AT1G38131	OFUT11	null	null	null	null	null	null	null	-1.40936	O-fucosyltransferase 11 [Source:UniProtKB/Swiss-Prot;Acc:Q8GUM0]
AT1G42550	PMI1	null	null	null	null	null	null	1.15675	1.24236	Protein PLASTID MOVEMENT IMPAIRED 1 [Source:UniProtKB/Swiss-Prot;Acc:Q9C8E6]
AT1G43160	RAP2-6	6.5059	null	null	null	2.64803	null	null	null	Ethylene-responsive transcription factor RAP2-6 [Source:UniProtKB/Swiss-Prot;Acc:Q7G1L2]
AT1G43605	AT1G43605	-1.61738	null	-1.33605	null	null	null	-1.00305	-1.19594	-
AT1G43790	TED6	null	-1.55598	null	null	null	null	-1.71465	-1.87846	At1g43790 [Source:UniProtKB/TrEMBL;Acc:Q8LBX7]
AT1G43800	S-ACP-DES6	null	null	null	null	null	-1.0315	null	null	Stearoyl-[acyl-carrier-protein] 9-desaturase 6, chloroplastic [Source:UniProtKB/Swiss-Prot;Acc:Q84VY3]
AT1G43890	RABC1	1.09139	null	null	null	null	null	null	null	Ras-related protein RABC1 [Source:UniProtKB/Swiss-Prot;Acc:O23657]
AT1G43910	AT1G43910	2.78321	null	1.69188	null	null	null	null	null	AAA-ATPase At1g43910 [Source:UniProtKB/Swiss-Prot;Acc:Q9LP11]
AT1G44020	AT1G44020	null	null	null	null	null	null	null	-1.18851	Cysteine/Histidine-rich C1 domain family protein [Source:UniProtKB/TrEMBL;Acc:F4IEE1]
AT1G44110	CYCA1-1	-1.32331	null	null	null	null	null	null	null	CYCA1 [Source:UniProtKB/TrEMBL;Acc:A0A178W0H5]
AT1G44130	AT1G44130	null	null	2.69228	null	null	null	null	null	Eukaryotic aspartyl protease family protein [Source:UniProtKB/TrEMBL;Acc:Q9C6Y5]
AT1G44170	ALDH3H1	1.15386	null	null	null	null	null	null	null	Aldehyde dehydrogenase family 3 member H1 [Source:UniProtKB/Swiss-Prot;Acc:Q70DU8]
AT1G44350	ILL6	3.78222	null	2.43441	null	1.56944	1.11252	null	null	IAA-amino acid hydrolase [Source:UniProtKB/TrEMBL;Acc:Q0WNN8]
AT1G44750	PUP11	1.08611	null	null	null	null	null	null	null	Probable purine permease 11 [Source:UniProtKB/Swiss-Prot;Acc:Q9LPF6]
AT1G44790	GGCT2;3	2.30083	null	null	null	null	null	null	null	Gamma-glutamylcyclotransferase 2-3 [Source:UniProtKB/Swiss-Prot;Acc:Q84QC1]
AT1G44830	ERF014	null	null	null	null	null	-1.46591	-1.01701	null	Ethylene-responsive transcription factor ERF014 [Source:UniProtKB/Swiss-Prot;Acc:Q9LPE8]
AT1G45050	UBC15	1.0172	null	null	null	null	null	null	null	Ubiquitin-conjugating enzyme 15 [Source:UniProtKB/Swiss-Prot;Acc:P42743]
AT1G45110	AT1G45110	-1.19219	null	null	null	null	null	null	null	At1g45110 [Source:UniProtKB/TrEMBL;Acc:Q6NQA0]
AT1G45145	TRX5	5.03374	null	4.57316	null	1.66333	null	null	null	Thioredoxin H5 [Source:UniProtKB/Swiss-Prot;Acc:Q39241]
AT1G45165	AT1G45165	null	null	null	1.19427	null	null	null	null	At1g45165 [Source:UniProtKB/TrEMBL;Acc:Q058G8]
AT1G45191	BGLU1	2.40783	null	null	null	3.23701	null	1.28846	null	Glycosyl hydrolase superfamily protein [Source:TAIR;Acc:AT1G45191]
AT1G45201	ATTLL1	2.23298	null	null	null	1.35371	null	null	null	triacylglycerol lipase-like 1 [Source:TAIR;Acc:AT1G45201]
AT1G45616	AtRLP6	1.68776	null	2.0138	null	null	null	null	null	Receptor-like protein 6 [Source:UniProtKB/Swiss-Prot;Acc:Q9C637]
AT1G47128	RD21A	1.55173	null	null	null	null	null	null	null	RD21A [Source:UniProtKB/TrEMBL;Acc:A0A178WIH7]
AT1G47130	AT1G47130	6.60486	null	null	null	null	null	null	null	-
AT1G47210	CYCA3-2	-1.14265	null	null	null	null	null	null	null	Cyclin-A3-2 [Source:UniProtKB/Swiss-Prot;Acc:Q9C6A9]
AT1G47280	AT1G47280	null	null	null	null	null	null	null	1.26875	At1g47280 [Source:UniProtKB/TrEMBL;Acc:Q1PFM9]
AT1G47395	AT1G47395	-1.905	null	null	null	-1.47696	null	null	1.0655	At1g47390 [Source:UniProtKB/TrEMBL;Acc:Q8GUL3]
AT1G47510	IP5P11	6.2777	null	null	null	null	null	null	null	Type IV inositol polyphosphate 5-phosphatase 11 [Source:UniProtKB/Swiss-Prot;Acc:Q5EAF2]
AT1G47560	SEC3B	1.45888	null	1.15185	null	null	null	null	null	Exocyst complex component SEC3B [Source:UniProtKB/Swiss-Prot;Acc:Q9SX86]
AT1G47600	TGG4	null	null	null	null	null	null	null	-3.54637	Myrosinase 4 [Source:UniProtKB/Swiss-Prot;Acc:Q8GRX1]
AT1G47960	C/VIF1	1.82361	null	1.2581	null	1.00968	null	null	null	Cell wall / vacuolar inhibitor of fructosidase 1 [Source:UniProtKB/Swiss-Prot;Acc:F4HWQ8]
AT1G48000	MYB112	4.94571	null	null	null	null	null	null	null	MYB transcription factor [Source:UniProtKB/TrEMBL;Acc:Q94CJ3]
AT1G48100	AT1G48100	null	null	null	null	1.05161	null	null	null	Polygalacturonase At1g48100 [Source:UniProtKB/Swiss-Prot;Acc:Q949Z1]
AT1G48210	AT1G48210	1.9957	null	2.34169	null	null	null	null	null	Protein kinase superfamily protein [Source:UniProtKB/TrEMBL;Acc:F4HWU0]
AT1G48260	CIPK17	1.22749	null	null	null	null	null	null	null	CBL-interacting serine/threonine-protein kinase 17 [Source:UniProtKB/Swiss-Prot;Acc:Q94C40]
AT1G48370	YSL8	1.8902	null	null	null	null	null	null	null	Probable metal-nicotianamine transporter YSL8 [Source:UniProtKB/Swiss-Prot;Acc:Q6R3K4]
AT1G48430	AT1G48430	1.10934	null	1.14185	null	null	null	null	null	Dihydroxyacetone kinase [Source:UniProtKB/TrEMBL;Acc:F4HYF4]
AT1G48440	AT1G48440	1.73305	null	null	null	null	null	null	null	At1g48440 [Source:UniProtKB/TrEMBL;Acc:Q8LDS7]
AT1G48480	RKL1	-1.25733	null	null	null	null	null	null	null	Probable inactive receptor kinase At1g48480 [Source:UniProtKB/Swiss-Prot;Acc:Q9LP77]
AT1G48570	AT1G48570	-1.12974	null	null	null	null	null	null	null	T1N15.19 [Source:UniProtKB/TrEMBL;Acc:Q9LP67]
AT1G48580	AT1G48580	null	null	null	-1.14035	null	null	null	null	unknown protein; Has 91 Blast hits to 91 proteins in 40 species: Archae - 0; Bacteria - 0; Metazoa - 49; Fungi - 0; Plants - 28; Viruses - 0; Other Eukaryotes - 14 (source: NCBI BLink). [Source:TAIR;Acc:AT1G48580]
AT1G48605	HAL3B	null	null	1.77736	null	null	null	null	null	Probable phosphopantothenoylcysteine decarboxylase [Source:UniProtKB/Swiss-Prot;Acc:P94063]
AT1G48630	RACK1B	-1.62665	null	null	null	null	null	null	null	RACK1B_AT [Source:UniProtKB/TrEMBL;Acc:A0A178W908]
AT1G48750	AT1G48750	null	null	null	null	-1.56162	null	null	null	Bifunctional inhibitor/lipid-transfer protein/seed storage 2S albumin superfamily protein [Source:UniProtKB/TrEMBL;Acc:Q94AQ3]
AT1G48780	AT1G48780	-1.28269	null	null	null	null	null	null	null	Uncharacterized protein F11I4_5 [Source:UniProtKB/TrEMBL;Acc:Q9C746]
AT1G48800	TPS28	null	null	null	null	-1.27451	null	null	null	Terpenoid synthase 28 [Source:UniProtKB/Swiss-Prot;Acc:Q9C748]
AT1G48920	NUCL1	-1.16721	null	null	null	null	null	null	null	Nucleolin 1 [Source:UniProtKB/Swiss-Prot;Acc:Q9FVQ1]
AT1G48930	AtGH9C1	null	null	null	null	null	null	-1.36497	-1.13969	Endoglucanase 5 [Source:UniProtKB/Swiss-Prot;Acc:Q9M995]
AT1G49050	APCB1	null	null	1.22672	null	null	null	null	null	Aspartyl protease APCB1 [Source:UniProtKB/Swiss-Prot;Acc:Q9M9A8]
AT1G49100	AT1G49100	null	null	null	null	null	null	-1.04185	-1.17047	Leucine-rich repeat protein kinase family protein [Source:UniProtKB/TrEMBL;Acc:F4I065]
AT1G49200	ATL75	-1.32193	null	null	null	null	null	null	1.16717	RING-H2 finger protein ATL75 [Source:UniProtKB/Swiss-Prot;Acc:Q94BY6]
AT1G49230	ATL78	-1.45889	null	null	null	null	null	null	null	RING-H2 finger protein ATL78 [Source:UniProtKB/Swiss-Prot;Acc:Q6NQG7]
AT1G49360	AT1G49360	null	null	1.09912	null	null	null	null	null	F-box protein At1g49360 [Source:UniProtKB/Swiss-Prot;Acc:Q9XIA2]
AT1G49430	LACS2	-1.05215	null	null	null	null	null	null	null	Long chain acyl-CoA synthetase 2 [Source:UniProtKB/Swiss-Prot;Acc:Q9XIA9]
AT1G49450	AT1G49450	4.07864	null	1.71958	null	null	null	null	null	F13F21.11 protein [Source:UniProtKB/TrEMBL;Acc:Q9XIB2]
AT1G49520	AT1G49520	2.47061	null	null	null	null	null	null	null	At1g49520 [Source:UniProtKB/TrEMBL;Acc:Q501B9]
AT1G49530	GGPP6	2.87515	null	null	null	null	null	null	null	Geranylgeranyl pyrophosphate synthase 6, mitochondrial [Source:UniProtKB/Swiss-Prot;Acc:O22043]
AT1G49570	PER10	null	null	null	null	1.60017	1.81992	null	null	Peroxidase [Source:UniProtKB/TrEMBL;Acc:A0A178WK78]
AT1G49600	ATRBP47A	-1.23915	null	null	null	null	null	null	null	RNA-binding protein 47A [Source:TAIR;Acc:AT1G49600]
AT1G49670	NQR	1.008	null	null	null	null	null	null	null	ARP protein (REF) [Source:TAIR;Acc:AT1G49670]
AT1G49760	PAB8	-1.09888	null	null	null	null	null	null	null	Polyadenylate-binding protein 8 [Source:UniProtKB/Swiss-Prot;Acc:Q9FXA2]
AT1G49840	AT1G49840	-1.18029	null	null	null	null	null	null	null	Glutamyl-tRNA (Gln) amidotransferase subunit A (DUF620) [Source:UniProtKB/TrEMBL;Acc:Q9C6D0]
AT1G49860	GSTF14	null	null	null	null	-1.99699	null	null	null	Glutathione S-transferase F14 [Source:UniProtKB/Swiss-Prot;Acc:Q9C6C8]
AT1G49870	AT1G49870	-1.12357	null	null	null	null	null	null	null	Myosin-2 heavy chain-like protein [Source:UniProtKB/TrEMBL;Acc:Q9C6C7]
AT1G49920	AT1G49920	null	null	null	null	-1.20764	null	null	null	MuDR family transposase [Source:UniProtKB/TrEMBL;Acc:Q9C702]
AT1G50040	AT1G50040	null	null	null	1.10174	null	null	null	null	F2J10.8 protein [Source:UniProtKB/TrEMBL;Acc:Q9LPM5]
AT1G50060	AT1G50060	null	null	null	null	null	null	null	-1.42753	CAP (Cysteine-rich secretory proteins, Antigen 5, and Pathogenesis-related 1 protein) superfamily protein [Source:UniProtKB/TrEMBL;Acc:Q9LPM7]
AT1G50110	BCAT6	-1.70711	null	null	null	null	null	null	null	Branched-chain-amino-acid aminotransferase 6 [Source:UniProtKB/Swiss-Prot;Acc:Q9LPM9]
AT1G50420	SCL3	2.31925	null	null	null	null	null	null	null	Scarecrow-like protein 3 [Source:UniProtKB/Swiss-Prot;Acc:Q9LPR8]
AT1G50745	AT1G50745	null	null	null	null	null	-2.24512	null	null	Plant mobile domain protein [Source:UniProtKB/TrEMBL;Acc:A0A1P8AP45]
AT1G50750	AT1G50750	null	null	null	null	null	null	null	1.36554	Plant mobile domain protein family [Source:TAIR;Acc:AT1G50750]
AT1G50940	ETFA	1.39015	null	null	null	null	null	null	null	Electron transfer flavoprotein subunit alpha, mitochondrial [Source:UniProtKB/Swiss-Prot;Acc:Q9C6I6]
AT1G50950	AT1G50950	1.07907	null	null	null	null	null	null	null	Thioredoxin protein with domain of unknown function (DUF1692) [Source:TAIR;Acc:AT1G50950]
AT1G50960	GA2OX7	null	null	null	null	6.03368	null	null	null	Gibberellin 2-beta-dioxygenase 7 [Source:UniProtKB/Swiss-Prot;Acc:Q9C6I4]
AT1G51080	AT1G51080	-1.619	null	null	null	-1.00052	null	null	null	At1g51080 [Source:UniProtKB/TrEMBL;Acc:Q9C683]
AT1G51090	AT1G51090	1.79941	null	null	null	1.37395	null	null	null	Heavy metal transport/detoxification superfamily protein [Source:UniProtKB/TrEMBL;Acc:Q9C684]
AT1G51110	PAP12	null	null	null	null	null	null	1.14124	1.36253	Probable plastid-lipid-associated protein 12, chloroplastic [Source:UniProtKB/Swiss-Prot;Acc:Q8LAP6]
AT1G51140	BHLH122	1.64684	null	null	null	null	null	null	null	Transcription factor bHLH122 [Source:UniProtKB/Swiss-Prot;Acc:Q9C690]
AT1G51260	LPAT3	null	null	null	null	null	null	-1.2378	null	1-acyl-sn-glycerol-3-phosphate acyltransferase 3 [Source:UniProtKB/Swiss-Prot;Acc:Q9SYC8]
AT1G51380	RH34	-1.30218	null	null	null	null	null	null	null	DEAD-box ATP-dependent RNA helicase 34 [Source:UniProtKB/Swiss-Prot;Acc:Q9C8J1]
AT1G51390	NIFU5	1.0044	null	null	null	null	null	null	null	NifU-like protein 5, mitochondrial [Source:UniProtKB/Swiss-Prot;Acc:Q9C8J2]
AT1G51400	AT1G51400	null	null	null	null	null	null	1.01273	1.33973	At1g51400/F5D21_10 [Source:UniProtKB/TrEMBL;Acc:Q9SYE2]
AT1G51440	AT1G51440	1.6069	-1.15401	null	-1.1147	null	null	null	null	Phospholipase A1-Igamma3, chloroplastic [Source:UniProtKB/Swiss-Prot;Acc:Q9C8J6]
AT1G51470	TGG5	null	null	null	null	null	null	null	-3.39647	Myrosinase 5 [Source:UniProtKB/Swiss-Prot;Acc:Q3ECS3]
AT1G51620	AT1G51620	1.11736	null	2.13202	null	null	null	null	null	Protein kinase superfamily protein [Source:UniProtKB/TrEMBL;Acc:Q9C8H4]
AT1G51760	ILL4	4.66627	null	2.81357	null	null	null	null	null	JR3 [Source:UniProtKB/TrEMBL;Acc:A0A178W8I8]
AT1G51780	ILL5	8.08538	null	null	null	null	null	null	null	IAA-amino acid hydrolase ILR1-like 5 [Source:UniProtKB/Swiss-Prot;Acc:Q9SWX9]
AT1G51790	AT1G51790	null	null	1.15721	null	null	null	null	null	Leucine-rich repeat protein kinase family protein [Source:TAIR;Acc:AT1G51790]
AT1G51800	IOS1	null	null	1.09854	null	null	null	null	null	LRR receptor-like serine/threonine-protein kinase IOS1 [Source:UniProtKB/Swiss-Prot;Acc:Q9C8I6]
AT1G51840	AT1G51840	null	null	null	null	null	null	-1.20352	null	protein kinase-related [Source:TAIR;Acc:AT1G51840]
AT1G51860	AT1G51860	null	null	null	2.02031	null	null	null	null	Probable LRR receptor-like serine/threonine-protein kinase At1g51860 [Source:UniProtKB/Swiss-Prot;Acc:C0LGG4]
AT1G51870	AT1G51870	null	null	null	null	null	null	-1.42945	null	protein kinase family protein [Source:TAIR;Acc:AT1G51870]
AT1G51890	AT1G51890	2.82018	null	3.89656	null	null	null	null	null	Leucine-rich repeat protein kinase family protein [Source:TAIR;Acc:AT1G51890]
AT1G52000	JAL5	5.70091	2.05998	5.4895	3.189	1.62468	null	null	null	Jacalin-related lectin 5 [Source:UniProtKB/Swiss-Prot;Acc:Q9ZU23]
AT1G52030	F-ATMBP	5.65908	2.52741	5.00983	3.08974	5.57479	3.47595	null	null	Myrosinase-binding protein 2 [Source:UniProtKB/Swiss-Prot;Acc:Q9SAV1]
AT1G52040	MBP1	6.28524	3.20996	6.4346	4.59817	5.13861	4.18321	null	null	Myrosinase-binding protein 1 [Source:UniProtKB/Swiss-Prot;Acc:Q9SAV0]
AT1G52050	JAL8	null	null	null	null	-1.18569	null	null	-2.38297	Jacalin-related lectin 8 [Source:UniProtKB/Swiss-Prot;Acc:F4IB94]
AT1G52060	JAL9	null	null	null	null	-1.42766	null	null	-2.51854	Jacalin-related lectin 9 [Source:UniProtKB/Swiss-Prot;Acc:F4IB95]
AT1G52070	JAL10	null	null	null	null	-1.42463	null	null	-1.99563	Jacalin-related lectin 10 [Source:UniProtKB/Swiss-Prot;Acc:Q8GWI7]
AT1G52080	AR791	1.40054	null	null	null	null	null	null	null	Actin binding protein family [Source:UniProtKB/TrEMBL;Acc:Q9SAU9]
AT1G52100	AT1G52100	null	null	null	null	2.05158	1.73369	null	null	Mannose-binding lectin superfamily protein [Source:TAIR;Acc:AT1G52100]
AT1G52110	AT1G52110	5.98489	null	null	null	null	null	null	null	Mannose-binding lectin superfamily protein [Source:UniProtKB/TrEMBL;Acc:F4IBA0]
AT1G52190	NPF1.2	-1.6968	null	null	null	null	null	null	null	Protein NRT1/ PTR FAMILY 1.2 [Source:UniProtKB/Swiss-Prot;Acc:Q9M817]
AT1G52220	CURT1C	null	null	null	null	null	null	null	1.14077	CURT1C [Source:UniProtKB/TrEMBL;Acc:A0A178WBD4]
AT1G52270	AT1G52270	null	null	null	null	-2.37146	null	null	null	Uncharacterized protein F19K6.11 [Source:UniProtKB/TrEMBL;Acc:Q9C819]
AT1G52342	AT1G52342	null	null	null	null	2.23518	1.89053	null	null	Putative uncharacterized protein [Source:UniProtKB/TrEMBL;Acc:Q1G3Y9]
AT1G52370	AT1G52370	1.00121	null	null	null	null	null	null	null	AT1G52370 protein [Source:UniProtKB/TrEMBL;Acc:Q56W16]
AT1G52400	BGLU18	5.32885	1.77021	5.19508	2.75501	4.61463	2.89954	null	null	Beta-D-glucopyranosyl abscisate beta-glucosidase [Source:UniProtKB/Swiss-Prot;Acc:Q9SE50]
AT1G52410	TSA1	5.537	1.40135	5.00921	1.90178	1.84449	null	null	null	TSK-associating protein 1 [Source:UniProtKB/Swiss-Prot;Acc:F4ICX9]
AT1G52660	AT1G52660	null	null	null	null	null	null	-1.37376	-1.26072	P-loop containing nucleoside triphosphate hydrolases superfamily protein [Source:TAIR;Acc:AT1G52660]
AT1G52690	LEA7	7.25424	null	null	null	null	null	null	null	Late embryogenesis abundant protein 7 [Source:UniProtKB/Swiss-Prot;Acc:Q96270]
AT1G52700	AT1G52700	-1.78187	null	-1.31677	null	-1.12136	null	null	null	Alpha/beta-Hydrolases superfamily protein [Source:UniProtKB/TrEMBL;Acc:A0A1P8AQT5]
AT1G52710	AT1G52710	1.87815	null	null	null	null	null	null	null	Putative cytochrome c oxidase subunit 5b-like [Source:UniProtKB/Swiss-Prot;Acc:Q9SSS5]
AT1G52720	AT1G52720	3.44645	null	1.41473	null	null	null	null	null	At1g52720 [Source:UniProtKB/TrEMBL;Acc:Q9SSS6]
AT1G52750	AT1G52750	-3.082	null	null	null	null	null	null	null	Alpha/beta-Hydrolases superfamily protein [Source:UniProtKB/TrEMBL;Acc:F4IEK5]
AT1G52790	AT1G52790	null	null	null	null	-2.01477	-1.25978	null	null	2-oxoglutarate (2OG) and Fe(II)-dependent oxygenase superfamily protein [Source:UniProtKB/TrEMBL;Acc:Q9C939]
AT1G52830	IAA6	-1.64718	null	null	null	null	null	null	null	Auxin-responsive protein [Source:UniProtKB/TrEMBL;Acc:A0A178W781]
AT1G52855	AT1G52855	1.69589	null	1.26125	null	null	null	null	null	At1g52855 [Source:UniProtKB/TrEMBL;Acc:Q8LC41]
AT1G52880	NAC018	1.58009	null	1.01809	null	null	null	null	null	NARS2 [Source:UniProtKB/TrEMBL;Acc:A0A178W6K4]
AT1G52890	NAC019	5.94512	null	4.11734	null	1.62739	null	null	null	NAC domain-containing protein 19 [Source:UniProtKB/Swiss-Prot;Acc:Q9C932]
AT1G52930	BRIX1-2	-1.39227	null	null	null	null	null	null	null	Ribosome biogenesis protein BRX1 homolog 2 [Source:UniProtKB/Swiss-Prot;Acc:Q9C928]
AT1G53060	AT1G53060	null	null	null	null	null	-1.01235	null	null	Lectin-like protein At1g53060 [Source:UniProtKB/Swiss-Prot;Acc:Q9LNN1]
AT1G53110	PPI4	1.41983	null	1.27067	null	null	null	null	null	Proton pump-interactor 4 [Source:UniProtKB/Swiss-Prot;Acc:Q8VZN4]
AT1G53250	AT1G53250	-1.48034	null	null	null	null	null	null	null	unknown protein; BEST Arabidopsis thaliana protein match is: unknown protein (TAIR:AT1G53800.1); Has 11909 Blast hits to 7704 proteins in 757 species: Archae - 51; Bacteria - 1338; Metazoa - 4550; Fungi - 987; Plants - 464; Viruses - 24; Other Eukar /.../- 4495 (source: NCBI BLink). [Source:TAIR;Acc:AT1G53250]
AT1G53310	PPC1	1.39542	null	null	null	null	null	null	null	Phosphoenolpyruvate carboxylase 1 [Source:UniProtKB/Swiss-Prot;Acc:Q9MAH0]
AT1G53320	TULP7	1.36295	null	null	null	null	null	null	null	Tubby-like F-box protein [Source:UniProtKB/TrEMBL;Acc:A0A178WNG9]
AT1G53345	AT1G53345	-2.04654	null	null	null	null	null	null	null	unknown protein; INVOLVED IN: biological_process unknown; LOCATED IN: endomembrane system; EXPRESSED IN: 8 plant structures; EXPRESSED DURING: 4 anthesis, F mature embryo stage, petal differentiation and expansion stage, E expanded cotyledon stage, /.../teral stage; BEST Arabidopsis thaliana protein match is: unknown protein (TAIR:AT5G09580.1); Has 201 Blast hits to 201 proteins in 75 species: Ar…
AT1G53470	MSL4	2.36375	null	null	null	null	null	null	null	Mechanosensitive ion channel protein 4 [Source:UniProtKB/Swiss-Prot;Acc:Q9LPG3]
AT1G53520	FAP3	-1.48682	null	-1.03363	null	null	null	null	null	Fatty-acid-binding protein 3, chloroplastic [Source:UniProtKB/Swiss-Prot;Acc:Q9C8L2]
AT1G53560	AT1G53560	1.45749	null	null	null	null	null	null	null	At1g53560 [Source:UniProtKB/TrEMBL;Acc:Q9LPH1]
AT1G53580	GLY3	2.64907	null	1.08011	null	null	null	null	null	Persulfide dioxygenase ETHE1 homolog, mitochondrial [Source:UniProtKB/Swiss-Prot;Acc:Q9C8L4]
AT1G53625	AT1G53625	3.06577	null	3.02484	null	null	null	null	null	At1g53625 [Source:UniProtKB/TrEMBL;Acc:Q9LPH9]
AT1G53690	AT1G53690	-2.12867	null	-1.63846	null	null	null	null	null	DNA directed RNA polymerase, 7 kDa subunit [Source:TAIR;Acc:AT1G53690]
AT1G53700	WAG1	null	null	null	null	null	null	null	-1.00282	Serine/threonine-protein kinase WAG1 [Source:UniProtKB/Swiss-Prot;Acc:Q9C8M5]
AT1G53750	RPT1A	1.13548	null	null	null	null	null	null	null	RPT1A [Source:UniProtKB/TrEMBL;Acc:A0A178W3N8]
AT1G53790	AT1G53790	1.08017	null	null	null	null	null	null	null	F-box and associated interaction domains-containing protein [Source:UniProtKB/TrEMBL;Acc:B3H7F2]
AT1G53830	PME2	2.91832	1.86117	3.59195	3.41744	null	null	-1.76378	-1.75649	Pectinesterase 2 [Source:UniProtKB/Swiss-Prot;Acc:Q42534]
AT1G53885	AT1G53885	4.078	null	null	null	null	null	null	null	At1g53885 [Source:UniProtKB/TrEMBL;Acc:Q8GWT6]
AT1G53887	AT1G53887	1.1486	null	null	null	null	null	null	null	Putative uncharacterized protein [Source:UniProtKB/TrEMBL;Acc:Q0WN95]
AT1G53910	RAP2-12	1.00501	null	null	null	null	null	null	null	Ethylene-responsive transcription factor RAP2-12 [Source:UniProtKB/Swiss-Prot;Acc:Q9SSA8]
AT1G53990	GLIP3	null	null	null	null	null	null	1.42899	1.77558	GDSL esterase/lipase 3 [Source:UniProtKB/Swiss-Prot;Acc:Q9SYF5]
AT4G03420	AT4G03420	2.13372	null	2.13719	1.14874	null	null	null	null	AT4g03420/F9H3_4 [Source:UniProtKB/TrEMBL;Acc:Q8S9K9]
AT1G54020	AT1G54020	7.91421	null	8.02489	null	3.24755	2.3694	null	null	GDSL esterase/lipase At1g54020 [Source:UniProtKB/Swiss-Prot;Acc:Q9C5N8]
AT1G54030	MVP1	3.11757	null	2.11388	null	null	null	null	null	Inactive GDSL esterase/lipase-like protein 25 [Source:UniProtKB/Swiss-Prot;Acc:Q7XA74]
AT1G54040	ESP	2.30601	null	1.05493	null	null	null	null	null	Epithiospecifier protein [Source:UniProtKB/Swiss-Prot;Acc:Q8RY71]
AT1G54050	HSP17.4B	1.78595	null	null	null	null	null	null	null	17.4 kDa class III heat shock protein [Source:UniProtKB/Swiss-Prot;Acc:Q9SYG1]
AT1G54100	ALDH7B4	3.01694	null	1.08775	null	null	null	null	null	ALDH7B4 [Source:UniProtKB/TrEMBL;Acc:A0A178W3F2]
AT4G13860	AT4G13860	5.93011	null	3.09528	2.13005	null	null	null	null	At4g13860 [Source:UniProtKB/TrEMBL;Acc:Q6ID29]
AT1G54310	AT1G54310	-1.28216	null	null	null	null	null	null	null	S-adenosyl-L-methionine-dependent methyltransferases superfamily protein [Source:UniProtKB/TrEMBL;Acc:F4HVA0]
AT1G54340	ICDH	1.05706	null	null	null	null	null	null	null	Peroxisomal isocitrate dehydrogenase [NADP] [Source:UniProtKB/Swiss-Prot;Acc:Q9SLK0]
AT1G54385	SINE1	-1.10691	null	null	null	null	null	null	null	Protein SINE1 [Source:UniProtKB/Swiss-Prot;Acc:Q5XVI1]
AT1G54540	AT1G54540	8.51306	null	null	null	null	null	null	null	Late embryogenesis abundant (LEA) hydroxyproline-rich glycoprotein family [Source:UniProtKB/TrEMBL;Acc:Q9SLI0]
AT1G54570	AT1G54570	1.23561	null	null	null	null	null	null	null	Acyltransferase-like protein At1g54570, chloroplastic [Source:UniProtKB/Swiss-Prot;Acc:Q9ZVN2]
AT1G54575	AT1G54575	3.48792	null	1.92655	null	1.20458	null	null	null	unknown protein; Has 35333 Blast hits to 34131 proteins in 2444 species: Archae - 798; Bacteria - 22429; Metazoa - 974; Fungi - 991; Plants - 531; Viruses - 0; Other Eukaryotes - 9610 (source: NCBI BLink). [Source:TAIR;Acc:AT1G54575]
AT1G54710	ATG18H	1.11223	null	null	null	null	null	null	null	Autophagy-related protein 18h [Source:UniProtKB/Swiss-Prot;Acc:Q8H1Q5]
AT1G54740	AT1G54740	-1.30632	null	null	null	null	null	null	null	Protein of unknown function (DUF3049) [Source:TAIR;Acc:AT1G54740]
AT1G54790	AT1G54790	null	null	null	null	null	null	-1.5515	-1.73295	GDSL esterase/lipase At1g54790 [Source:UniProtKB/Swiss-Prot;Acc:Q3ECP6]
AT1G54940	GUX4	null	null	null	null	null	null	-1.57924	-1.48764	Putative UDP-glucuronate:xylan alpha-glucuronosyltransferase 4 [Source:UniProtKB/Swiss-Prot;Acc:Q9FZ37]
AT1G54970	PRP1	null	null	null	null	null	null	-2.02602	null	Proline-rich protein 1 [Source:UniProtKB/Swiss-Prot;Acc:Q9FZ35]
AT1G55000	AT1G55000	null	null	null	null	null	null	null	1.03651	F-box protein At1g55000 [Source:UniProtKB/Swiss-Prot;Acc:Q9FZ32]
AT1G55080	MED9	1.04237	null	null	null	null	null	null	null	Mediator of RNA polymerase II transcription subunit 9 [Source:UniProtKB/Swiss-Prot;Acc:Q8RWA2]
AT1G55110	IDD7	1.07463	null	null	null	null	null	null	null	Protein indeterminate-domain 7 [Source:UniProtKB/Swiss-Prot;Acc:Q8H1F5]
AT1G55180	PLDALPHA4	null	null	null	null	null	null	-2.18018	-2.3506	Phospholipase D alpha 4 [Source:UniProtKB/Swiss-Prot;Acc:Q9C888]
AT1G55205	AT1G55205	-1.44524	null	null	null	null	null	null	null	unknown protein; FUNCTIONS IN: molecular_function unknown; INVOLVED IN: biological_process unknown; LOCATED IN: chloroplast; BEST Arabidopsis thaliana protein match is: unknown protein (TAIR:AT3G13674.1); Has 137 Blast hits to 137 proteins in 11 spe /.../Archae - 0; Bacteria - 0; Metazoa - 0; Fungi - 0; Plants - 137; Viruses - 0; Other Eukaryotes - 0 (source: NCBI BLink). [Source:TAIR;Acc:AT1G552…
AT1G55210	DIR20	2.19692	null	1.23487	null	null	null	null	null	Dirigent protein 20 [Source:UniProtKB/Swiss-Prot;Acc:Q9C891]
AT1G55265	AT1G55265	1.02608	null	1.24211	null	null	null	null	null	At1g55265 [Source:UniProtKB/TrEMBL;Acc:Q8LEJ7]
AT1G55290	F6'H2	null	null	null	null	null	null	-1.77346	-1.41126	Feruloyl CoA ortho-hydroxylase 2 [Source:UniProtKB/Swiss-Prot;Acc:Q9C899]
AT1G55430	AT1G55430	null	null	null	null	null	null	null	-1.0659	Cysteine/Histidine-rich C1 domain family protein [Source:UniProtKB/TrEMBL;Acc:Q4TU44]
AT1G55450	AT1G55450	-1.27063	null	null	null	null	null	null	null	S-adenosyl-L-methionine-dependent methyltransferases superfamily protein [Source:UniProtKB/TrEMBL;Acc:F4I0B5]
AT1G55490	CPN60B1	-1.83305	null	-1.09392	null	null	null	null	null	LEN1 [Source:UniProtKB/TrEMBL;Acc:A0A178W724]
AT1G55510	BCDH BETA1	null	null	null	null	null	null	null	1.04391	2-oxoisovalerate dehydrogenase subunit beta 1, mitochondrial [Source:UniProtKB/Swiss-Prot;Acc:Q9SAV3]
AT1G55525	AT1G55525	null	null	null	null	3.6357	1.97886	null	null	other RNA [Source:TAIR;Acc:AT1G55525]
AT1G55730	CAX5	1.24932	null	null	null	null	null	null	null	Vacuolar cation/proton exchanger 5 [Source:UniProtKB/Swiss-Prot;Acc:Q8L783]
AT1G55920	SAT1	1.14719	null	null	null	null	null	null	null	Serine acetyltransferase 1, chloroplastic [Source:UniProtKB/Swiss-Prot;Acc:Q42588]
AT1G55980	AT1G55980	null	null	null	null	null	2.12325	null	null	FAD/NAD(P)-binding oxidoreductase family protein [Source:TAIR;Acc:AT1G55980]
AT1G56010	NAC021	2.23779	1.03221	1.47884	1.17596	null	null	null	null	NAC domain-containing protein 21/22 [Source:UniProtKB/Swiss-Prot;Acc:Q84TE6]
AT1G56020	AT1G56020	1.44319	null	null	null	null	null	null	null	At1g56020 [Source:UniProtKB/TrEMBL;Acc:Q9SGT0]
AT1G56050	AT1G56050	-1.67213	null	null	null	null	null	null	null	Obg-like ATPase 1 [Source:UniProtKB/TrEMBL;Acc:F4I3J0]
AT1G56060	AT1G56060	2.09646	null	2.18712	null	null	null	null	null	unknown protein; BEST Arabidopsis thaliana protein match is: unknown protein (TAIR:AT2G32210.1); Has 180 Blast hits to 180 proteins in 22 species: Archae - 0; Bacteria - 0; Metazoa - 0; Fungi - 10; Plants - 170; Viruses - 0; Other Eukaryotes - 0 (so /.../NCBI BLink). [Source:TAIR;Acc:AT1G56060]
AT1G56110	NOP56	-1.28395	null	null	null	null	null	null	null	At1g56110/T6H22_9 [Source:UniProtKB/TrEMBL;Acc:Q9SGT7]
AT1G56120	AT1G56120	null	null	2.36374	null	null	null	null	null	Leucine-rich repeat transmembrane protein kinase [Source:UniProtKB/TrEMBL;Acc:F4I3K0]
AT1G56150	SAUR71	1.02008	null	null	null	null	null	null	null	Auxin-responsive protein SAUR71 [Source:UniProtKB/Swiss-Prot;Acc:Q9SGU2]
AT1G56165	AT1G56165	null	null	null	null	null	null	1.36297	1.1788	other RNA [Source:TAIR;Acc:AT1G56165]
AT1G56240	PP2B13	null	null	null	null	-1.67903	-1.27873	null	1.57993	F-box protein PP2-B13 [Source:UniProtKB/Swiss-Prot;Acc:Q9C7J9]
AT1G56242	AT1G56242	null	null	null	null	null	null	null	2.04622	other RNA [Source:TAIR;Acc:AT1G56242]
AT1G56250	VBF	null	null	null	null	-1.53232	-1.38666	null	1.97685	F-box protein VBF [Source:UniProtKB/Swiss-Prot;Acc:Q9C7K0]
AT1G56300	AT1G56300	null	null	null	null	null	null	null	1.03275	At1g56300 [Source:UniProtKB/TrEMBL;Acc:Q8L7R1]
AT1G56340	CRT1	1.04071	null	null	null	null	null	null	null	Calreticulin-1 [Source:UniProtKB/Swiss-Prot;Acc:O04151]
AT1G56430	NAS4	-1.09627	null	-1.42895	null	null	null	null	null	Probable nicotianamine synthase 4 [Source:UniProtKB/Swiss-Prot;Acc:Q9C7X5]
AT1G56540	AT1G56540	-1.50901	null	null	null	null	null	null	null	Disease resistance protein (TIR-NBS-LRR class) family [Source:UniProtKB/TrEMBL;Acc:Q9FXA6]
AT1G56550	RGXT3	null	null	1.94235	1.65771	null	null	null	null	Glycosyltransferase [Source:UniProtKB/TrEMBL;Acc:A0A178W8K3]
AT1G56580	SVB	1.53034	null	null	null	null	null	null	null	At1g56580/F25P12_18 [Source:UniProtKB/TrEMBL;Acc:Q9FXB0]
AT1G56600	GOLS2	3.3055	null	3.94254	null	null	null	null	null	Galactinol synthase 2 [Source:UniProtKB/Swiss-Prot;Acc:Q9FXB2]
AT1G56630	AT1G56630	null	null	null	null	null	null	-1.01858	null	alpha/beta-Hydrolases superfamily protein [Source:TAIR;Acc:AT1G56630]
AT1G56650	MYB75	4.99214	null	null	null	3.04937	null	null	null	Transcription factor MYB75 [Source:UniProtKB/Swiss-Prot;Acc:Q9FE25]
AT1G56680	AT1G56680	null	null	null	null	-1.1632	null	null	null	Chitinase family protein [Source:TAIR;Acc:AT1G56680]
AT1G56700	AT1G56700	1.57867	null	null	null	null	null	null	null	At1g56700 [Source:UniProtKB/TrEMBL;Acc:Q9FXC0]
AT1G56710	AT1G56710	1.63656	null	null	null	null	null	null	null	Pectin lyase-like superfamily protein [Source:UniProtKB/TrEMBL;Acc:Q9FXC1]
AT1G56720	AT1G56720	-1.32561	null	null	null	null	null	null	null	At1g56720 [Source:UniProtKB/TrEMBL;Acc:Q7Y229]
AT1G57560	AtMYB50	2.34651	null	2.26357	null	null	null	null	null	At1g57560 [Source:UniProtKB/TrEMBL;Acc:Q9C695]
AT1G57570	JAL14	null	null	null	null	null	null	-1.0054	null	Jacalin-related lectin 14 [Source:UniProtKB/Swiss-Prot;Acc:F4I837]
AT1G57590	PAE2	null	null	null	null	null	null	-1.02405	null	Pectin acetylesterase 2 [Source:UniProtKB/Swiss-Prot;Acc:F4I839]
AT1G57630	AT1G57630	2.63694	null	2.77493	null	null	null	null	null	Disease resistance protein RPP1-WsB, putative [Source:UniProtKB/TrEMBL;Acc:Q9FVT9]
AT1G57660	RPL21E	-1.06471	null	null	null	null	null	null	null	60S ribosomal protein L21-2 [Source:UniProtKB/Swiss-Prot;Acc:Q9FDZ9]
AT1G57820	ORTH2	-1.17806	null	null	null	null	null	null	null	E3 ubiquitin-protein ligase ORTHRUS 2 [Source:UniProtKB/Swiss-Prot;Acc:Q8VYZ0]
AT1G57860	RPL21E	-1.08637	null	null	null	null	null	null	null	60S ribosomal protein L21-2 [Source:UniProtKB/Swiss-Prot;Acc:Q9FDZ9]
AT1G57990	PUP18	-1.71136	null	null	null	null	null	null	null	PUP18 [Source:UniProtKB/TrEMBL;Acc:A0A178WC51]
AT1G58120	AT1G58120	null	null	null	null	null	null	1.58269	null	Uncharacterized protein At1g58120/68103_m00121 [Source:UniProtKB/TrEMBL;Acc:Q9C6F6]
AT1G58180	BCA6	1.71566	null	1.09557	null	null	null	null	null	Beta carbonic anhydrase 6, mitochondrial [Source:UniProtKB/Swiss-Prot;Acc:Q9C6F5]
AT4G39320	AT4G39320	1.76296	null	3.22595	1.92375	null	null	null	null	AT4g39320/T22F8_220 [Source:UniProtKB/TrEMBL;Acc:Q9T038]
AT1G58200	MSL3	2.14983	null	1.16769	null	null	null	null	null	Mechanosensitive ion channel protein 3, chloroplastic [Source:UniProtKB/Swiss-Prot;Acc:Q8L7W1]
AT1G58270	ZW9	2.29751	null	1.02293	null	null	null	null	null	At1g58270/F19C14_8 [Source:UniProtKB/TrEMBL;Acc:Q9SLV3]
AT1G58320	PCR9	null	null	null	null	1.80787	1.46016	1.44801	1.25971	Protein PLANT CADMIUM RESISTANCE 9 [Source:UniProtKB/Swiss-Prot;Acc:P0CW98]
AT1G58340	DTX48	2.79036	null	null	null	1.31378	null	null	null	Protein DETOXIFICATION 48 [Source:UniProtKB/Swiss-Prot;Acc:Q9SLV0]
AT1G58360	AAP1	1.33118	null	null	null	null	null	null	null	NAT2 [Source:UniProtKB/TrEMBL;Acc:A0A178WEG7]
AT1G58370	RXF12	null	-1.58778	null	null	null	null	-1.09724	null	glycosyl hydrolase family 10 protein / carbohydrate-binding domain-containing protein [Source:TAIR;Acc:AT1G58370]
AT1G58420	AT1G58420	null	-1.34577	null	null	null	null	null	null	At1g58420 [Source:UniProtKB/TrEMBL;Acc:Q9C647]
AT1G58983	RPS2B	null	null	null	null	null	null	-1.07121	-1.03095	40S ribosomal protein S2-2 [Source:UniProtKB/Swiss-Prot;Acc:Q93VB8]
AT1G59359	RPS2B	null	null	null	null	null	null	null	-1.09252	40S ribosomal protein S2-2 [Source:UniProtKB/Swiss-Prot;Acc:Q93VB8]
AT1G59590	ZCF37	null	null	1.55374	null	null	null	null	null	At1g59590 [Source:UniProtKB/TrEMBL;Acc:Q9SLT9]
AT1G59640	BPE	2.04439	null	null	null	null	null	null	null	Transcription factor BPE [Source:UniProtKB/Swiss-Prot;Acc:Q0JXE7]
AT1G59700	GSTU16	2.13936	null	null	null	null	null	null	null	Glutathione S-transferase U16 [Source:UniProtKB/Swiss-Prot;Acc:Q9XIF8]
AT1G59740	NPF4.3	null	-1.23736	null	-1.41645	null	null	null	null	Protein NRT1/ PTR FAMILY 4.3 [Source:UniProtKB/Swiss-Prot;Acc:Q93VV5]
AT1G59850	TOR1L5	null	null	null	null	null	null	null	-1.05401	TORTIFOLIA1-like protein 5 [Source:UniProtKB/Swiss-Prot;Acc:Q9XIE4]
AT1G59960	AT1G59960	1.61138	null	1.2294	null	null	null	null	null	NAD(P)-linked oxidoreductase superfamily protein [Source:UniProtKB/TrEMBL;Acc:Q9SXC0]
AT1G59970	5MMP	1.24373	null	null	null	null	null	null	null	Metalloendoproteinase 5-MMP [Source:UniProtKB/Swiss-Prot;Acc:Q9ZUJ5]
AT1G60000	AT1G60000	null	null	null	null	null	null	1.1113	1.12486	AT1G60000 protein [Source:UniProtKB/TrEMBL;Acc:Q9ZUJ3]
AT1G60060	AT1G60060	null	1.18739	null	1.15158	null	null	null	null	Serine/threonine-protein kinase WNK (With No Lysine)-like protein [Source:UniProtKB/TrEMBL;Acc:Q9ZUI7]
AT1G60110	AT1G60110	null	null	null	null	-1.38772	null	null	null	Mannose-binding lectin superfamily protein [Source:TAIR;Acc:AT1G60110]
AT1G60140	TPS10	1.13509	null	null	null	null	null	null	null	Probable alpha,alpha-trehalose-phosphate synthase [UDP-forming] 10 [Source:UniProtKB/Swiss-Prot;Acc:O80738]
AT1G60190	PUB19	3.53187	null	null	null	null	null	null	null	U-box domain-containing protein 19 [Source:UniProtKB/Swiss-Prot;Acc:O80742]
AT1G60260	BGLU5	2.02488	null	1.04328	null	1.42366	null	1.95958	1.90506	beta glucosidase 5 [Source:TAIR;Acc:AT1G60260]
AT1G60270	BGLU6	1.67209	null	null	null	1.61064	null	null	null	Putative beta-glucosidase 6 [Source:UniProtKB/Swiss-Prot;Acc:Q682B4]
AT1G60440	PANK1	1.00195	null	null	null	null	null	null	null	Pantothenate kinase 1 [Source:UniProtKB/Swiss-Prot;Acc:O80765]
AT1G60470	GOLS4	null	null	null	null	2.92236	1.20418	null	null	Galactinol synthase 4 [Source:UniProtKB/Swiss-Prot;Acc:O22693]
AT1G60730	AT1G60730	2.98177	null	1.62182	null	null	null	null	null	NAD(P)-linked oxidoreductase superfamily protein [Source:TAIR;Acc:AT1G60730]
AT1G61065	AT1G61065	1.49005	null	null	null	null	null	null	null	1,3-beta-glucan synthase component (DUF1218) [Source:UniProtKB/TrEMBL;Acc:Q8W576]
AT1G61120	GES	6.24117	null	6.02769	null	null	null	null	null	(E,E)-geranyllinalool synthase [Source:UniProtKB/Swiss-Prot;Acc:Q93YV0]
AT1G61130	SCPL32	null	null	null	null	null	null	-1.06978	-1.18414	Serine carboxypeptidase-like 32 [Source:UniProtKB/Swiss-Prot;Acc:Q4PSY2]
AT1G61250	SCAMP3	null	null	1.01503	null	null	null	null	null	Secretory carrier-associated membrane protein 3 [Source:UniProtKB/Swiss-Prot;Acc:Q9M5P2]
AT1G61255	AT1G61255	3.22239	null	null	null	null	null	null	null	At1g61255 [Source:UniProtKB/TrEMBL;Acc:O22721]
AT1G61340	AT1G61340	1.1287	null	1.38278	null	null	null	null	null	F-box protein At1g61340 [Source:UniProtKB/Swiss-Prot;Acc:Q8GX77]
AT1G61360	AT1G61360	null	-1.21009	null	null	null	null	null	null	Serine/threonine-protein kinase [Source:UniProtKB/TrEMBL;Acc:A0A178W9H1]
AT1G61420	AT1G61420	null	null	1.95269	null	null	null	null	null	S-locus lectin protein kinase family protein [Source:TAIR;Acc:AT1G61420]
AT1G61520	LHCA3	null	null	null	null	null	null	null	1.20636	Chlorophyll a-b binding protein, chloroplastic [Source:UniProtKB/TrEMBL;Acc:A0A178W5Y6]
AT1G61560	MLO6	1.75862	null	1.86738	null	null	null	null	null	MLO-like protein 6 [Source:UniProtKB/Swiss-Prot;Acc:Q94KB7]
AT5G50335	AT5G50335	1.54057	null	2.39271	1.52724	null	null	null	null	At5g50335 [Source:UniProtKB/TrEMBL;Acc:Q8LEB7]
AT1G61800	GPT2	4.5193	null	5.0034	null	null	null	null	null	glucose-6-phosphate/phosphate translocator 2 [Source:TAIR;Acc:AT1G61800]
AT1G61810	BGLU45	7.25223	null	5.3419	null	null	null	null	null	Beta-glucosidase 45 [Source:UniProtKB/TrEMBL;Acc:F4HVG0]
AT1G61820	BGLU46	1.4744	null	null	null	null	null	null	null	Beta-glucosidase 46 [Source:UniProtKB/Swiss-Prot;Acc:O80690]
AT1G61840	AT1G61840	null	null	null	null	null	null	null	-1.16743	Cysteine/Histidine-rich C1 domain family protein [Source:UniProtKB/TrEMBL;Acc:O80692]
AT1G61890	DTX37	2.71596	null	2.01882	null	null	null	null	null	Protein DETOXIFICATION 37 [Source:UniProtKB/Swiss-Prot;Acc:O80695]
AT1G62190	FAD4L1	null	null	null	null	-2.09919	null	null	null	Fatty acid desaturase 4-like 1, chloroplastic [Source:UniProtKB/Swiss-Prot;Acc:O04584]
AT1G62280	SLAH1	null	null	null	null	-2.46765	null	null	null	SLAH1 [Source:UniProtKB/TrEMBL;Acc:A0A178W8P4]
AT1G62290	APA2	null	null	-1.56492	null	null	null	null	null	Aspartic proteinase A2 [Source:UniProtKB/Swiss-Prot;Acc:Q8VYL3]
AT1G62300	WRKY6	2.11362	null	null	null	null	null	null	null	Uncharacterized protein At1g62300 (Fragment) [Source:UniProtKB/TrEMBL;Acc:C0SV11]
AT1G62310	AT1G62310	1.27324	null	null	null	null	null	null	null	Transcription factor jumonji (JmjC) domain-containing protein (Fragment) [Source:UniProtKB/TrEMBL;Acc:C0SV12]
AT1G62333	AT1G62333	null	null	null	null	1.74213	null	null	null	F24O1.6 [Source:UniProtKB/TrEMBL;Acc:Q9MAV4]
AT1G62360	STM	null	null	null	null	null	-1.29346	null	null	Homeobox protein SHOOT MERISTEMLESS [Source:UniProtKB/Swiss-Prot;Acc:Q38874]
AT1G62370	AT1G62370	1.85451	null	null	null	null	null	null	null	F2401.10 [Source:UniProtKB/TrEMBL;Acc:O48801]
AT1G62400	HT1	null	null	null	null	null	null	null	-1.11938	Serine/threonine-protein kinase HT1 [Source:UniProtKB/Swiss-Prot;Acc:Q2MHE4]
AT1G62440	LRX2	null	2.45578	null	2.31911	null	null	-1.20489	-1.28376	Leucine-rich repeat extensin-like protein 2 [Source:UniProtKB/Swiss-Prot;Acc:O48809]
AT1G62480	AT1G62480	-1.21212	null	null	null	null	null	null	null	At1g62480/T3P18_4 [Source:UniProtKB/TrEMBL;Acc:Q9SXE9]
AT1G62500	AT1G62500	null	null	null	null	null	-1.60639	null	null	Bifunctional inhibitor/lipid-transfer protein/seed storage 2S albumin superfamily protein [Source:UniProtKB/TrEMBL;Acc:Q9SXE7]
AT1G62510	AT1G62510	-2.76639	null	-1.49835	null	null	null	null	null	At1g62510 [Source:UniProtKB/TrEMBL;Acc:Q9SXE6]
AT1G62515	AT1G62515	-3.07995	null	-1.59141	null	null	null	null	null	Transmembrane protein [Source:UniProtKB/TrEMBL;Acc:A0A1P8ATX8]
AT1G62540	FMO GS-OX2	3.29951	null	null	null	1.67758	null	null	null	flavin-monooxygenase glucosinolate S-oxygenase 2 [Source:TAIR;Acc:AT1G62540]
AT1G62560	FMOGS-OX3	1.86388	null	null	null	2.19488	null	null	null	Flavin-containing monooxygenase FMO GS-OX3 [Source:UniProtKB/Swiss-Prot;Acc:Q9SXE1]
AT1G62570	FMOGS-OX4	1.27176	null	null	null	1.97122	null	null	null	Flavin-containing monooxygenase FMO GS-OX4 [Source:UniProtKB/Swiss-Prot;Acc:Q93Y23]
AT1G62620	AT1G62620	1.6452	null	null	null	null	null	null	null	Flavin-containing monooxygenase FMO GS-OX-like 3 [Source:UniProtKB/Swiss-Prot;Acc:Q9SXD5]
AT1G62660	BFRUCT3	3.71418	1.07623	1.5993	null	null	null	null	null	Acid beta-fructofuranosidase 3, vacuolar [Source:UniProtKB/Swiss-Prot;Acc:Q43348]
AT1G62710	bVPE	1.04951	null	null	null	null	null	null	null	Vacuolar-processing enzyme beta-isozyme [Source:UniProtKB/Swiss-Prot;Acc:Q39044]
AT1G62730	AT1G62730	null	null	1.05588	null	null	null	null	null	At1g62730 [Source:UniProtKB/TrEMBL;Acc:Q9SI77]
AT1G62760	PMEI10	null	null	null	null	2.04242	null	null	null	Pectinesterase inhibitor 10 [Source:UniProtKB/Swiss-Prot;Acc:Q9SI74]
AT1G62770	PMEI9	null	null	null	3.10196	null	null	null	null	Pectinesterase inhibitor 9 [Source:UniProtKB/Swiss-Prot;Acc:Q9SI72]
AT1G62790	AT1G62790	1.20163	null	1.15687	null	null	null	null	null	At1g62790 [Source:UniProtKB/TrEMBL;Acc:Q6NLF7]
AT1G62800	ASP4	1.02091	null	null	null	null	null	null	null	Aspartate aminotransferase [Source:UniProtKB/TrEMBL;Acc:F4I0D4]
AT1G62810	AT1G62810	null	null	1.34967	null	null	null	null	null	Primary amine oxidase [Source:UniProtKB/Swiss-Prot;Acc:Q8H1H9]
AT1G62840	AT1G62840	2.07058	null	1.52712	null	null	null	null	null	Ankyrin repeat/KH domain protein (DUF1442) [Source:UniProtKB/TrEMBL;Acc:Q9SI67]
AT1G62910	AT1G62910	-1.01886	null	null	null	null	null	null	null	Pentatricopeptide repeat-containing protein At1g62910 [Source:UniProtKB/Swiss-Prot;Acc:Q9LQ16]
AT1G62920	AT1G62920	null	null	null	null	null	null	null	1.207	CONTAINS InterPro DOMAIN/s: Proteasome maturation factor UMP1 (InterPro:IPR008012); BEST Arabidopsis thaliana protein match is: Proteasome maturation factor UMP1 (TAIR:AT1G67250.1); Has 70 Blast hits to 70 proteins in 15 species: Archae - 0; Bacteri /.../ Metazoa - 0; Fungi - 0; Plants - 70; Viruses - 0; Other Eukaryotes - 0 (source: NCBI BLink). [Source:TAIR;Acc:AT1G62920]
AT1G62975	BHLH125	null	null	null	null	2.08149	null	null	null	Transcription factor bHLH125 [Source:UniProtKB/Swiss-Prot;Acc:Q9LQ08]
AT1G63010	AT1G63010	1.51391	null	null	null	null	null	null	null	Major Facilitator Superfamily with SPX (SYG1/Pho81/XPR1) domain-containing protein [Source:UniProtKB/TrEMBL;Acc:F4I0G7]
AT1G63150	AT1G63150	-1.16777	null	null	null	null	null	null	null	Pentatricopeptide repeat-containing protein At1g63150 [Source:UniProtKB/Swiss-Prot;Acc:Q9CAM8]
AT1G63295	AT1G63295	null	-1.30581	null	null	null	null	-1.34215	-1.11005	Remorin family protein [Source:TAIR;Acc:AT1G63295]
AT1G63350	AT1G63350	null	null	1.03878	null	null	null	null	null	Disease resistance protein (CC-NBS-LRR class) family [Source:TAIR;Acc:AT1G63350]
AT1G63440	HMA5	2.18088	null	null	null	null	null	null	null	Probable copper-transporting ATPase HMA5 [Source:UniProtKB/Swiss-Prot;Acc:Q9SH30]
AT1G63450	GT16	null	null	null	null	null	null	-1.39493	-1.73775	Xyloglucan-specific galacturonosyltransferase 1 [Source:UniProtKB/Swiss-Prot;Acc:Q9SH31]
AT1G63460	GPX8	1.30401	null	1.19084	null	null	null	null	null	Probable glutathione peroxidase 8 [Source:UniProtKB/Swiss-Prot;Acc:Q8LBU2]
AT1G63530	AT1G63530	null	null	null	-1.89044	null	null	null	null	BEST Arabidopsis thaliana protein match is: hydroxyproline-rich glycoprotein family protein (TAIR:AT1G63540.1); Has 10212 Blast hits to 4024 proteins in 434 species: Archae - 1; Bacteria - 1259; Metazoa - 3608; Fungi - 2247; Plants - 291; Viruses - /.../her Eukaryotes - 2716 (source: NCBI BLink). [Source:TAIR;Acc:AT1G63530]
AT1G63600	AT1G63600	null	null	null	null	null	null	-1.27892	-1.30141	Receptor-like protein kinase-related family protein [Source:TAIR;Acc:AT1G63600]
AT1G63630	AT1G63630	null	null	null	null	null	null	1.15105	1.13576	Tetratricopeptide repeat (TPR)-like superfamily protein [Source:TAIR;Acc:AT1G63630]
AT1G63660	AT1G63660	-1.10359	null	null	null	null	null	null	null	At1g63660 [Source:UniProtKB/TrEMBL;Acc:Q9CAD1]
AT1G63720	AT1G63720	1.42223	null	1.38761	null	null	null	null	null	At1g63720/F24D7_9 [Source:UniProtKB/TrEMBL;Acc:Q93W23]
AT1G63840	AT1G63840	1.90212	null	null	null	null	null	null	null	At1g63840/T12P18_14 [Source:UniProtKB/TrEMBL;Acc:Q9CAJ8]
AT1G63930	ROH1	null	null	null	null	null	null	-1.39418	null	At1g63930 [Source:UniProtKB/TrEMBL;Acc:Q9CAK4]
AT1G63940	MDAR5	-1.06564	null	null	null	null	null	null	null	MDAR6 [Source:UniProtKB/TrEMBL;Acc:A0A178WFH3]
AT1G64110	AT1G64110	null	null	null	null	null	null	1.42606	null	p-loop containing nucleoside triphosphate hydrolases superfamily protein [Source:UniProtKB/TrEMBL;Acc:F4I5A3]
AT1G64170	CHX16	null	1.19761	2.37714	1.6195	null	null	null	null	Cation/H(+) antiporter 16 [Source:UniProtKB/Swiss-Prot;Acc:Q1HDT3]
AT1G64195	AT1G64195	6.05745	null	null	null	null	null	null	null	Defensin-like protein 35 [Source:UniProtKB/Swiss-Prot;Acc:Q2V4F3]
AT1G64200	VHA-E3	3.24255	null	1.36979	null	null	null	null	null	vacuolar H+-ATPase subunit E isoform 3 [Source:TAIR;Acc:AT1G64200]
AT1G64253	AT1G64253	null	null	null	null	-1.32646	null	null	null	DEK carboxy-terminal domain protein [Source:UniProtKB/TrEMBL;Acc:A0A1P8AUN6]
AT1G64360	AT1G64360	null	null	1.85738	null	null	null	null	null	At1g64360 [Source:UniProtKB/TrEMBL;Acc:Q9C7W0]
AT1G64380	ERF061	null	-1.58167	null	-1.91789	null	null	null	null	Ethylene-responsive transcription factor ERF061 [Source:UniProtKB/Swiss-Prot;Acc:Q9C7W2]
AT1G64590	AT1G64590	null	null	null	null	1.49303	null	null	null	At1g64590/F1N19_15 [Source:UniProtKB/TrEMBL;Acc:Q9SGV6]
AT1G64610	AT1G64610	1.1434	null	1.45425	null	null	null	null	null	Transducin/WD40 repeat-like superfamily protein [Source:UniProtKB/TrEMBL;Acc:Q8VZK1]
AT1G64620	DOF1.8	1.40867	null	null	null	null	null	null	null	Dof zinc finger protein DOF1.8 [Source:UniProtKB/Swiss-Prot;Acc:Q84JQ8]
AT1G64640	ENODL8	-1.22315	null	null	null	null	null	null	null	ENODL8 [Source:UniProtKB/TrEMBL;Acc:A0A178WAZ0]
AT5G53320	AT5G53320	3.09863	null	2.79495	2.68335	null	null	null	null	At5g53320 [Source:UniProtKB/TrEMBL;Acc:B3LFA9]
AT1G64670	BDG1	-1.19001	null	null	null	null	null	null	null	alpha/beta-Hydrolases superfamily protein [Source:TAIR;Acc:AT1G64670]
AT1G64710	AT1G64710	null	null	null	null	-2.24603	null	null	null	Alcohol dehydrogenase-like 4 [Source:UniProtKB/Swiss-Prot;Acc:Q8VZ49]
AT1G64810	APO1	1.18378	null	null	null	null	null	null	null	APO RNA-binding protein (DUF794) [Source:UniProtKB/TrEMBL;Acc:F4I896]
AT1G64880	AT1G64880	-1.03134	null	null	null	null	null	null	null	At1g64880 [Source:UniProtKB/TrEMBL;Acc:Q6GKU7]
AT1G64900	CYP89A2	1.12473	null	null	null	null	null	null	null	Cytochrome P450 89A2 [Source:UniProtKB/Swiss-Prot;Acc:Q42602]
AT1G64910	UGT79B10	null	null	null	null	-1.10722	null	null	null	UDP-glycosyltransferase 79B10 [Source:UniProtKB/Swiss-Prot;Acc:Q9XIQ5]
AT1G64930	CYP89A7	null	null	null	null	null	null	-1.27673	-1.33727	CYP89A7 [Source:UniProtKB/TrEMBL;Acc:A0A178VZZ4]
AT1G64950	CYP89A5	1.27557	null	null	null	null	null	null	null	Cytochrome P450, family 89, subfamily A, polypeptide 5 [Source:UniProtKB/TrEMBL;Acc:Q9XIQ1]
AT1G65000	AT1G65000	1.01897	null	null	null	null	null	null	null	At1g65000 [Source:UniProtKB/TrEMBL;Acc:Q8GXU4]
AT1G65040	HRD1B	1.66219	null	1.04963	null	null	null	null	null	ERAD-associated E3 ubiquitin-protein ligase HRD1B [Source:UniProtKB/Swiss-Prot;Acc:Q6NPT7]
AT1G65060	4CL3	null	null	null	null	1.4842	null	null	null	4-coumarate--CoA ligase 3 [Source:UniProtKB/Swiss-Prot;Acc:Q9S777]
AT1G65310	ATXTH17	-4.8977	-1.53134	-2.48982	null	null	null	-1.34176	-1.21077	xyloglucan endotransglucosylase/hydrolase 17 [Source:TAIR;Acc:AT1G65310]
AT1G65370	AT1G65370	-1.11176	null	null	null	null	null	null	null	At1g65370/T8F5_15 [Source:UniProtKB/TrEMBL;Acc:Q940M1]
AT1G65390	PP2A5	-2.55127	null	-1.44662	null	-1.92087	null	null	1.00215	Protein PHLOEM PROTEIN 2-LIKE A5 [Source:UniProtKB/Swiss-Prot;Acc:Q9C5Q9]
AT1G65430	ARI8	1.64632	null	null	null	null	null	null	null	RBR-type E3 ubiquitin transferase [Source:UniProtKB/TrEMBL;Acc:A0A178WLP2]
AT1G65470	FAS1	-1.39399	null	null	null	null	null	null	null	Chromatin assembly factor 1 subunit FAS1 [Source:UniProtKB/Swiss-Prot;Acc:Q9SXY0]
AT1G65500	AT1G65500	null	null	3.34842	1.76266	null	null	null	null	F5I14.4 protein [Source:UniProtKB/TrEMBL;Acc:O04468]
AT1G65580	IP5P15	1.21865	null	null	null	null	null	null	null	Type II inositol polyphosphate 5-phosphatase 15 [Source:UniProtKB/Swiss-Prot;Acc:Q84W55]
AT1G65610	KOR2	4.17377	null	2.97443	null	null	null	-1.00749	-1.09967	Endoglucanase 7 [Source:UniProtKB/Swiss-Prot;Acc:O04478]
AT1G65620	AS2	2.25113	null	null	null	null	null	null	null	AS2 [Source:UniProtKB/TrEMBL;Acc:A0A178WIA0]
AT1G65690	NHL6	4.17694	null	3.33736	null	null	null	null	null	NDR1/HIN1-like protein 6 [Source:UniProtKB/Swiss-Prot;Acc:Q8LD98]
AT5G44390	AT5G44390	3.86187	null	3.25153	1.45437	null	null	null	null	Berberine bridge enzyme-like 25 [Source:UniProtKB/Swiss-Prot;Acc:Q9FKU9]
AT1G65820	AT1G65820	1.96249	null	1.62244	null	null	null	null	null	Microsomal glutathione s-transferase [Source:UniProtKB/TrEMBL;Acc:F4IBL0]
AT1G65845	AT1G65845	null	null	1.41726	null	null	null	null	null	At1g65844 [Source:UniProtKB/TrEMBL;Acc:Q9SHX3]
AT1G65860	FMOGS-OX1	2.52597	null	1.4564	null	null	null	null	null	Flavin-containing monooxygenase FMO GS-OX1 [Source:UniProtKB/Swiss-Prot;Acc:Q9SS04]
AT1G65870	DIR21	null	null	null	-1.8613	null	null	null	null	Dirigent protein 21 [Source:UniProtKB/Swiss-Prot;Acc:Q9SS03]
AT1G65890	AAE12	7.40567	null	5.88498	null	4.66629	1.5177	1.13356	null	Probable acyl-activating enzyme 12, peroxisomal [Source:UniProtKB/Swiss-Prot;Acc:Q9SS00]
AT1G65900	AT1G65900	null	null	null	null	null	-1.05189	null	null	At1g65900/F12P19_7 [Source:UniProtKB/TrEMBL;Acc:Q94A98]
AT1G65970	PRXIIC	1.87511	null	null	null	null	null	null	null	TPX2 [Source:UniProtKB/TrEMBL;Acc:A0A178WKG0]
AT1G66050	ORTH5	-1.74048	null	null	null	null	null	null	null	E3 ubiquitin-protein ligase ORTHRUS 5 [Source:UniProtKB/Swiss-Prot;Acc:Q680I0]
AT1G66090	AT1G66090	null	null	null	null	-1.60247	null	null	null	Disease resistance protein (TIR-NBS class) [Source:UniProtKB/TrEMBL;Acc:Q9C515]
AT1G66100	AT1G66100	2.38897	1.02536	1.21594	null	null	null	null	null	Probable thionin-2.4 [Source:UniProtKB/Swiss-Prot;Acc:Q9C8D6]
AT1G66130	AT1G66130	null	null	null	null	null	null	1.39325	null	NAD(P)-binding Rossmann-fold superfamily protein [Source:UniProtKB/TrEMBL;Acc:Q9C8D3]
AT1G66180	AT1G66180	-2.03802	null	null	null	null	null	null	null	Eukaryotic aspartyl protease family protein [Source:UniProtKB/TrEMBL;Acc:Q9C8C9]
AT1G66230	MYB20	-1.03569	null	null	null	null	null	null	null	Transcription factor MYB20 [Source:UniProtKB/Swiss-Prot;Acc:Q9C7U7]
AT1G66240	ATX1	1.17461	null	null	null	null	null	null	null	homolog of anti-oxidant 1 [Source:TAIR;Acc:AT1G66240]
AT1G66280	BGLU22	7.01681	null	5.7558	null	1.31181	null	null	null	Beta-glucosidase 22 [Source:UniProtKB/Swiss-Prot;Acc:Q9C8Y9]
AT1G66410	CAM4	1.09529	null	null	null	null	null	null	null	Calmodulin 4 [Source:UniProtKB/TrEMBL;Acc:F4IEU4]
AT1G66465	AT1G66465	null	null	2.12518	null	null	null	null	null	Transmembrane protein [Source:UniProtKB/TrEMBL;Acc:A0A1P8ASK0]
AT1G66480	AT1G66480	1.00603	null	null	null	null	null	null	null	Uncharacterized protein At1g66480 [Source:UniProtKB/Swiss-Prot;Acc:Q6NLC8]
AT1G66520	pde194	-1.09713	null	null	null	null	null	null	null	Formyl transferase, putative [Source:UniProtKB/TrEMBL;Acc:Q9C712]
AT1G66700	PXMT1	4.69539	null	4.95706	null	null	null	null	null	Paraxanthine methyltransferase 1 [Source:UniProtKB/Swiss-Prot;Acc:Q9C9M3]
AT1G66760	DTX9	3.0874	null	1.3083	null	1.19467	null	null	null	Protein DETOXIFICATION 9 [Source:UniProtKB/Swiss-Prot;Acc:Q9C9M8]
AT1G66880	AT1G66880	null	null	1.51805	null	null	null	null	null	Protein kinase superfamily protein [Source:TAIR;Acc:AT1G66880]
AT3G57260	BGL2	3.49987	null	4.49731	1.57738	null	null	null	null	Beta-1,3-glucanase 2 [Source:UniProtKB/TrEMBL;Acc:A0A1I9LMG6]
AT1G66930	LRK10L-2.7	-1.76022	null	null	null	null	null	null	null	Protein kinase superfamily protein [Source:TAIR;Acc:AT1G66930]
AT1G66940	AT1G66940	-2.15777	null	null	null	null	null	null	null	protein kinase-related [Source:TAIR;Acc:AT1G66940]
AT1G66960	AT1G66960	null	null	null	2.80377	null	null	null	null	Terpenoid cyclases family protein [Source:TAIR;Acc:AT1G66960]
AT1G67000	LRK10L-2.8	null	null	3.54787	null	1.10857	null	null	null	LEAF RUST 10 DISEASE-RESISTANCE LOCUS RECEPTOR-LIKE PROTEIN KINASE-like 2.8 [Source:UniProtKB/Swiss-Prot;Acc:Q3ECH2]
AT1G67070	PMI2	2.18895	null	null	null	null	null	null	null	Mannose-6-phosphate isomerase 2 [Source:UniProtKB/Swiss-Prot;Acc:Q9FZH5]
AT1G67090	RBCS-1A	null	null	null	null	null	null	null	1.11582	Ribulose bisphosphate carboxylase small chain [Source:UniProtKB/TrEMBL;Acc:A0A178WD57]
AT1G67180	AT1G67180	-1.34239	null	null	null	null	null	null	null	F5A8.9 protein [Source:UniProtKB/TrEMBL;Acc:Q9ZW89]
AT1G67265	DVL3	null	null	null	3.06339	null	null	null	null	DVL3 [Source:UniProtKB/TrEMBL;Acc:Q6X5U0]
AT1G67300	AT1G67300	1.63255	null	null	null	null	null	null	null	Major facilitator superfamily protein [Source:UniProtKB/TrEMBL;Acc:F4HRU5]
AT1G67360	AT1G67360	1.37376	null	null	null	null	null	null	null	REF/SRPP-like protein At1g67360 [Source:UniProtKB/Swiss-Prot;Acc:Q9FYF7]
AT1G67365	AT1G67365	1.90992	null	1.33385	null	null	null	null	null	other RNA [Source:TAIR;Acc:AT1G67365]
AT1G67400	AT1G67400	-1.00746	null	null	null	null	null	null	null	ELMO/CED-12 family protein [Source:UniProtKB/TrEMBL;Acc:F4HRW0]
AT1G67460	AT1G67460	-1.47805	null	-1.17721	null	null	null	null	null	-
AT1G67520	AT1G67520	null	null	1.45261	null	null	null	null	null	lectin protein kinase family protein [Source:TAIR;Acc:AT1G67520]
AT1G67630	POLA2	-1.20534	null	null	null	null	null	null	null	DNA polymerase alpha subunit B [Source:UniProtKB/TrEMBL;Acc:F4HTP2]
AT1G67650	AT1G67650	null	null	1.10498	null	null	null	null	null	Signal recognition particle subunit SRP72 [Source:UniProtKB/TrEMBL;Acc:Q9FXD1]
AT1G67750	AT1G67750	-1.39956	null	null	null	null	null	null	null	Probable pectate lyase 5 [Source:UniProtKB/Swiss-Prot;Acc:Q9FXD8]
AT1G67850	AT1G67850	null	null	1.13043	null	null	null	null	null	AT1G67850 protein [Source:UniProtKB/TrEMBL;Acc:Q94F37]
AT1G67860	AT1G67860	null	null	null	null	null	null	1.36505	1.47634	At1g67860/T23K23_29 [Source:UniProtKB/TrEMBL;Acc:Q9C9V2]
AT1G67865	AT1G67865	1.38588	null	1.1434	null	1.10772	null	1.24685	1.0433	At1g67862/At1g67862 [Source:UniProtKB/TrEMBL;Acc:Q941E9]
AT1G67920	AT1G67920	2.1565	null	2.4196	null	null	null	null	null	At1g67920 [Source:UniProtKB/TrEMBL;Acc:Q9C9V8]
AT1G67970	HSFA8	null	null	2.05034	null	null	null	null	null	Heat stress transcription factor A-8 [Source:UniProtKB/Swiss-Prot;Acc:Q9S7U5]
AT1G67980	CCOAMT	null	null	null	null	null	null	1.67815	2.21644	Putative caffeoyl-CoA O-methyltransferase At1g67980 [Source:UniProtKB/Swiss-Prot;Acc:Q9C9W3]
AT1G68010	HPR	null	null	null	null	null	null	null	1.24243	hydroxypyruvate reductase [Source:TAIR;Acc:AT1G68010]
AT1G68040	AT1G68040	null	null	null	null	-1.67132	-1.56235	null	null	Putative S-adenosyl-L-methionine:salicylic acid carboxyl methyltransferase; 41514-39166 [Source:UniProtKB/TrEMBL;Acc:Q9C9W8]
AT1G68180	AT1G68180	null	null	null	null	null	null	null	-1.57008	RING/U-box superfamily protein [Source:TAIR;Acc:AT1G68180]
AT1G68238	AT1G68238	-2.07918	null	-1.48141	null	null	null	null	null	Putative uncharacterized protein [Source:UniProtKB/TrEMBL;Acc:Q1G3X3]
AT1G68290	ENDO2	3.63672	null	4.01907	null	null	null	null	null	Endonuclease 2 [Source:UniProtKB/Swiss-Prot;Acc:Q9C9G4]
AT1G68300	AT1G68300	1.59849	null	1.35414	null	null	null	null	null	Adenine nucleotide alpha hydrolases-like superfamily protein [Source:UniProtKB/TrEMBL;Acc:Q9C9G5]
AT1G68360	GIS3	null	null	2.26923	2.02772	1.21925	null	null	null	Zinc finger protein GIS3 [Source:UniProtKB/Swiss-Prot;Acc:Q9C9H1]
AT1G68470	GT17	1.49919	null	1.26432	null	null	null	null	null	Probable xyloglucan galactosyltransferase GT17 [Source:UniProtKB/Swiss-Prot;Acc:Q9CA34]
AT1G68568	AT1G68568	2.34289	null	1.43585	null	null	null	null	-1.13697	other RNA [Source:TAIR;Acc:AT1G68568]
AT1G68570	NPF3.1	2.14757	null	null	null	null	null	null	null	Protein NRT1/ PTR FAMILY 3.1 [Source:UniProtKB/Swiss-Prot;Acc:Q9SX20]
AT1G68590	AT1G68590	-1.02249	null	null	null	null	null	null	null	30S ribosomal protein 3-1, chloroplastic [Source:UniProtKB/Swiss-Prot;Acc:Q9SX22]
AT1G68600	ALMT5	2.81641	null	1.77576	null	null	null	null	null	Aluminum-activated malate transporter 5 [Source:UniProtKB/Swiss-Prot;Acc:Q93Z29]
AT1G68620	CXE6	4.67358	null	3.76651	null	1.45856	null	1.32731	1.2334	Probable carboxylesterase 6 [Source:UniProtKB/Swiss-Prot;Acc:Q9SX25]
AT1G68710	AT1G68710	1.28324	null	null	null	null	null	null	null	ATPase E1-E2 type family protein / haloacid dehalogenase-like hydrolase family protein [Source:TAIR;Acc:AT1G68710]
AT1G68795	CLE12	1.9445	null	null	null	null	null	null	null	CLAVATA3/ESR (CLE)-related protein 12 [Source:UniProtKB/Swiss-Prot;Acc:Q29PU4]
AT1G68840	RAV2	-1.04831	null	null	null	null	null	null	null	TEM2 [Source:UniProtKB/TrEMBL;Acc:A0A178WNP0]
AT1G68870	ATSOFL2	null	null	-1.34622	null	null	null	null	null	At1g68870 [Source:UniProtKB/TrEMBL;Acc:Q9CA45]
AT1G69040	ACR4	-1.22365	null	null	null	null	null	null	null	ACT domain repeat 4 [Source:UniProtKB/TrEMBL;Acc:F4I0I7]
AT1G69200	FLN2	-1.71339	null	null	null	null	null	null	null	Fructokinase-like 2, chloroplastic [Source:UniProtKB/Swiss-Prot;Acc:F4I0K2]
AT1G69240	MES15	null	null	null	null	null	null	-1.29399	-1.20539	RHS9 [Source:UniProtKB/TrEMBL;Acc:A0A178W505]
AT1G69260	AFP1	3.79423	null	null	null	null	null	null	null	Ninja-family protein AFP1 [Source:UniProtKB/Swiss-Prot;Acc:Q9LQ98]
AT1G69270	RPK1	1.34235	null	1.33175	null	null	null	null	null	Probable LRR receptor-like serine/threonine-protein kinase RPK1 [Source:UniProtKB/Swiss-Prot;Acc:Q9ZRF9]
AT1G69310	WRKY57	1.41306	null	null	null	null	null	null	null	At1g69310 [Source:UniProtKB/TrEMBL;Acc:Q147N6]
AT1G69360	AT1G69360	2.67185	null	1.68222	null	null	null	null	null	Plant protein of unknown function (DUF863) [Source:TAIR;Acc:AT1G69360]
AT1G69370	CM3	2.39492	null	1.81707	null	null	null	null	null	Chorismate mutase 3, chloroplastic [Source:UniProtKB/Swiss-Prot;Acc:Q9C544]
AT1G69440	39295	null	null	null	-1.37936	null	null	null	null	Protein argonaute 7 [Source:UniProtKB/Swiss-Prot;Acc:Q9C793]
AT1G69450	AT1G69450	1.70806	null	1.17026	null	null	null	null	null	Early-responsive to dehydration stress protein (ERD4) [Source:TAIR;Acc:AT1G69450]
AT1G69480	PHO1-H10	4.27468	null	null	null	null	null	null	null	Phosphate transporter PHO1 homolog 10 [Source:UniProtKB/Swiss-Prot;Acc:Q6R8G0]
AT1G69485	AT1G69485	null	null	null	null	null	null	null	1.02207	Ribosomal L32p protein family [Source:UniProtKB/TrEMBL;Acc:Q5Q0D8]
AT1G69490	NAC029	1.7448	null	null	null	null	1.30882	null	null	NAP [Source:UniProtKB/TrEMBL;Acc:A0A178W8K0]
AT1G69520	AT1G69520	null	null	1.68987	null	null	null	null	null	S-adenosyl-L-methionine-dependent methyltransferases superfamily protein [Source:TAIR;Acc:AT1G69520]
AT1G69526	AT1G69526	-1.14749	null	-1.00186	null	null	null	null	null	S-adenosyl-L-methionine-dependent methyltransferases superfamily protein [Source:UniProtKB/TrEMBL;Acc:F4I261]
AT1G69530	ATEXPA1	-1.04649	null	null	null	null	null	null	null	AT1G69530 protein [Source:UniProtKB/TrEMBL;Acc:C0Z241]
AT1G69572	AT1G69572	null	null	null	null	null	null	1.00473	1.50964	other RNA [Source:TAIR;Acc:AT1G69572]
AT1G69610	AT1G69610	1.81023	null	1.05545	null	null	null	null	null	Protein of unknown function (DUF1666) [Source:TAIR;Acc:AT1G69610]
AT1G69720	HO3	null	null	1.67722	null	null	null	null	null	Heme oxygenase 3, chloroplastic [Source:UniProtKB/Swiss-Prot;Acc:Q9C9L4]
AT1G69770	CMT3	-1.46444	null	null	null	null	null	null	null	DNA (cytosine-5)-methyltransferase CMT3 [Source:UniProtKB/Swiss-Prot;Acc:Q94F88]
AT1G69790	PBL18	2.89021	null	null	null	null	null	null	null	Probable serine/threonine-protein kinase PBL18 [Source:UniProtKB/Swiss-Prot;Acc:Q5XF79]
AT1G69870	NPF2.13	2.6367	null	1.76838	null	1.0329	null	null	null	Protein NRT1/ PTR FAMILY 2.13 [Source:UniProtKB/Swiss-Prot;Acc:Q8RX77]
AT1G69880	TRX8	8.01541	null	6.85737	null	null	null	null	null	Thioredoxin H8 [Source:UniProtKB/Swiss-Prot;Acc:Q9CAS1]
AT1G69890	AT1G69890	null	null	1.2694	null	null	null	1.10726	1.12034	Actin cross-linking protein (DUF569) [Source:UniProtKB/TrEMBL;Acc:Q9CAS2]
AT1G69920	GSTU12	null	null	null	null	null	null	null	2.68295	Glutathione S-transferase U12 [Source:UniProtKB/Swiss-Prot;Acc:Q6NMS0]
AT1G69930	GSTU11	3.81131	null	3.83988	null	null	null	null	null	Glutathione S-transferase U11 [Source:UniProtKB/Swiss-Prot;Acc:Q9CAS6]
AT1G69970	CLE26	1.27107	null	null	null	null	null	null	null	CLAVATA3/ESR (CLE)-related protein 26 [Source:UniProtKB/Swiss-Prot;Acc:O04547]
AT1G70080	TPS06	null	null	null	null	-2.04973	null	null	null	Dolabella-3,7-dien-18-ol synthase TPS06 [Source:UniProtKB/Swiss-Prot;Acc:Q84UU9]
AT1G70140	FH8	1.98667	null	1.5185	null	null	null	null	null	Formin-like protein 8 [Source:UniProtKB/Swiss-Prot;Acc:O04532]
AT1G70170	2MMP	5.86418	null	null	null	null	null	null	null	Metalloendoproteinase 2-MMP [Source:UniProtKB/Swiss-Prot;Acc:O04529]
AT1G70260	AT1G70260	null	null	null	null	-5.34111	-2.57195	-1.15402	-1.11145	WAT1-related protein At1g70260 [Source:UniProtKB/Swiss-Prot;Acc:F4I5D5]
AT1G70300	POT6	1.53317	null	null	null	null	null	null	null	Potassium transporter 6 [Source:UniProtKB/Swiss-Prot;Acc:Q8W4I4]
AT1G70320	UPL2	null	null	null	null	null	null	null	-1.01469	E3 ubiquitin-protein ligase UPL2 [Source:UniProtKB/Swiss-Prot;Acc:Q8H0T4]
AT1G70335	AT1G70335	null	null	null	null	null	null	null	-1.14102	Uncharacterized protein (Fragment) [Source:UniProtKB/TrEMBL;Acc:A0A1P8AUX0]
AT1G70430	AT1G70430	-1.09826	null	null	null	null	null	null	null	Protein kinase superfamily protein [Source:TAIR;Acc:AT1G70430]
AT1G70460	PERK13	null	null	null	null	null	null	-1.11279	null	RHS10 [Source:UniProtKB/TrEMBL;Acc:A0A178WB53]
AT1G70500	AT1G70500	1.97982	null	null	null	null	null	-1.40037	-1.35552	Pectin lyase-like superfamily protein [Source:UniProtKB/TrEMBL;Acc:Q9CAL5]
AT1G70581	AT1G70581	null	null	null	null	null	null	1.06347	null	other RNA [Source:TAIR;Acc:AT1G70581]
AT1G70600	RPL27AC	-1.16604	null	null	null	null	null	null	null	60S ribosomal protein L27a-3 [Source:UniProtKB/Swiss-Prot;Acc:P49637]
AT1G70690	CRRSP2	2.96635	null	2.57163	null	null	null	null	null	PDLP5 [Source:UniProtKB/TrEMBL;Acc:A0A178WPB2]
AT1G70700	JAZ9	3.4715	null	2.41167	null	2.23133	null	1.18104	null	TIFY domain/Divergent CCT motif family protein [Source:UniProtKB/TrEMBL;Acc:A0A1P8API7]
AT1G70720	AT1G70720	null	null	null	null	1.1745	null	null	null	Plant invertase/pectin methylesterase inhibitor superfamily protein [Source:TAIR;Acc:AT1G70720]
AT1G70810	CAR7	2.15522	null	1.17058	null	null	null	null	null	Protein C2-DOMAIN ABA-RELATED 7 [Source:UniProtKB/Swiss-Prot;Acc:Q9SSL1]
AT1G70820	AT1G70820	1.42646	null	null	null	null	null	null	null	At1g70820 [Source:UniProtKB/TrEMBL;Acc:Q9SSL0]
AT1G70830	MLP28	1.38129	null	null	null	3.2771	2.04006	2.52564	null	MLP-like protein 28 [Source:UniProtKB/Swiss-Prot;Acc:Q9SSK9]
AT1G70880	AT1G70880	null	null	null	null	1.05655	null	null	1.00719	Major latex-like protein [Source:UniProtKB/TrEMBL;Acc:Q941R7]
AT1G70980	SYNC3	1.26221	null	null	null	null	null	null	null	Asparagine--tRNA ligase, cytoplasmic 3 [Source:UniProtKB/Swiss-Prot;Acc:Q9SSK1]
AT1G70985	AT1G70985	-2.77687	null	-1.91125	null	null	null	null	null	Hydroxyproline-rich glycoprotein family protein [Source:UniProtKB/TrEMBL;Acc:Q8LGG2]
AT1G71015	AT1G71015	1.2541	null	null	null	null	null	null	null	At1g71015 [Source:UniProtKB/TrEMBL;Acc:Q9SSJ7]
AT1G71080	AT1G71080	1.22967	null	null	null	null	null	null	null	At1g71080/F23N20_7 [Source:UniProtKB/TrEMBL;Acc:Q9C9A0]
AT1G71110	AT1G71110	1.31927	null	1.04732	null	null	null	null	null	unknown protein; FUNCTIONS IN: molecular_function unknown; INVOLVED IN: biological_process unknown; LOCATED IN: endomembrane system; BEST Arabidopsis thaliana protein match is: unknown protein (TAIR:AT2G12400.1); Has 173 Blast hits to 169 proteins i /.../pecies: Archae - 0; Bacteria - 0; Metazoa - 3; Fungi - 0; Plants - 165; Viruses - 0; Other Eukaryotes - 5 (source: NCBI BLink). [Source:TAIR;Acc…
AT1G71170	AT1G71170	1.24313	null	null	null	null	null	null	null	Probable 3-hydroxyisobutyrate dehydrogenase-like 2, mitochondrial [Source:UniProtKB/Swiss-Prot;Acc:Q9C991]
AT1G71260	WHY2	-1.08017	null	null	null	null	null	null	null	Single-stranded DNA-binding protein WHY2, mitochondrial [Source:UniProtKB/Swiss-Prot;Acc:Q8VYF7]
AT1G71400	RLP12	-1.46512	null	null	null	null	null	null	null	Receptor-like protein 12 [Source:UniProtKB/Swiss-Prot;Acc:Q9C9H7]
AT1G71690	AT1G71690	null	null	null	null	null	-1.42628	null	null	At1g71690 [Source:UniProtKB/TrEMBL;Acc:Q9C9J1]
AT1G71870	DTX54	null	null	null	null	-1.00381	null	null	null	Protein DETOXIFICATION 54 [Source:UniProtKB/Swiss-Prot;Acc:Q9LE20]
AT1G71880	SUC1	1.3332	null	1.1605	null	null	null	null	null	Sucrose transport protein SUC1 [Source:UniProtKB/Swiss-Prot;Acc:Q39232]
AT1G71910	AT1G71910	2.66658	null	2.31787	null	null	null	null	null	At1g71910 [Source:UniProtKB/TrEMBL;Acc:Q9C8X0]
AT1G71940	AT1G71940	1.01987	null	null	null	null	null	null	null	SNARE associated Golgi protein family [Source:UniProtKB/TrEMBL;Acc:F4IBM1]
AT1G72060	AT1G72060	null	null	1.65775	1.32562	null	1.09497	1.90097	2.35355	Serine-type endopeptidase inhibitor [Source:UniProtKB/TrEMBL;Acc:Q9C7G9]
AT1G72070	AT1G72070	null	null	1.03906	null	null	null	1.03024	1.46553	Chaperone DnaJ-domain superfamily protein [Source:UniProtKB/TrEMBL;Acc:F4IBN6]
AT1G72120	NPF5.14	3.71709	null	2.08696	null	null	null	null	null	Protein NRT1/ PTR FAMILY 5.14 [Source:UniProtKB/Swiss-Prot;Acc:Q8VZE2]
AT1G72140	NPF5.12	1.9906	null	null	null	1.0034	null	null	null	Protein NRT1/ PTR FAMILY 5.12 [Source:UniProtKB/Swiss-Prot;Acc:Q9C7U1]
AT1G72175	AT1G72175	1.05212	null	null	null	null	null	null	null	E3 ubiquitin-protein ligase RNF170-like protein (DUF 1232) [Source:UniProtKB/TrEMBL;Acc:Q93WJ5]
AT1G72180	CEPR2	1.36474	null	null	null	null	null	null	null	Receptor protein-tyrosine kinase CEPR2 [Source:UniProtKB/Swiss-Prot;Acc:Q9C7T7]
AT1G72230	AT1G72230	-1.63227	null	null	null	null	null	null	null	At1g72230/T9N14_17 [Source:UniProtKB/TrEMBL;Acc:Q9C7T2]
AT1G72260	THI2.1	null	null	8.82989	null	null	null	null	null	Thionin-2.1 [Source:UniProtKB/Swiss-Prot;Acc:Q42596]
AT1G72280	AERO1	null	null	1.57273	null	null	null	null	null	Like disulfide bond formation protein [Source:UniProtKB/TrEMBL;Acc:Q0WSW0]
AT1G72330	ALAAT2	1.10199	null	1.3304	null	null	null	null	null	alanine aminotransferase 2 [Source:TAIR;Acc:AT1G72330]
AT1G72360	HRE1	null	null	null	1.11079	null	null	null	1.00638	Integrase-type DNA-binding superfamily protein [Source:UniProtKB/TrEMBL;Acc:F4IDA7]
AT1G72370	RPSAA	-1.02183	null	null	null	null	null	null	null	40S ribosomal protein SA [Source:UniProtKB/TrEMBL;Acc:A0A178WNA1]
AT1G72416	AT1G72416	-2.64249	1.01995	null	1.0574	null	null	null	null	Chaperone DnaJ-domain superfamily protein [Source:UniProtKB/TrEMBL;Acc:B3H5X6]
AT1G72440	EDA25	-1.09005	null	null	null	null	null	null	null	CCAAT-binding factor [Source:UniProtKB/TrEMBL;Acc:F4IDC2]
AT1G72450	TIFY11B	1.61811	null	1.52034	null	null	null	null	null	TIFY11B [Source:UniProtKB/TrEMBL;Acc:A0A178W2J3]
AT1G72510	AT1G72510	1.53059	null	null	null	null	null	null	null	At1g72510 [Source:UniProtKB/TrEMBL;Acc:Q9C9E9]
AT2G39518	AT2G39518	3.73059	null	2.25849	1.18412	null	null	null	null	CASP-like protein 4D2 [Source:UniProtKB/Swiss-Prot;Acc:Q56X75]
AT4G21120	CAT1	3.45011	null	3.83115	1.08678	null	null	null	null	CAT1 [Source:UniProtKB/TrEMBL;Acc:A0A178UYU0]
AT1G72640	AT1G72640	null	null	null	null	null	null	null	1.41811	At1g72640 [Source:UniProtKB/TrEMBL;Acc:Q6NMC1]
AT1G72680	CAD1	2.43771	null	1.72534	null	null	null	null	null	CAD1 [Source:UniProtKB/TrEMBL;Acc:A0A178WLT3]
AT1G72690	AT1G72690	1.02279	null	null	null	null	null	null	null	At1g72690 [Source:UniProtKB/TrEMBL;Acc:Q9CAI4]
AT1G72700	ALA5	1.27451	null	null	null	null	null	null	null	Probable phospholipid-transporting ATPase 5 [Source:UniProtKB/Swiss-Prot;Acc:Q9SGG3]
AT1G72770	HAB1	1.38487	null	null	null	null	null	null	null	Protein phosphatase 2C 16 [Source:UniProtKB/Swiss-Prot;Acc:Q9CAJ0]
AT1G72800	AT1G72800	1.05099	null	null	null	null	null	null	null	RNA-binding (RRM/RBD/RNP motifs) family protein [Source:UniProtKB/TrEMBL;Acc:Q9CAJ2]
AT1G72850	AT1G72850	null	null	null	null	null	1.12814	null	null	Disease resistance protein (TIR-NBS class) [Source:UniProtKB/TrEMBL;Acc:Q9SSP1]
AT1G72950	AT1G72950	null	null	null	1.40015	null	null	null	null	Disease resistance protein (TIR-NBS class) [Source:UniProtKB/TrEMBL;Acc:Q9SSN1]
AT1G72970	HTH	-1.26765	null	null	null	null	null	null	null	HTH [Source:UniProtKB/TrEMBL;Acc:A0A178WG21]
AT1G73040	JAL19	2.86673	null	null	null	null	null	null	null	Jacalin-related lectin 19 [Source:UniProtKB/Swiss-Prot;Acc:Q9SSM3]
AT1G73090	AT1G73090	-1.05647	null	null	null	null	null	null	null	unknown protein; Has 28 Blast hits to 28 proteins in 12 species: Archae - 0; Bacteria - 0; Metazoa - 0; Fungi - 0; Plants - 28; Viruses - 0; Other Eukaryotes - 0 (source: NCBI BLink). [Source:TAIR;Acc:AT1G73090]
AT1G73120	AT1G73120	null	null	null	null	null	null	1.02176	1.60728	At1g73120 [Source:UniProtKB/TrEMBL;Acc:Q9CAS9]
AT1G73165	CLE1	null	null	null	null	null	null	-1.21041	null	CLAVATA3/ESR (CLE)-related protein 1 [Source:UniProtKB/Swiss-Prot;Acc:Q3ECD6]
AT1G73210	AT1G73210	2.90338	null	1.65489	null	null	null	null	null	At1g73210 [Source:UniProtKB/TrEMBL;Acc:Q9CAT5]
AT1G73260	KTI1	9.69348	null	null	null	1.81597	1.5472	null	null	Kunitz trypsin inhibitor 1 [Source:UniProtKB/Swiss-Prot;Acc:Q8RXD5]
AT1G73325	AT1G73325	5.42537	null	null	null	3.44136	null	null	null	Kunitz family trypsin and protease inhibitor protein [Source:UniProtKB/TrEMBL;Acc:Q9FX28]
AT1G73330	ATDR4	3.57063	2.45396	2.8114	null	null	null	null	null	Dr4 protein [Source:UniProtKB/TrEMBL;Acc:Q39091]
AT1G73370	SUS6	null	-1.06116	null	null	null	null	null	-1.28829	Sucrose synthase (Fragment) [Source:UniProtKB/TrEMBL;Acc:W8Q3K7]
AT1G73480	AT1G73480	1.9249	null	1.39902	null	1.63625	null	null	null	Alpha/beta-Hydrolases superfamily protein [Source:UniProtKB/TrEMBL;Acc:Q94AM5]
AT1G73500	MKK9	1.4745	null	1.66638	null	null	null	null	null	Mitogen-activated protein kinase kinase 9 [Source:UniProtKB/Swiss-Prot;Acc:Q9FX43]
AT1G73600	AT1G73600	-2.20911	null	-1.12483	null	-2.11978	-1.62259	null	null	S-adenosyl-L-methionine-dependent methyltransferases superfamily protein [Source:TAIR;Acc:AT1G73600]
AT1G73810	AT1G73810	null	null	3.29085	null	null	null	null	null	Core-2/I-branching beta-1,6-N-acetylglucosaminyltransferase family protein [Source:UniProtKB/TrEMBL;Acc:Q9C9T1]
AT1G73830	BEE3	-2.23334	null	-1.15769	null	null	null	null	null	Transcription factor BEE 3 [Source:UniProtKB/Swiss-Prot;Acc:Q8GWK7]
AT1G73860	KIN14P	null	null	null	null	null	null	null	-1.21038	Kinesin-like protein KIN-14P [Source:UniProtKB/Swiss-Prot;Acc:Q0WN69]
AT1G73885	AT1G73885	null	null	null	null	null	null	null	1.01974	unknown protein; FUNCTIONS IN: molecular_function unknown; INVOLVED IN: biological_process unknown; LOCATED IN: chloroplast thylakoid membrane, chloroplast; Has 37 Blast hits to 37 proteins in 13 species: Archae - 0; Bacteria - 0; Metazoa - 0; Fungi /.../Plants - 37; Viruses - 0; Other Eukaryotes - 0 (source: NCBI BLink). [Source:TAIR;Acc:AT1G73885]
AT1G74000	SSL11	4.08432	null	null	null	null	null	null	null	Protein STRICTOSIDINE SYNTHASE-LIKE 11 [Source:UniProtKB/Swiss-Prot;Acc:P92976]
AT1G74010	AT1G74010	4.89709	1.16559	2.95676	null	null	null	null	null	At1g74010 [Source:UniProtKB/TrEMBL;Acc:Q9C9C2]
AT1G74020	SSL12	2.78675	null	1.30602	null	null	null	null	null	Protein STRICTOSIDINE SYNTHASE-LIKE 12 [Source:UniProtKB/Swiss-Prot;Acc:P94111]
AT1G74035	AT1G74035	null	null	null	null	-1.01887	null	null	null	-
AT1G74080	MYB122	null	null	null	null	1.34423	null	null	null	Transcription factor MYB122 [Source:UniProtKB/Swiss-Prot;Acc:Q9C9C8]
AT1G74090	SOT18	1.90713	null	null	null	null	null	null	null	Sulfotransferase [Source:UniProtKB/TrEMBL;Acc:T1P4U2]
AT1G74100	SOT16	3.02178	null	1.70504	null	null	null	null	-1.00863	Sulfotransferase [Source:UniProtKB/TrEMBL;Acc:M1EU36]
AT1G74150	AT1G74150	null	null	null	null	-1.29583	null	null	null	Galactose oxidase/kelch repeat superfamily protein [Source:UniProtKB/TrEMBL;Acc:F4HTV1]
AT1G74210	GDPD5	1.24581	null	1.26903	null	null	null	null	null	GDPD5 [Source:UniProtKB/TrEMBL;Acc:A0A178W3R5]
AT1G74280	AT1G74280	1.37182	null	1.26025	null	null	null	null	null	Alpha/beta-Hydrolases superfamily protein [Source:UniProtKB/TrEMBL;Acc:Q9C913]
AT1G74300	AT1G74300	null	null	1.02616	null	null	null	null	null	Alpha/beta-Hydrolases superfamily protein [Source:UniProtKB/TrEMBL;Acc:Q9C915]
AT1G74360	AT1G74360	1.92568	null	2.03033	null	null	null	null	null	Probable LRR receptor-like serine/threonine-protein kinase At1g74360 [Source:UniProtKB/Swiss-Prot;Acc:C0LGJ1]
AT1G74410	ATL24	1.18395	null	null	null	null	null	null	null	NEP1-interacting protein-like 2 [Source:UniProtKB/Swiss-Prot;Acc:Q8LBA0]
AT1G74430	MYB95	2.78779	null	2.93953	null	1.78405	null	null	null	At1g74430 [Source:UniProtKB/TrEMBL;Acc:Q9SG63]
AT1G74440	AT1G74440	null	null	1.35821	null	null	null	null	null	ER membrane protein, putative (DUF962) [Source:UniProtKB/TrEMBL;Acc:Q9CA70]
AT1G74560	NRP1	-1.08891	null	null	null	null	null	null	null	NAP1-related protein 1 [Source:TAIR;Acc:AT1G74560]
AT1G74590	GSTU10	2.43211	null	2.88541	null	null	null	null	null	Glutathione S-transferase U10 [Source:UniProtKB/Swiss-Prot;Acc:Q9CA57]
AT1G74670	GASA6	-2.44612	1.20798	null	1.47294	-1.05977	null	null	null	Gibberellin-regulated protein 6 [Source:UniProtKB/Swiss-Prot;Acc:Q6NMQ7]
AT1G74675	AT1G74675	null	1.1078	null	1.27154	null	null	null	null	Transmembrane protein [Source:UniProtKB/TrEMBL;Acc:A0A1P8AVR2]
AT1G74710	EDS16	null	null	1.4423	null	null	null	null	null	ADC synthase superfamily protein [Source:TAIR;Acc:AT1G74710]
AT1G74810	BOR5	null	null	null	null	-1.40627	null	null	null	Putative boron transporter 5 [Source:UniProtKB/Swiss-Prot;Acc:Q9SSG5]
AT1G74890	ARR15	-2.22201	null	null	-1.102	-1.353	null	null	null	Two-component response regulator ARR15 [Source:UniProtKB/Swiss-Prot;Acc:Q7G8V2]
AT1G74920	ALDH10A8	1.57499	null	null	null	null	null	null	null	ALDH10A8 [Source:UniProtKB/TrEMBL;Acc:A0A178W4Y2]
AT1G74950	TIFY10B	2.8609	null	1.85778	null	null	null	null	null	TIFY10B [Source:UniProtKB/TrEMBL;Acc:A0A178WA69]
AT1G75030	ATLP-3	-1.83811	null	null	null	null	null	null	null	At1g75030 [Source:UniProtKB/TrEMBL;Acc:Q9C9P9]
AT1G75040	PR5	null	-1.04637	null	null	null	null	null	null	Pathogenesis-related protein 5 [Source:UniProtKB/Swiss-Prot;Acc:P28493]
AT1G75150	AT1G75150	-1.29546	null	null	null	null	null	null	null	unknown protein; Has 38228 Blast hits to 24529 proteins in 1168 species: Archae - 169; Bacteria - 4103; Metazoa - 14594; Fungi - 5866; Plants - 1861; Viruses - 317; Other Eukaryotes - 11318 (source: NCBI BLink). [Source:TAIR;Acc:AT1G75150]
AT1G75170	AT1G75170	1.39419	null	1.19503	null	null	null	null	null	Sec14p-like phosphatidylinositol transfer family protein [Source:UniProtKB/TrEMBL;Acc:Q9FRK8]
AT1G75220	AT1G75220	1.92622	null	null	null	null	null	null	null	Sugar transporter ERD6-like 6 [Source:UniProtKB/Swiss-Prot;Acc:Q9FRL3]
AT1G75230	AT1G75230	1.04877	null	null	null	null	null	null	null	DNA glycosylase superfamily protein [Source:UniProtKB/TrEMBL;Acc:F4HXH4]
AT1G75240	ZHD5	null	null	null	null	null	null	null	1.27758	ZHD5 [Source:UniProtKB/TrEMBL;Acc:A0A178WFZ4]
AT1G75250	ATRL6	null	1.02378	null	1.23246	null	null	null	1.12544	RAD-like 6 [Source:TAIR;Acc:AT1G75250]
AT1G75290	AT1G75290	2.4011	null	null	null	null	null	null	null	NAD(P)-binding Rossmann-fold superfamily protein [Source:TAIR;Acc:AT1G75290]
AT1G75300	AT1G75300	3.70506	null	null	null	null	null	null	null	At1g75300 [Source:UniProtKB/TrEMBL;Acc:Q9FRM1]
AT1G75380	BBD1	1.06207	null	1.05067	null	null	null	null	null	Bifunctional nuclease 1 [Source:UniProtKB/Swiss-Prot;Acc:Q9FWS6]
AT1G75400	AT1G75400	1.0206	null	null	null	null	null	null	null	RING/U-box superfamily protein [Source:UniProtKB/TrEMBL;Acc:Q8L7K7]
AT1G75450	CKX5	3.41709	1.91673	3.15183	2.03616	null	null	null	null	Cytokinin dehydrogenase 5 [Source:UniProtKB/Swiss-Prot;Acc:Q67YU0]
AT3G13470	CPN60B2	-2.58173	null	-1.66116	-1.10918	null	null	null	null	Chaperonin 60 subunit beta 2, chloroplastic [Source:UniProtKB/Swiss-Prot;Acc:Q9LJE4]
AT1G75580	AT1G75580	1.77761	null	null	null	null	null	null	null	At1g75580 [Source:UniProtKB/TrEMBL;Acc:Q9LR00]
AT1G75590	AT1G75590	null	null	null	1.40138	null	null	null	null	SAUR-like auxin-responsive protein family [Source:UniProtKB/TrEMBL;Acc:F4HZ54]
AT1G75620	AT1G75620	null	null	null	null	null	null	-1.28999	-1.46894	F10A5.18 [Source:UniProtKB/TrEMBL;Acc:Q9LR03]
AT1G75690	LQY1	null	null	null	null	null	null	null	1.32391	LQY1 [Source:UniProtKB/TrEMBL;Acc:A0A178W9N8]
AT1G75750	GASA1	null	null	-1.05239	null	null	null	null	null	GASA1 [Source:UniProtKB/TrEMBL;Acc:A0A178W4S5]
AT1G75780	TUBB1	-1.2232	null	null	null	null	null	null	null	Tubulin beta-1 chain [Source:UniProtKB/Swiss-Prot;Acc:P12411]
AT1G75945	AT1G75945	null	null	null	null	null	null	null	1.16031	-
AT1G75960	AAE8	null	1.29021	null	1.6125	null	null	null	null	Probable acyl-activating enzyme 8 [Source:UniProtKB/Swiss-Prot;Acc:Q9LQS1]
AT1G76040	CPK29	null	null	1.21916	null	null	null	null	null	calcium-dependent protein kinase 29 [Source:TAIR;Acc:AT1G76040]
AT1G76070	AT1G76070	1.72765	null	null	null	null	null	null	null	Uncharacterized protein At1g76070 [Source:UniProtKB/Swiss-Prot;Acc:Q9SGS5]
AT1G76090	SMT3	null	1.11577	null	1.22241	null	null	null	null	24-methylenesterol C-methyltransferase 3 [Source:UniProtKB/Swiss-Prot;Acc:Q94JS4]
AT1G76100	PETE1	null	null	null	null	null	null	null	1.32946	plastocyanin 1 [Source:TAIR;Acc:AT1G76100]
AT1G76110	HMGB9	null	null	null	null	null	null	1.20583	1.10891	High mobility group B protein 9 [Source:UniProtKB/Swiss-Prot;Acc:Q9SGS2]
AT1G76150	ECH2	1.34763	null	1.00883	null	null	null	null	null	Enoyl-CoA hydratase 2, peroxisomal [Source:UniProtKB/Swiss-Prot;Acc:Q8VYI3]
AT1G76180	ERD14	1.12366	null	null	null	null	null	null	null	Dehydrin ERD14 [Source:UniProtKB/Swiss-Prot;Acc:P42763]
AT1G76210	AT1G76210	null	null	null	null	-1.52413	null	-1.15106	-1.20224	At1g76210 [Source:UniProtKB/TrEMBL;Acc:Q9SGR3]
AT1G76310	CYCB2;4	-1.16636	null	null	null	null	null	null	null	CYCLIN B2;4 [Source:TAIR;Acc:AT1G76310]
AT1G76390	PUB43	1.30861	null	1.12945	null	null	null	null	null	U-box domain-containing protein 43 [Source:UniProtKB/Swiss-Prot;Acc:Q9SFX2]
AT1G76410	ATL8	null	null	null	null	null	1.16853	null	null	ATL8 [Source:UniProtKB/TrEMBL;Acc:A0A178WF21]
AT1G76470	AT1G76470	5.90689	null	null	null	null	-1.46596	null	null	NAD(P)-binding Rossmann-fold superfamily protein [Source:UniProtKB/TrEMBL;Acc:F4I2E5]
AT1G76540	CDKB2-1	-1.2467	null	null	null	null	null	null	null	CDKB2 [Source:UniProtKB/TrEMBL;Acc:A0A178WJF2]
AT1G76560	CP12-3	1.61259	null	1.03444	null	null	null	null	null	CP12-3 [Source:UniProtKB/TrEMBL;Acc:A0A178WDK7]
AT1G76590	AT1G76590	1.56028	null	null	null	null	1.0588	1.05054	1.1553	At1g76590 [Source:UniProtKB/TrEMBL;Acc:Q2HIW3]
AT1G76620	AT1G76620	null	null	null	null	null	null	null	-1.19213	At1g76620/F14G6_22 [Source:UniProtKB/TrEMBL;Acc:Q8W4R7]
AT1G76640	CML39	7.86362	null	6.24226	null	null	null	null	null	Calcium-binding protein CML39 [Source:UniProtKB/Swiss-Prot;Acc:Q9SRE7]
AT1G76650	CML38	2.28844	null	null	null	null	null	null	null	CML38 [Source:UniProtKB/TrEMBL;Acc:A0A178WMC5]
AT1G76690	OPR2	1.66633	null	null	null	null	null	null	null	OPR2 [Source:UniProtKB/TrEMBL;Acc:A0A178W9S3]
AT1G76790	IGMT5	6.9171	null	4.48929	null	1.51278	null	null	null	Indole glucosinolate O-methyltransferase 5 [Source:UniProtKB/Swiss-Prot;Acc:Q9SRD4]
AT1G76930	ATEXT4	4.3867	3.88079	5.44008	3.15621	null	null	null	null	extensin 4 [Source:TAIR;Acc:AT1G76930]
AT1G76955	AT1G76955	1.38439	null	1.86038	null	null	null	null	null	At1g76955 [Source:UniProtKB/TrEMBL;Acc:Q0V819]
AT1G76960	AT1G76960	null	null	4.11637	null	null	null	null	null	F22K20.6 protein [Source:UniProtKB/TrEMBL;Acc:O49282]
AT1G76970	TOL4	null	null	1.04473	null	null	null	null	null	TOM1-like protein 4 [Source:UniProtKB/Swiss-Prot;Acc:Q6NQK0]
AT1G76980	AT1G76980	1.20467	null	null	null	null	null	null	null	At1g76980 [Source:UniProtKB/TrEMBL;Acc:O49284]
AT1G77000	SKP2B	2.21515	null	1.60771	null	null	null	null	null	F-box protein SKP2B [Source:UniProtKB/Swiss-Prot;Acc:O49286]
AT1G77060	AT1G77060	null	null	null	null	null	null	1.05002	1.23721	Carboxyvinyl-carboxyphosphonate phosphorylmutase, chloroplastic [Source:UniProtKB/Swiss-Prot;Acc:O49290]
AT1G77120	ADH1	1.2127	null	null	null	1.42488	null	null	null	Alcohol dehydrogenase class-P [Source:UniProtKB/Swiss-Prot;Acc:P06525]
AT1G77130	GUX3	1.112	null	null	null	null	null	null	null	Hexosyltransferase [Source:UniProtKB/TrEMBL;Acc:A0A178WC33]
AT1G77260	AT1G77260	1.07527	null	null	null	null	null	null	null	Probable methyltransferase PMT10 [Source:UniProtKB/Swiss-Prot;Acc:Q94KE1]
AT1G77280	AT1G77280	1.18843	null	null	null	null	null	null	null	Protein kinase protein with adenine nucleotide alpha hydrolases-like domain [Source:TAIR;Acc:AT1G77280]
AT1G77320	MEI1	-1.45909	null	null	null	null	null	null	null	transcription coactivators [Source:TAIR;Acc:AT1G77320]
AT1G77370	AT1G77370	1.81387	null	1.43172	null	null	null	null	null	Glutaredoxin family protein [Source:TAIR;Acc:AT1G77370]
AT1G77380	AAP3	3.87852	null	3.1943	null	null	null	null	null	ATAAP3 [Source:UniProtKB/TrEMBL;Acc:A0A178W3U1]
AT1G77390	CYCA1-2	-1.86148	null	null	null	null	null	null	null	TAM [Source:UniProtKB/TrEMBL;Acc:A0A178WDV8]
AT1G77400	AT1G77400	null	null	1.27361	null	null	null	null	null	At1g77400 [Source:UniProtKB/TrEMBL;Acc:Q9FVW9]
AT1G77420	AT1G77420	3.22814	null	1.97634	null	null	null	null	null	Alpha/beta-Hydrolases superfamily protein [Source:UniProtKB/TrEMBL;Acc:Q9FVW6]
AT1G77450	NAC032	2.80913	null	null	null	null	null	null	null	NAC032 [Source:UniProtKB/TrEMBL;Acc:A0A178WMH1]
AT1G77510	PDIL1-2	1.8304	null	1.85644	null	null	null	null	null	Protein disulfide isomerase-like 1-2 [Source:UniProtKB/Swiss-Prot;Acc:Q9SRG3]
AT1G77520	AT1G77520	5.91243	null	null	null	null	null	null	null	O-methyltransferase family protein [Source:UniProtKB/TrEMBL;Acc:Q9CAQ4]
AT1G77550	AT1G77550	-1.21833	null	null	null	null	null	null	null	At1g77550 [Source:UniProtKB/TrEMBL;Acc:Q6IDC7]
AT1G77630	LYM3	-1.1122	null	null	null	null	null	null	null	LysM domain-containing GPI-anchored protein 3 [Source:UniProtKB/Swiss-Prot;Acc:Q6NPN4]
AT1G77680	SOV	1.28803	null	null	null	null	null	null	null	Inactive exonuclease DIS3L2 [Source:UniProtKB/Swiss-Prot;Acc:Q0WPN0]
AT1G77690	LAX3	-1.0699	null	null	null	null	null	null	null	LAX3 [Source:UniProtKB/TrEMBL;Acc:A0A178W1L1]
AT1G77760	NIA1	null	null	null	-1.07235	null	null	null	null	Nitrate reductase [Source:UniProtKB/TrEMBL;Acc:A0A178WBR8]
AT1G77885	AT1G77885	2.45513	null	null	null	null	null	null	null	Putative uncharacterized protein [Source:UniProtKB/TrEMBL;Acc:Q3E7C8]
AT1G77920	TGA7	1.87195	null	1.59922	null	null	null	null	null	Transcription factor TGA7 [Source:UniProtKB/Swiss-Prot;Acc:Q93ZE2]
AT1G77940	RPL30B	-1.03406	null	null	null	null	null	null	null	60S ribosomal protein L30-2 [Source:UniProtKB/Swiss-Prot;Acc:Q8VZ19]
AT1G78000	SULTR1;2	null	null	1.09232	null	null	null	null	null	Sulfate transporter 1.2 [Source:UniProtKB/Swiss-Prot;Acc:Q9MAX3]
AT1G78020	AT1G78020	null	null	null	null	null	null	1.07435	null	F28K19.24 [Source:UniProtKB/TrEMBL;Acc:Q9SGZ8]
AT1G78030	AT1G78030	-1.39173	null	null	null	null	null	null	null	unknown protein; BEST Arabidopsis thaliana protein match is: Protein of unknown function (duplicated DUF1399) (TAIR:AT4G37900.1); Has 6 Blast hits to 6 proteins in 2 species: Archae - 0; Bacteria - 0; Metazoa - 0; Fungi - 0; Plants - 6; Viruses - 0; /.../ Eukaryotes - 0 (source: NCBI BLink). [Source:TAIR;Acc:AT1G78030]
AT1G78070	AT1G78070	1.50205	null	null	null	null	null	null	null	At1g78070/F28K19_28 [Source:UniProtKB/TrEMBL;Acc:Q94JT6]
AT1G78090	TPPB	-2.19841	null	null	null	null	null	null	null	Trehalose-phosphate phosphatase B [Source:UniProtKB/Swiss-Prot;Acc:Q9C9S4]
AT1G78120	TPR12	1.08194	null	null	null	null	null	null	null	TPR12 [Source:UniProtKB/TrEMBL;Acc:A0A178W863]
AT1G78190	TRM112B	1.16094	null	1.89236	null	null	null	null	null	Multifunctional methyltransferase subunit TRM112 homolog B [Source:UniProtKB/Swiss-Prot;Acc:Q9C9R3]
AT1G78210	AT1G78210	null	null	1.01151	null	null	null	null	null	Alpha/beta-Hydrolases superfamily protein [Source:UniProtKB/TrEMBL;Acc:Q8RXC1]
AT1G78260	AT1G78260	-1.55079	null	null	null	null	null	null	null	At1g78260 [Source:UniProtKB/TrEMBL;Acc:Q8LF90]
AT1G78270	UGT85A4	null	null	null	1.04459	null	null	null	null	UDP-glycosyltransferase 85A4 [Source:UniProtKB/Swiss-Prot;Acc:Q9M9E7]
AT1G78290	SRK2C	null	null	null	null	null	null	1.26805	1.43541	SRK2C [Source:UniProtKB/TrEMBL;Acc:A0A178W6S8]
AT1G78370	GSTU20	1.015	null	null	null	null	null	null	null	Glutathione S-transferase U20 [Source:UniProtKB/Swiss-Prot;Acc:Q8L7C9]
AT1G78380	GSTU19	1.24531	null	null	null	null	null	null	null	GSTU19 [Source:UniProtKB/TrEMBL;Acc:A0A178W4K6]
AT1G78390	NCED9	null	null	null	null	-2.31627	-2.57156	null	null	9-cis-epoxycarotenoid dioxygenase NCED9, chloroplastic [Source:UniProtKB/Swiss-Prot;Acc:Q9M9F5]
AT1G78410	VQ10	null	null	2.80398	null	null	null	null	null	VQ motif-containing protein 10 [Source:UniProtKB/Swiss-Prot;Acc:Q8VYI5]
AT1G78450	AT1G78450	-1.93106	null	-1.36883	null	null	null	2.55245	2.77211	F3F9.4 [Source:UniProtKB/TrEMBL;Acc:Q9SYN6]
AT1G78460	AT1G78460	-1.16273	null	null	null	-2.28086	null	1.9518	2.48165	AT1G78460 protein [Source:UniProtKB/TrEMBL;Acc:Q9SYN5]
AT1G78490	CYP708A3	2.39769	null	1.38827	null	1.60629	null	null	null	CYP708A3 [Source:UniProtKB/TrEMBL;Acc:A0A178WMR8]
AT1G78520	AT1G78520	null	null	null	null	-1.073	null	null	null	Carbohydrate-binding X8 domain superfamily protein [Source:UniProtKB/TrEMBL;Acc:F4IA92]
AT1G78550	AT1G78550	null	null	1.07689	null	null	null	null	null	2-oxoglutarate (2OG) and Fe(II)-dependent oxygenase superfamily protein [Source:UniProtKB/TrEMBL;Acc:Q9SYM7]
AT1G78560	BASS1	1.09828	null	null	null	null	null	null	null	Probable sodium/metabolite cotransporter BASS1, chloroplastic [Source:UniProtKB/Swiss-Prot;Acc:Q93YR2]
AT1G78650	POLD3	-1.29888	null	null	null	null	null	null	null	DNA-directed DNA polymerase [Source:UniProtKB/TrEMBL;Acc:Q9SYL7]
AT1G78660	GGH1	3.54434	null	1.72881	null	null	null	null	null	Gamma-glutamyl hydrolase 1 [Source:UniProtKB/Swiss-Prot;Acc:Q9SYL6]
AT1G78670	GGH3	2.2232	null	1.2023	null	null	null	null	null	Probable gamma-glutamyl hydrolase 3 [Source:UniProtKB/Swiss-Prot;Acc:Q9ZV85]
AT1G78680	GGH2	2.10707	null	null	null	null	null	null	null	Gamma-glutamyl hydrolase 2 [Source:UniProtKB/Swiss-Prot;Acc:O65355]
AT1G78750	AT1G78750	-1.23589	null	null	null	null	null	null	null	F-box/FBD/LRR-repeat protein At1g78750 [Source:UniProtKB/Swiss-Prot;Acc:Q9ZV93]
AT1G78820	AT1G78820	-1.20659	null	null	null	null	null	null	null	EP1-like glycoprotein 1 [Source:UniProtKB/Swiss-Prot;Acc:Q9ZVA1]
AT1G78860	AT1G78860	-2.93695	-1.6763	-1.58716	null	-1.24149	null	null	null	EP1-like glycoprotein 4 [Source:UniProtKB/Swiss-Prot;Acc:Q9ZVA5]
AT1G78922	AT1G78922	1.36923	null	null	null	null	null	null	null	unknown protein; FUNCTIONS IN: molecular_function unknown; INVOLVED IN: biological_process unknown; LOCATED IN: cellular_component unknown; BEST Arabidopsis thaliana protein match is: unknown protein (TAIR:AT1G21722.1); Has 30201 Blast hits to 17322 /.../ins in 780 species: Archae - 12; Bacteria - 1396; Metazoa - 17338; Fungi - 3422; Plants - 5037; Viruses - 0; Other Eukaryotes - 2996 (source: NC…
AT1G78930	AT1G78930	null	null	null	-1.1993	null	null	null	null	Mitochondrial transcription termination factor family protein [Source:UniProtKB/TrEMBL;Acc:Q0WRV2]
AT1G78940	AT1G78940	1.42553	null	null	null	null	null	null	null	Kinase with adenine nucleotide alpha hydrolases-like domain-containing protein [Source:UniProtKB/TrEMBL;Acc:F4IDG2]
AT1G79040	PSBR	null	null	null	null	null	null	null	1.18958	PSBR [Source:UniProtKB/TrEMBL;Acc:A0A178WET2]
AT1G79110	BRG2	1.55124	null	1.16405	null	null	null	null	null	Probable BOI-related E3 ubiquitin-protein ligase 2 [Source:UniProtKB/Swiss-Prot;Acc:F4IDI6]
AT1G79150	AT1G79150	-1.24802	null	null	null	null	null	null	null	Binding protein [Source:UniProtKB/TrEMBL;Acc:F4IDJ0]
AT1G79160	AT1G79160	1.05686	null	null	null	null	null	null	null	Filamentous hemagglutinin transporter [Source:UniProtKB/TrEMBL;Acc:Q84JL6]
AT1G79180	ATMYB63	4.35755	null	null	null	null	null	null	null	myb domain protein 63 [Source:TAIR;Acc:AT1G79180]
AT1G79310	AMC7	6.28276	null	null	null	null	null	null	null	Metacaspase-7 [Source:UniProtKB/Swiss-Prot;Acc:Q6XPT5]
AT1G79330	AMC5	null	null	null	null	null	null	-1.09104	null	Metacaspase-5 [Source:UniProtKB/Swiss-Prot;Acc:O64518]
AT1G79360	37530	null	null	null	2.38099	null	null	null	null	Organic cation/carnitine transporter 2 [Source:UniProtKB/Swiss-Prot;Acc:O64515]
AT1G79410	38626	1.16929	null	null	null	null	null	null	null	Organic cation/carnitine transporter 5 [Source:UniProtKB/Swiss-Prot;Acc:Q9SAK7]
AT1G79450	ALIS5	2.50834	null	2.67192	null	null	null	null	null	ALA-interacting subunit 5 [Source:UniProtKB/Swiss-Prot;Acc:Q8L8W0]
AT1G79560	FTSH12	-1.24969	null	null	null	null	null	null	null	AT1G79560 protein [Source:UniProtKB/TrEMBL;Acc:B9DHQ6]
AT1G79680	WAKL10	null	null	5.20188	null	null	null	null	null	Wall-associated receptor kinase-like 10 [Source:UniProtKB/Swiss-Prot;Acc:Q8VYA3]
AT1G79690	NUDT3	1.25705	null	null	null	null	null	null	null	NUDT3 [Source:UniProtKB/TrEMBL;Acc:A0A178WDC8]
AT1G79700	AT1G79700	null	null	null	1.15495	null	null	null	null	Integrase-type DNA-binding superfamily protein [Source:UniProtKB/TrEMBL;Acc:A8MQS2]
AT1G79860	ROPGEF12	null	null	null	null	null	null	-1.2646	-1.11019	Rop guanine nucleotide exchange factor 12 [Source:UniProtKB/Swiss-Prot;Acc:Q9CA89]
AT1G80050	APT2	-1.16763	null	null	null	null	null	null	null	PHT1.1 [Source:UniProtKB/TrEMBL;Acc:A0A178W1K2]
AT1G80110	PP2B11	2.40505	null	2.22371	null	1.06296	null	null	null	F-box protein PP2-B11 [Source:UniProtKB/Swiss-Prot;Acc:Q949S5]
AT1G80120	AT1G80120	2.66357	null	2.22324	null	null	null	null	null	Protein LURP-one-related 5 [Source:UniProtKB/Swiss-Prot;Acc:Q9SSC7]
AT1G80130	AT1G80130	1.2766	null	2.08936	null	null	null	null	null	F18B13.21 protein [Source:UniProtKB/TrEMBL;Acc:Q9SSC6]
AT1G80160	AT1G80160	7.23753	null	null	null	null	null	null	null	F18B13.24 protein [Source:UniProtKB/TrEMBL;Acc:Q9SSC3]
AT1G80180	AT1G80180	null	null	null	null	null	null	null	1.04354	MAPK kinase substrate protein At1g80180 [Source:UniProtKB/Swiss-Prot;Acc:Q9SSC1]
AT1G80270	PPR596	-1.07983	null	null	null	-1.01496	null	null	null	PPR596 [Source:UniProtKB/TrEMBL;Acc:A0A178W3Z6]
AT1G80280	AT1G80280	-1.12509	null	null	null	null	null	null	null	Alpha/beta-Hydrolases superfamily protein [Source:UniProtKB/TrEMBL;Acc:Q9C976]
AT1G80300	AATP1	null	null	null	null	1.20058	null	null	null	ADP,ATP carrier protein 1, chloroplastic [Source:UniProtKB/Swiss-Prot;Acc:Q39002]
AT1G80320	AT1G80320	null	null	null	null	-1.44508	null	null	null	2-oxoglutarate (2OG) and Fe(II)-dependent oxygenase superfamily protein [Source:UniProtKB/TrEMBL;Acc:Q9C972]
AT1G80360	ISS1	1.08721	null	null	null	null	null	null	null	Aromatic aminotransferase ISS1 [Source:UniProtKB/Swiss-Prot;Acc:Q9C969]
AT1G80450	VQ11	1.24727	null	null	null	null	null	null	null	VQ motif-containing protein 11 [Source:UniProtKB/Swiss-Prot;Acc:Q9M8L3]
AT1G80520	AT1G80520	null	null	1.27123	null	null	null	null	null	Sterile alpha motif (SAM) domain-containing protein [Source:UniProtKB/TrEMBL;Acc:Q9M8M0]
AT1G80560	IMDH2	-1.16178	null	null	null	null	null	null	null	3-isopropylmalate dehydrogenase 2, chloroplastic [Source:UniProtKB/Swiss-Prot;Acc:P93832]
AT1G80570	FBL14	null	null	1.00717	null	null	null	null	null	F-box/LRR-repeat protein 14 [Source:UniProtKB/Swiss-Prot;Acc:Q3EC97]
AT1G80650	RTL1	null	null	null	null	null	null	null	1.05461	Ribonuclease 3-like protein 1 [Source:UniProtKB/Swiss-Prot;Acc:Q9M8N2]
AT1G80750	RPL7A	-1.09024	null	null	null	null	null	null	null	60S ribosomal protein L7-1 [Source:UniProtKB/Swiss-Prot;Acc:Q9SAI5]
AT1G80820	CCR2	4.47555	null	4.50894	null	null	null	null	null	Cinnamoyl-CoA reductase 2 [Source:UniProtKB/Swiss-Prot;Acc:Q9SAH9]
AT1G80920	ATJ8	null	null	null	1.0534	null	null	null	null	Chaperone protein dnaJ 8, chloroplastic [Source:UniProtKB/Swiss-Prot;Acc:Q9SAG8]
AT2G01021	AT2G01021	null	null	null	null	null	null	null	1.34332	unknown protein; Has 30201 Blast hits to 17322 proteins in 780 species: Archae - 12; Bacteria - 1396; Metazoa - 17338; Fungi - 3422; Plants - 5037; Viruses - 0; Other Eukaryotes - 2996 (source: NCBI BLink). [Source:TAIR;Acc:AT2G01021]
AT2G01210	ZAR1	-1.02018	null	null	null	null	null	null	null	Receptor protein kinase-like protein ZAR1 [Source:UniProtKB/Swiss-Prot;Acc:Q9ZU46]
AT2G01490	PAHX	1.31938	null	null	null	null	null	null	null	Phytanoyl-CoA dioxygenase [Source:UniProtKB/Swiss-Prot;Acc:Q9ZVF6]
AT2G01510	PCMP-H37	null	null	null	1.16334	null	null	null	null	Pentatricopeptide repeat-containing protein At2g01510, mitochondrial [Source:UniProtKB/Swiss-Prot;Acc:Q9ZVF4]
AT2G01540	CAR10	1.04724	null	1.30956	null	null	null	null	null	Protein C2-DOMAIN ABA-RELATED 10 [Source:UniProtKB/Swiss-Prot;Acc:Q9ZVF1]
AT2G01590	CRR3	null	null	null	null	null	null	1.31154	null	CRR3 [Source:UniProtKB/TrEMBL;Acc:A0A178VVT4]
AT2G01610	AT2G01610	3.11698	2.73891	5.18857	4.60205	-1.3994	null	null	null	At2g01610 [Source:UniProtKB/TrEMBL;Acc:Q9ZNU5]
AT2G01650	PUX2	1.02238	null	1.02148	null	null	null	null	null	Plant UBX domain-containing protein 2 [Source:UniProtKB/Swiss-Prot;Acc:Q9ZU93]
AT2G02010	GAD4	3.09297	null	2.27151	null	null	null	null	null	glutamate decarboxylase 4 [Source:TAIR;Acc:AT2G02010]
AT2G02060	AT2G02060	1.27741	null	null	null	1.00596	null	null	null	Glycosyltransferase [Source:UniProtKB/TrEMBL;Acc:Q7X887]
AT2G02100	PDF2.2	1.55936	null	1.32392	null	null	null	null	null	PDF2.2 [Source:UniProtKB/TrEMBL;Acc:A0A178VVN9]
AT2G02360	PP2B10	null	null	1.4832	null	null	null	null	null	F-box protein PP2-B10 [Source:UniProtKB/Swiss-Prot;Acc:Q9ZVQ6]
AT2G02390	ATGSTZ1	2.44007	null	1.5982	null	null	null	null	null	glutathione S-transferase zeta 1 [Source:TAIR;Acc:AT2G02390]
AT2G02740	WHY3	-1.41632	null	null	null	null	null	null	null	Single-stranded DNA-binding protein WHY3, chloroplastic [Source:UniProtKB/Swiss-Prot;Acc:Q66GR6]
AT2G02810	UTR1	1.80775	null	1.48062	null	null	null	null	null	UDP-galactose/UDP-glucose transporter 1 [Source:UniProtKB/Swiss-Prot;Acc:O64503]
AT2G02850	ARPN	null	1.78537	null	null	null	null	null	null	Basic blue protein [Source:UniProtKB/Swiss-Prot;Acc:Q8LG89]
AT2G02870	SKIP11	1.17664	null	null	null	null	null	null	null	F-box/kelch-repeat protein SKIP11 [Source:UniProtKB/Swiss-Prot;Acc:Q8L736]
AT2G02930	GSTF3	null	null	null	null	null	null	1.29087	1.82712	Glutathione S-transferase F3 [Source:UniProtKB/Swiss-Prot;Acc:Q9SLM6]
AT2G02955	MEE12	-1.0538	null	null	null	null	null	null	null	TATA box-binding protein-associated factor RNA polymerase I subunit B [Source:UniProtKB/Swiss-Prot;Acc:Q5XVF0]
AT2G02990	RNS1	6.22145	null	3.47489	null	null	null	null	null	Ribonuclease 1 [Source:UniProtKB/Swiss-Prot;Acc:P42813]
AT2G03090	EXPA15	-1.92024	null	null	null	-1.07985	null	null	null	EXPA15 [Source:UniProtKB/TrEMBL;Acc:A0A178VZP8]
AT2G03370	AT2G03370	null	null	null	null	null	null	null	-1.78922	Glycosyltransferase (Fragment) [Source:UniProtKB/TrEMBL;Acc:W8Q3I2]
AT2G03410	AT2G03410	-1.31863	null	null	null	null	null	null	null	MO25-like protein At2g03410 [Source:UniProtKB/Swiss-Prot;Acc:Q9ZQ77]
AT2G03420	AT2G03420	-1.04636	null	null	null	null	null	null	null	Uncharacterized protein At2g03420 [Source:UniProtKB/TrEMBL;Acc:Q9ZQ78]
AT2G03430	AT2G03430	1.07767	null	null	null	null	null	null	null	Ankyrin repeat family protein [Source:UniProtKB/TrEMBL;Acc:Q8GZ22]
AT2G03550	CXE7	1.03918	null	null	null	null	null	null	null	Probable carboxylesterase 7 [Source:UniProtKB/Swiss-Prot;Acc:Q9ZQ91]
AT2G03720	MRH6	null	null	null	null	null	null	-1.17346	-1.05221	Adenine nucleotide alpha hydrolases-like superfamily protein [Source:UniProtKB/TrEMBL;Acc:A0A1P8AY58]
AT2G03760	SOT12	1.93455	null	null	null	null	null	null	null	Cytosolic sulfotransferase 12 [Source:UniProtKB/Swiss-Prot;Acc:P52839]
AT2G03980	AT2G03980	2.5198	null	1.46986	null	2.4197	null	null	null	GDSL esterase/lipase At2g03980 [Source:UniProtKB/Swiss-Prot;Acc:Q9SIF5]
AT2G04030	HSP90-5	-1.1488	null	null	null	null	null	null	null	HSP90.5 [Source:UniProtKB/TrEMBL;Acc:A0A178VPV7]
AT2G04038	AtbZIP48	null	null	null	null	1.21127	null	null	null	BZIP48 [Source:UniProtKB/TrEMBL;Acc:A0A178VS52]
AT2G04080	DTX2	2.53062	null	1.35157	null	2.50599	null	null	null	Protein DETOXIFICATION 2 [Source:UniProtKB/Swiss-Prot;Acc:Q8GXM8]
AT2G04090	DTX5	null	null	null	null	1.45727	null	null	null	Protein DETOXIFICATION 5 [Source:UniProtKB/Swiss-Prot;Acc:Q9SIA1]
AT2G04100	DTX6	4.15282	1.3433	null	null	null	null	null	null	Protein DETOXIFICATION 6 [Source:UniProtKB/Swiss-Prot;Acc:Q8RWF5]
AT2G04160	AIR3	1.99315	null	1.1468	null	null	null	null	null	Subtilisin-like protease SBT5.3 [Source:UniProtKB/Swiss-Prot;Acc:Q9ZSP5]
AT2G04170	AT2G04170	1.00853	null	null	null	null	null	null	null	TRAF-like family protein [Source:UniProtKB/TrEMBL;Acc:Q6RF45]
AT2G04205	AT2G04205	null	null	null	null	null	null	null	1.09153	-
AT2G04240	XERICO	1.51798	null	null	null	null	null	null	null	Probable E3 ubiquitin-protein ligase XERICO [Source:UniProtKB/Swiss-Prot;Acc:Q9SI09]
AT2G04350	LACS8	1.20467	null	null	null	null	null	null	null	Long chain acyl-CoA synthetase 8 [Source:UniProtKB/Swiss-Prot;Acc:Q9SJD4]
AT2G04400	IGPS	2.96068	null	1.34562	null	null	null	null	null	Indole-3-glycerol phosphate synthase, chloroplastic [Source:UniProtKB/Swiss-Prot;Acc:P49572]
AT2G04430	NUDT5	null	null	1.03962	null	null	null	null	null	Nudix hydrolase 5 [Source:UniProtKB/Swiss-Prot;Acc:Q9SJC6]
AT2G04530	TRZ2	-1.09756	null	null	null	null	null	null	null	tRNase Z TRZ2, chloroplastic [Source:UniProtKB/Swiss-Prot;Acc:Q8L633]
AT2G04680	AT2G04680	null	null	null	null	null	null	-1.00139	-1.25623	Cysteine/Histidine-rich C1 domain family protein [Source:UniProtKB/TrEMBL;Acc:Q9SJ91]
AT2G04690	AT2G04690	null	null	1.0026	null	null	null	null	1.01159	Pyridoxamine 5'-phosphate oxidase family protein [Source:TAIR;Acc:AT2G04690]
AT2G04900	AT2G04900	1.05485	null	null	null	null	null	null	null	Expressed protein [Source:UniProtKB/TrEMBL;Acc:Q9SI36]
AT2G05230	AT2G05230	null	null	null	null	-1.18634	null	null	-1.79784	At2g05250/F5G3.15 [Source:UniProtKB/TrEMBL;Acc:Q9S7L6]
AT2G05260	AT2G05260	1.926	null	1.14201	null	null	null	null	null	Alpha/beta-Hydrolases superfamily protein [Source:UniProtKB/TrEMBL;Acc:Q9SJ35]
AT2G05310	AT2G05310	null	null	null	null	null	null	1.37566	1.97614	Expressed protein [Source:UniProtKB/TrEMBL;Acc:Q9SJ31]
AT2G05330	AT2G05330	null	null	null	null	null	null	1.11409	1.08505	Putative BTB/POZ domain-containing protein At2g05330 [Source:UniProtKB/Swiss-Prot;Acc:Q9SJ29]
AT2G05380	GRP3S	2.42757	null	1.69337	null	null	null	null	null	glycine-rich protein 3 short isoform [Source:TAIR;Acc:AT2G05380]
AT2G05440	ATGRP9	4.48958	2.60462	4.44757	2.75766	null	null	null	null	Glycine-rich protein 9 [Source:UniProtKB/TrEMBL;Acc:Q9SL23]
AT2G05510	AT2G05510	null	null	null	null	1.6356	1.78553	null	null	At2g05510 [Source:UniProtKB/TrEMBL;Acc:Q9SL16]
AT2G05518	AT2G05518	1.07923	null	1.44341	null	null	null	null	1.2406	Unknown gene [Source:TAIR;Acc:AT2G05518]
AT2G05520	GRP3	null	null	null	null	null	null	1.21228	1.42723	Glycine-rich protein 3 [Source:UniProtKB/Swiss-Prot;Acc:Q9SL15]
AT2G05540	AT2G05540	null	null	null	null	1.16443	null	1.8906	1.59166	At2g05540/T20G20.11 [Source:UniProtKB/TrEMBL;Acc:Q9SL13]
AT2G05580	AT2G05580	null	null	null	null	null	null	null	1.00035	Glycine-rich protein family [Source:UniProtKB/TrEMBL;Acc:Q9SL09]
AT2G05630	ATG8D	1.24491	null	1.04707	null	null	null	null	null	Autophagy-related protein [Source:UniProtKB/TrEMBL;Acc:F4IHC1]
AT2G05710	ACO3	1.07935	null	null	null	null	null	null	null	Aconitate hydratase 3, mitochondrial [Source:UniProtKB/Swiss-Prot;Acc:Q9SIB9]
AT2G05840	PAA2	1.40631	null	null	null	null	null	null	null	Proteasome subunit alpha type-6-B [Source:UniProtKB/Swiss-Prot;Acc:O81147]
AT2G05910	AT2G05910	3.00429	null	null	null	null	null	null	null	Protein LURP-one-related 6 [Source:UniProtKB/Swiss-Prot;Acc:Q9ZUF7]
AT2G05990	MOD1	-1.35734	null	null	null	null	null	null	null	Enoyl-[acyl-carrier-protein] reductase [NADH], chloroplastic [Source:UniProtKB/Swiss-Prot;Acc:Q9SLA8]
AT2G06050	OPR3	3.92338	null	2.39214	null	1.38992	null	null	null	12-oxophytodienoate reductase 3 [Source:UniProtKB/Swiss-Prot;Acc:Q9FUP0]
AT2G06185	AT2G06185	null	null	2.563	null	null	null	null	null	-
AT2G06255	EFL3	4.12016	null	2.11264	null	null	null	null	null	Protein ELF4-LIKE 3 [Source:UniProtKB/Swiss-Prot;Acc:Q8S8F5]
AT2G06520	PSBX	null	null	null	null	null	null	null	1.02261	PSBX [Source:UniProtKB/TrEMBL;Acc:A0A178W0Y5]
AT2G06850	XTH4	-1.7535	null	null	null	null	null	null	null	Xyloglucan endotransglucosylase/hydrolase protein 4 [Source:UniProtKB/Swiss-Prot;Acc:Q39099]
AT2G07170	TOR1L2	-1.29857	null	null	null	null	null	null	null	TORTIFOLIA1-like protein 2 [Source:UniProtKB/Swiss-Prot;Acc:F4IK92]
AT2G08340	AT2G08340	1.77529	null	null	null	null	null	null	null	-
AT2G08440	AT2G08440	1.17428	null	null	null	null	null	null	null	-
AT2G08470	AT2G08470	1.78136	null	null	null	null	null	null	null	-
AT2G08475	AT2G08475	null	null	1.76088	null	null	null	null	null	-
AT2G08480	AT2G08480	-1.34792	null	null	null	null	null	null	null	-
AT2G08650	AT2G08650	2.91954	null	null	null	null	null	null	null	-
AT2G08665	AT2G08665	null	null	null	null	null	null	1.0663	1.75439	-
AT2G08680	AT2G08680	null	1.0059	null	null	null	null	null	null	-
AT2G08730	AT2G08730	null	null	null	null	null	null	null	1.02631	-
AT2G08750	AT2G08750	1.03999	null	null	null	null	null	null	null	-
AT2G09200	AT2G09200	null	null	null	null	null	null	null	1.11203	-
AT2G09205	AT2G09205	null	null	null	null	null	null	null	-1.69239	-
AT2G09225	AT2G09225	-1.05199	null	null	null	null	null	null	null	-
AT2G09510	AT2G09510	null	null	null	null	null	null	null	-1.25752	-
AT2G09895	AT2G09895	null	null	null	null	null	null	null	-1.26601	-
AT2G10940	AT2G10940	-1.88195	null	null	null	null	null	null	null	At2g10940/F15K19.1 [Source:UniProtKB/TrEMBL;Acc:Q9SKI0]
AT2G13360	AGT1	null	null	null	null	null	null	null	1.38462	Serine--glyoxylate aminotransferase [Source:UniProtKB/Swiss-Prot;Acc:Q56YA5]
AT2G13555	AT2G13555	-1.01342	null	null	null	null	null	null	null	-
AT2G13660	AT2G13660	null	null	null	null	null	null	null	1.05911	Uncharacterized protein At2g13660 [Source:UniProtKB/TrEMBL;Acc:Q9SKH4]
AT2G13665	AT2G13665	null	null	null	null	null	null	null	1.13813	other RNA [Source:TAIR;Acc:AT2G13665]
AT2G13790	SERK4	null	null	1.02029	null	null	null	null	null	Somatic embryogenesis receptor kinase 4 [Source:UniProtKB/Swiss-Prot;Acc:Q9SKG5]
AT2G13810	ALD1	3.40353	null	null	null	null	null	null	null	EDTS5 [Source:UniProtKB/TrEMBL;Acc:A0A178VQ02]
AT2G13960	AT2G13960	null	null	null	null	null	null	null	1.00857	At2g13960 [Source:UniProtKB/TrEMBL;Acc:Q29PZ8]
AT2G14095	AT2G14095	null	null	null	null	null	null	-1.39747	-1.42535	Expressed protein [Source:UniProtKB/TrEMBL;Acc:Q8S8A5]
AT2G14160	AT2G14160	null	null	null	null	null	null	null	1.42483	RNA recognition motif-containing protein [Source:UniProtKB/TrEMBL;Acc:Q1PF73]
AT2G14247	AT2G14247	null	null	null	1.11234	null	null	null	null	Expressed protein [Source:UniProtKB/TrEMBL;Acc:Q8GWC0]
AT2G14290	AT2G14290	null	null	4.66001	null	null	null	null	null	F-box protein At2g14290 [Source:UniProtKB/Swiss-Prot;Acc:Q9ZQ60]
AT2G14520	CBSDUF3	-1.39486	null	null	null	null	null	null	null	DUF21 domain-containing protein At2g14520 [Source:UniProtKB/Swiss-Prot;Acc:Q9ZQR4]
AT2G14610	PR1	null	null	4.55032	null	null	null	null	null	Pathogenesis-related protein 1 [Source:UniProtKB/Swiss-Prot;Acc:P33154]
AT2G14620	XTH10	1.97457	null	null	null	null	null	null	null	Probable xyloglucan endotransglucosylase/hydrolase protein 10 [Source:UniProtKB/Swiss-Prot;Acc:Q9ZVK1]
AT2G14660	AT2G14660	-1.38912	null	null	null	null	null	null	null	At2g14660 [Source:UniProtKB/TrEMBL;Acc:Q9ZVK5]
AT2G14720	VSR4	1.00428	null	null	null	null	null	null	null	Vacuolar-sorting receptor 4 [Source:UniProtKB/Swiss-Prot;Acc:Q56ZQ3]
AT2G14750	APK1	3.25727	null	1.64141	null	1.12096	null	null	null	Adenylyl-sulfate kinase [Source:UniProtKB/TrEMBL;Acc:A0A178VLM3]
AT2G14800	AT2G14800	null	null	null	null	null	null	1.17887	null	unknown protein; BEST Arabidopsis thaliana protein match is: unknown protein (TAIR:AT3G44713.1); Has 41 Blast hits to 38 proteins in 14 species: Archae - 0; Bacteria - 0; Metazoa - 7; Fungi - 2; Plants - 16; Viruses - 0; Other Eukaryotes - 16 (sourc /.../I BLink). [Source:TAIR;Acc:AT2G14800]
AT2G14860	AT2G14860	-1.15612	null	null	null	null	null	null	null	22 kDa peroxisomal membrane protein [Source:UniProtKB/TrEMBL;Acc:O82324]
AT2G14878	AT2G14878	1.69656	null	1.77625	null	null	null	null	null	-
AT2G14880	AT2G14880	-1.39022	null	null	null	null	null	null	null	Expressed protein [Source:UniProtKB/TrEMBL;Acc:O82326]
AT2G14900	GASA7	null	1.2854	1.7755	1.80392	null	null	null	null	Gibberellin-regulated protein 7 [Source:UniProtKB/Swiss-Prot;Acc:O82328]
AT2G14920	SOT10	null	null	null	null	-1.2513	null	-1.00301	null	Cytosolic sulfotransferase 10 [Source:UniProtKB/Swiss-Prot;Acc:O82330]
AT2G15020	AT2G15020	null	null	null	-1.26664	null	null	null	null	At2g15020 [Source:UniProtKB/TrEMBL;Acc:Q9ZUK9]
AT2G15042	AT2G15042	null	null	1.6036	null	null	null	null	null	Leucine-rich repeat (LRR) family protein [Source:TAIR;Acc:AT2G15042]
AT2G15050	LTP7	null	null	null	null	2.35628	1.33862	1.00035	null	Non-specific lipid-transfer protein [Source:UniProtKB/TrEMBL;Acc:A0A178VZ65]
AT2G15080	AtRLP19	1.25251	null	1.50264	null	1.02273	null	1.26133	1.55035	Receptor-like protein 19 [Source:UniProtKB/Swiss-Prot;Acc:Q9ZUK3]
AT2G15090	KCS8	-2.21699	null	null	null	-1.13652	null	null	null	3-ketoacyl-CoA synthase 8 [Source:UniProtKB/Swiss-Prot;Acc:Q4V3C9]
AT2G15220	AT2G15220	null	-1.91427	null	-1.39192	null	null	null	null	At2g15220/F15A23.4 [Source:UniProtKB/TrEMBL;Acc:Q9SKL6]
AT2G15310	ATARFB1A	1.41947	null	null	null	null	null	null	null	Probable ADP-ribosylation factor At2g15310 [Source:UniProtKB/Swiss-Prot;Acc:Q9SHU5]
AT2G15320	AT2G15320	1.07169	null	null	null	1.06531	null	null	null	Leucine-rich repeat (LRR) family protein [Source:UniProtKB/TrEMBL;Acc:Q9SHU4]
AT2G15350	FUT10	null	null	null	null	null	null	-1.21742	-1.10809	Putative fucosyltransferase 10 [Source:UniProtKB/Swiss-Prot;Acc:Q9SJP6]
AT2G15370	FUT5	null	null	null	null	null	null	null	-1.06575	Fucosyltransferase 5 (Fragment) [Source:UniProtKB/TrEMBL;Acc:A0A1W6AK11]
AT2G15390	FUT4	null	null	2.51513	null	null	null	null	null	Probable fucosyltransferase 4 [Source:UniProtKB/Swiss-Prot;Acc:Q9SJP2]
AT2G15490	UGT73B4	7.39231	null	null	null	null	null	null	null	Glycosyltransferase [Source:UniProtKB/TrEMBL;Acc:A0A178VNQ8]
AT2G15620	NIR1	null	null	-1.15941	-1.01352	null	null	null	null	Ferredoxin--nitrite reductase, chloroplastic [Source:UniProtKB/Swiss-Prot;Acc:Q39161]
AT2G15760	AT2G15760	2.32193	null	2.61612	null	null	null	null	null	At2g15760 [Source:UniProtKB/TrEMBL;Acc:Q9ZQD8]
AT2G15830	AT2G15830	1.445	null	null	null	null	null	null	null	At2g15830 [Source:UniProtKB/TrEMBL;Acc:Q9XIL6]
AT2G15880	PEX3	null	null	null	null	null	null	1.09381	1.42108	Pollen-specific leucine-rich repeat extensin-like protein 3 [Source:UniProtKB/Swiss-Prot;Acc:Q9XIL9]
AT2G15890	MEE14	null	null	null	null	null	null	null	1.08275	CCG-binding protein 1 [Source:UniProtKB/Swiss-Prot;Acc:Q9XIM0]
AT2G15960	AT2G15960	1.91097	null	null	null	2.01803	1.46312	1.88446	2.19653	Expressed protein [Source:UniProtKB/TrEMBL;Acc:Q9XIM6]
AT2G15970	COR413PM1	1.08321	null	null	null	2.0195	null	null	null	WCOR413-like protein [Source:UniProtKB/TrEMBL;Acc:A0A178VY40]
AT2G16005	ROSY1	null	null	null	null	1.25442	1.18433	null	null	MD-2-related lipid-recognition protein ROSY1 [Source:UniProtKB/Swiss-Prot;Acc:Q9AST8]
AT2G16230	AT2G16230	null	null	null	null	-1.35437	null	null	null	O-Glycosyl hydrolases family 17 protein [Source:UniProtKB/TrEMBL;Acc:F4IKB3]
AT2G16270	AT2G16270	-1.57069	null	null	null	null	null	null	null	Transmembrane protein [Source:UniProtKB/TrEMBL;Acc:Q9SIX2]
AT2G16365	AT2G16365	null	null	null	null	1.52163	1.24057	1.34282	1.21939	F-box protein At2g16365 [Source:UniProtKB/Swiss-Prot;Acc:Q84V03]
AT2G16530	AT2G16530	1.06413	null	1.3983	null	null	null	null	null	3-oxo-5-alpha-steroid 4-dehydrogenase family protein [Source:TAIR;Acc:AT2G16530]
AT2G16595	AT2G16595	1.51676	null	1.52988	null	null	null	null	null	At2g16595 [Source:UniProtKB/TrEMBL;Acc:Q6AWS7]
AT2G16660	AT2G16660	null	null	null	null	1.3672	null	null	null	At2g16660/T24I21.7 [Source:UniProtKB/TrEMBL;Acc:Q9SLF1]
AT2G16710	AT2G16710	1.01928	null	null	null	null	null	null	null	Iron-sulfur cluster biosynthesis family protein [Source:UniProtKB/TrEMBL;Acc:F4ILA9]
AT2G16720	MYB7	3.3863	null	3.06067	null	null	null	null	null	Transcription factor MYB7 [Source:UniProtKB/Swiss-Prot;Acc:Q42379]
AT2G16790	AT2G16790	2.07249	null	1.31019	null	null	null	null	null	P-loop containing nucleoside triphosphate hydrolases superfamily protein [Source:TAIR;Acc:AT2G16790]
AT2G16850	PIP2-8	-1.00255	null	null	null	null	null	null	null	Probable aquaporin PIP2-8 [Source:UniProtKB/Swiss-Prot;Acc:Q9ZVX8]
AT2G16870	AT2G16870	1.32948	null	1.53815	null	null	null	null	null	Disease resistance protein (TIR-NBS-LRR class) family [Source:UniProtKB/TrEMBL;Acc:Q9ZVX6]
AT2G16890	UGT90A1	1.13189	null	null	null	null	null	null	null	UDP-glycosyltransferase 90A1 [Source:UniProtKB/Swiss-Prot;Acc:Q9ZVX4]
AT2G16960	AT2G16960	null	null	null	null	-2.73561	-2.13369	null	null	ARM repeat superfamily protein [Source:TAIR;Acc:AT2G16960]
AT2G17036	AT2G17036	null	null	null	null	null	null	1.23693	1.32608	F-box protein At2g17036 [Source:UniProtKB/Swiss-Prot;Acc:Q6DR20]
AT2G17040	anac036	null	null	null	null	-1.1573	null	null	null	NAC domain containing protein 36 [Source:UniProtKB/TrEMBL;Acc:F4IME8]
AT2G17120	LYM2	null	null	1.1897	null	null	null	null	null	LysM domain-containing GPI-anchored protein 2 [Source:UniProtKB/Swiss-Prot;Acc:O23006]
AT2G17240	AT2G17240	-1.05809	null	null	null	null	null	null	null	Arginine/serine-rich-like splicing factor [Source:UniProtKB/TrEMBL;Acc:Q9SII4]
AT2G17290	CPK6	null	null	1.23145	null	null	null	null	null	Calcium-dependent protein kinase 6 [Source:UniProtKB/Swiss-Prot;Acc:Q38872]
AT2G17430	MLO7	null	null	null	null	null	null	null	1.12156	MLO-like protein 7 [Source:UniProtKB/Swiss-Prot;Acc:O22752]
AT2G17500	PILS5	3.28823	null	1.32887	null	1.13374	null	null	null	Protein PIN-LIKES 5 [Source:UniProtKB/Swiss-Prot;Acc:Q9SHL8]
AT2G17630	PSAT2	-1.39042	null	null	null	null	null	null	null	Phosphoserine aminotransferase 2, chloroplastic [Source:UniProtKB/Swiss-Prot;Acc:Q9SHP0]
AT2G17740	AT2G17740	4.26239	3.22571	3.89126	2.99496	null	null	null	null	At2g17740 [Source:UniProtKB/TrEMBL;Acc:Q6NQN8]
AT2G17780	MCA2	-1.15247	null	null	null	null	null	null	null	Protein MID1-COMPLEMENTING ACTIVITY 2 [Source:UniProtKB/Swiss-Prot;Acc:Q3EBY6]
AT2G17790	VPS35A	1.10216	null	null	null	null	null	null	null	Vacuolar protein sorting-associated protein 35A [Source:UniProtKB/Swiss-Prot;Acc:Q7X659]
AT2G17840	ERD7	1.28446	null	null	null	null	null	null	null	Protein EARLY-RESPONSIVE TO DEHYDRATION 7, chloroplastic [Source:UniProtKB/Swiss-Prot;Acc:O48832]
AT2G17880	AT2G17880	null	null	null	1.36183	null	null	null	null	At2g17880 [Source:UniProtKB/TrEMBL;Acc:O48828]
AT2G17890	CPK16	null	null	null	null	null	null	null	-1.09414	Calcium-dependent protein kinase 16 [Source:UniProtKB/Swiss-Prot;Acc:Q7XJR9]
AT2G17990	AT2G17990	1.2248	null	null	null	null	null	null	null	BEST Arabidopsis thaliana protein match is: kinectin-related (TAIR:AT5G66250.3); Has 7578 Blast hits to 6129 proteins in 783 species: Archae - 220; Bacteria - 1045; Metazoa - 3605; Fungi - 575; Plants - 442; Viruses - 38; Other Eukaryotes - 1653 (so /.../NCBI BLink). [Source:TAIR;Acc:AT2G17990]
AT2G18050	HIS1-3	2.35364	null	2.39425	null	1.31222	null	2.12089	1.57615	HIS1-3 [Source:UniProtKB/TrEMBL;Acc:A0A178VX64]
AT2G18170	MPK7	1.48481	null	1.02544	null	null	null	null	null	Mitogen-activated protein kinase 7 [Source:UniProtKB/Swiss-Prot;Acc:Q39027]
AT2G18470	PERK4	null	null	null	4.29072	-1.47352	-1.04398	null	null	Proline-rich receptor-like protein kinase PERK4 [Source:UniProtKB/Swiss-Prot;Acc:Q9ZNQ8]
AT2G18480	PLT3	null	null	null	null	-1.22678	null	null	null	Probable polyol transporter 3 [Source:UniProtKB/Swiss-Prot;Acc:Q9ZNS0]
AT2G18660	EGC2	null	null	null	1.36722	null	null	null	null	EG45-like domain containing protein 2 [Source:UniProtKB/Swiss-Prot;Acc:Q9ZV52]
AT2G18690	AT2G18690	1.43275	null	2.40908	null	null	null	null	null	Expressed protein [Source:UniProtKB/TrEMBL;Acc:Q9ZV49]
AT2G18950	HPT1	1.67628	null	null	null	null	null	null	null	Homogentisate phytyltransferase 1, chloroplastic [Source:UniProtKB/Swiss-Prot;Acc:Q8VWJ1]
AT4G20320	AT4G20320	3.29956	null	1.47187	1.89352	null	null	null	null	CTP synthase [Source:UniProtKB/TrEMBL;Acc:Q0WRY1]
AT2G19620	NDL3	-1.18829	null	null	null	null	null	null	null	Protein NDL3 [Source:UniProtKB/Swiss-Prot;Acc:Q9ZUN1]
AT2G19670	PRMT12	-1.81057	null	null	null	-1.04084	null	null	null	Probable protein arginine N-methyltransferase 1.2 [Source:UniProtKB/Swiss-Prot;Acc:O82210]
AT2G19780	AT2G19780	1.50579	null	null	null	null	null	null	null	Leucine-rich repeat (LRR) family protein [Source:UniProtKB/TrEMBL;Acc:O82202]
AT2G19800	MIOX2	-1.67534	1.45843	null	2.15853	null	null	null	null	At2g19800 [Source:UniProtKB/TrEMBL;Acc:B4F7Q2]
AT2G19810	AT2G19810	null	null	null	1.14829	1.02082	1.02594	1.27058	null	TZF2 [Source:UniProtKB/TrEMBL;Acc:A0A178VX61]
AT2G19920	AT2G19920	null	null	null	null	-2.30523	-1.25698	null	null	RNA-dependent RNA polymerase family protein [Source:TAIR;Acc:AT2G19920]
AT2G19970	AT2G19970	null	null	null	4.98546	null	null	null	null	At2g19970 [Source:UniProtKB/TrEMBL;Acc:Q9SL83]
AT2G19990	PR-1-LIKE	null	null	null	2.39372	null	null	null	null	PR-1-like protein [Source:UniProtKB/TrEMBL;Acc:A0A178VRT6]
AT2G20010	AT2G20010	1.12872	null	null	null	null	null	null	null	Gls protein (DUF810) [Source:UniProtKB/TrEMBL;Acc:Q9SL80]
AT2G20142	AT2G20142	1.36529	null	2.20029	null	null	null	null	null	Toll-Interleukin-Resistance (TIR) domain family protein [Source:UniProtKB/TrEMBL;Acc:F4IUF0]
AT2G20260	PSAE2	null	null	null	null	null	null	null	1.24812	Photosystem I reaction center subunit IV B, chloroplastic [Source:UniProtKB/Swiss-Prot;Acc:Q9S714]
AT2G20340	ELI5	4.42422	null	1.78565	null	null	null	null	null	Tyrosine decarboxylase 1 [Source:UniProtKB/Swiss-Prot;Acc:Q8RY79]
AT2G20450	RPL14A	-1.18638	null	null	null	null	null	null	null	60S ribosomal protein L14-1 [Source:UniProtKB/Swiss-Prot;Acc:Q9SIM4]
AT2G20490	NOP10	-1.0585	null	null	null	null	null	null	null	H/ACA ribonucleoprotein complex subunit 3-like protein [Source:UniProtKB/Swiss-Prot;Acc:Q93XX8]
AT2G20520	FLA6	null	null	null	null	null	null	-1.04906	null	Fasciclin-like arabinogalactan protein 6 [Source:UniProtKB/Swiss-Prot;Acc:Q9SIL7]
AT2G20570	GPRI1	1.23356	null	null	null	null	null	null	null	GBF's pro-rich region-interacting factor 1 [Source:UniProtKB/TrEMBL;Acc:F4IVF9]
AT2G20610	SUR1	1.90532	null	null	null	null	null	null	null	S-alkyl-thiohydroximate lyase SUR1 [Source:UniProtKB/Swiss-Prot;Acc:Q9SIV0]
AT2G20630	PPC3-1.2	1.09006	null	null	null	null	null	null	null	Probable protein phosphatase 2C 20 [Source:UniProtKB/Swiss-Prot;Acc:Q9SIU8]
AT2G20825	ULT2	8.03617	null	null	null	null	null	null	null	Protein ULTRAPETALA 2 [Source:UniProtKB/Swiss-Prot;Acc:Q8S8I2]
AT2G20835	AT2G20835	-1.73245	null	null	null	null	null	null	null	At2g20835 [Source:UniProtKB/TrEMBL;Acc:Q8S8I3]
AT2G20880	ERF053	2.91186	null	null	null	-1.61748	null	null	null	Ethylene-responsive transcription factor ERF053 [Source:UniProtKB/Swiss-Prot;Acc:Q9SKT1]
AT2G20980	MCM10	-1.58937	null	null	null	null	null	null	null	Minichromosome maintenance 10 [Source:UniProtKB/TrEMBL;Acc:Q5XVE2]
AT2G21185	AT2G21185	1.10235	null	null	null	null	null	null	null	Expressed protein [Source:UniProtKB/TrEMBL;Acc:Q8S8H4]
AT2G21187	AT2G21187	1.63012	null	null	null	null	null	null	null	other RNA [Source:TAIR;Acc:AT2G21187]
AT2G21188	AT2G21188	1.63485	null	1.91387	null	null	null	null	null	other RNA [Source:TAIR;Acc:AT2G21188]
AT2G21320	BBX18	null	null	null	-1.14051	null	null	null	null	B-box zinc finger protein 18 [Source:UniProtKB/Swiss-Prot;Acc:Q9SJU5]
AT2G21350	AT2G21350	null	null	null	null	-1.05092	null	null	null	RNA-binding CRS1 / YhbY (CRM) domain protein [Source:UniProtKB/TrEMBL;Acc:F4IGM0]
AT2G21385	AT2G21385	-1.07176	null	null	null	null	null	null	null	Expressed protein [Source:UniProtKB/TrEMBL;Acc:Q94AU3]
AT2G21580	RPS25B	-1.00171	null	null	null	null	null	null	null	40S ribosomal protein S25-2 [Source:UniProtKB/Swiss-Prot;Acc:Q9SIK2]
AT2G21620	RD2	1.98524	null	null	null	null	null	null	null	Adenine nucleotide alpha hydrolases-like superfamily protein [Source:UniProtKB/TrEMBL;Acc:Q94II5]
AT2G21640	AT2G21640	1.76096	null	null	null	null	null	null	null	Marker for oxidative stress response protein [Source:UniProtKB/TrEMBL;Acc:Q9SIJ6]
AT2G21650	RL2	-1.25692	null	null	null	-2.73017	-1.04486	1.31166	null	RSM1 [Source:UniProtKB/TrEMBL;Acc:A0A178VZA8]
AT2G21790	RNR1	-1.13827	null	null	null	null	null	null	null	Ribonucleoside-diphosphate reductase large subunit [Source:UniProtKB/Swiss-Prot;Acc:Q9SJ20]
AT2G21850	AT2G21850	null	null	1.3817	null	null	null	null	null	Cysteine/Histidine-rich C1 domain family protein [Source:UniProtKB/TrEMBL;Acc:F4III1]
AT2G21860	AT2G21860	-1.34667	null	null	null	null	null	null	null	At2g21860/F7D8.18 [Source:UniProtKB/TrEMBL;Acc:Q9SJ13]
AT2G21900	WRKY59	null	null	null	null	null	1.74202	null	null	At2g21900 [Source:UniProtKB/TrEMBL;Acc:Q1LYW5]
AT2G21940	SK1	1.08467	null	null	null	null	null	null	null	Shikimate kinase 1 [Source:UniProtKB/TrEMBL;Acc:F4IIJ2]
AT2G22080	AT2G22080	1.4686	null	null	null	null	null	null	null	At2g22080 [Source:UniProtKB/TrEMBL;Acc:Q7XA71]
AT2G22122	AT2G22122	-1.81466	null	null	null	null	null	null	null	At2g22122 [Source:UniProtKB/TrEMBL;Acc:Q8LF43]
AT2G22200	ERF056	4.33825	null	1.61715	null	null	null	null	null	Ethylene-responsive transcription factor ERF056 [Source:UniProtKB/Swiss-Prot;Acc:Q9SIE4]
AT2G22240	IPS2	1.93488	null	null	null	1.88302	null	null	null	Inositol-3-phosphate synthase isozyme 2 [Source:UniProtKB/Swiss-Prot;Acc:Q38862]
AT2G22330	CYP79B3	4.14379	null	2.57627	null	1.37365	null	null	null	cytochrome P450, family 79, subfamily B, polypeptide 3 [Source:TAIR;Acc:AT2G22330]
AT2G22410	PCMP-E28	-1.40564	null	null	null	null	null	null	null	Pentatricopeptide repeat-containing protein At2g22410, mitochondrial [Source:UniProtKB/Swiss-Prot;Acc:Q9SJZ3]
AT2G22430	ATHB-6	1.4436	null	null	null	null	null	null	null	Homeobox-leucine zipper protein ATHB-6 [Source:UniProtKB/Swiss-Prot;Acc:P46668]
AT2G22470	AGP2	3.60505	null	1.26926	null	null	null	null	null	Classical arabinogalactan protein 2 [Source:UniProtKB/Swiss-Prot;Acc:Q9SJY7]
AT2G22560	NET2D	2.22581	null	1.04461	null	null	null	null	null	NET2D [Source:UniProtKB/TrEMBL;Acc:A0A178VLF4]
AT2G22570	NIC1	1.55164	null	1.69814	null	null	null	null	null	NIC1 [Source:UniProtKB/TrEMBL;Acc:A0A178VQ19]
AT2G22660	GRDP1	1.46568	null	1.35439	null	null	null	null	null	Glycine-rich domain-containing protein 1 [Source:UniProtKB/Swiss-Prot;Acc:Q9ZQ47]
AT2G22760	BHLH19	null	null	3.37754	null	null	null	null	null	Uncharacterized protein At2g22760 (Fragment) [Source:UniProtKB/TrEMBL;Acc:C0SV56]
AT2G22770	NAI1	3.07158	null	2.3132	null	1.19089	null	null	null	NAI1 [Source:UniProtKB/TrEMBL;Acc:A0A178VWP9]
AT2G22780	PMDH1	1.11531	null	null	null	null	null	null	null	Malate dehydrogenase [Source:UniProtKB/TrEMBL;Acc:Q0WUS4]
AT2G22810	ACS4	-2.82343	null	null	null	null	null	null	null	1-aminocyclopropane-1-carboxylate synthase 4 [Source:UniProtKB/Swiss-Prot;Acc:Q43309]
AT2G22860	PSK2	3.14614	null	2.11063	null	1.32015	null	null	null	Phytosulfokines 2 [Source:UniProtKB/Swiss-Prot;Acc:O81003]
AT2G22880	AT2G22880	3.24531	null	2.22408	null	null	null	null	null	At2g22880 [Source:UniProtKB/TrEMBL;Acc:O81005]
AT2G22910	NAGS1	1.01383	null	null	null	null	null	null	null	Probable amino-acid acetyltransferase NAGS1, chloroplastic [Source:UniProtKB/Swiss-Prot;Acc:Q84JF4]
AT2G22930	UGT79B8	5.33219	null	null	null	1.11559	null	null	-1.17368	UDP-glycosyltransferase 79B8 [Source:UniProtKB/Swiss-Prot;Acc:O81010]
AT2G22980	SCPL13	null	null	null	null	null	null	null	1.3701	Serine carboxypeptidase-like 13 [Source:UniProtKB/TrEMBL;Acc:A8MQS0]
AT2G22990	SNG1	null	null	null	null	1.01533	null	null	1.13076	sinapoylglucose 1 [Source:TAIR;Acc:AT2G22990]
AT2G23000	SCPL10	null	null	null	null	2.07197	null	null	null	Scpl10 [Source:UniProtKB/TrEMBL;Acc:A0A178VYK6]
AT2G23010	SCPL9	4.55001	1.90386	2.14887	null	null	null	null	null	SCPL9 [Source:UniProtKB/TrEMBL;Acc:A0A178W1Q9]
AT2G23120	AT2G23120	1.1257	null	null	null	null	null	null	null	Expressed protein [Source:UniProtKB/TrEMBL;Acc:Q8S8R1]
AT2G23150	NRAMP3	1.49748	null	null	null	null	null	null	null	Metal transporter Nramp3 [Source:UniProtKB/Swiss-Prot;Acc:Q9SNV9]
AT2G23170	GH3.3	1.73079	null	2.11692	null	null	2.12139	null	1.20439	Indole-3-acetic acid-amido synthetase GH3.3 [Source:UniProtKB/Swiss-Prot;Acc:O22190]
AT2G23270	AT2G23270	null	null	null	null	null	null	null	1.67715	At2g23270 [Source:UniProtKB/TrEMBL;Acc:O22181]
AT2G23290	AtMYB70	-1.48184	null	null	null	null	null	null	null	At2g23280 [Source:UniProtKB/TrEMBL;Acc:O22179]
AT2G23340	ERF008	1.96754	null	null	null	null	null	null	null	Ethylene-responsive transcription factor ERF008 [Source:UniProtKB/Swiss-Prot;Acc:O22174]
AT2G23348	AT2G23348	null	null	null	null	null	null	1.01599	null	unknown protein; FUNCTIONS IN: molecular_function unknown; INVOLVED IN: biological_process unknown; LOCATED IN: endomembrane system; Has 3 Blast hits to 3 proteins in 2 species: Archae - 0; Bacteria - 0; Metazoa - 0; Fungi - 0; Plants - 3; Viruses - /.../her Eukaryotes - 0 (source: NCBI BLink). [Source:TAIR;Acc:AT2G23348]
AT2G23350	PAB4	-1.14076	null	null	null	null	null	null	null	Polyadenylate-binding protein 4 [Source:UniProtKB/Swiss-Prot;Acc:O22173]
AT2G23400	AT2G23400	null	null	null	null	null	null	-1.43047	null	Undecaprenyl pyrophosphate synthetase family protein [Source:TAIR;Acc:AT2G23400]
AT2G23410	DPS	null	null	null	null	null	null	-1.25829	-1.83962	Dehydrodolichyl diphosphate synthase 1 [Source:UniProtKB/Swiss-Prot;Acc:O80458]
AT2G23430	KRP1	1.04226	null	null	null	null	null	null	null	Cyclin-dependent kinase inhibitor 1 [Source:UniProtKB/Swiss-Prot;Acc:Q67Y93]
AT2G23450	WAKL14	1.01044	null	null	null	null	null	null	null	Wall-associated receptor kinase-like 14 [Source:UniProtKB/Swiss-Prot;Acc:Q8RY67]
AT2G23560	MES7	2.85089	null	null	null	null	null	null	null	MES7 [Source:UniProtKB/TrEMBL;Acc:A0A178VX48]
AT2G23620	MES1	1.80331	null	null	1.50457	1.87166	null	null	null	Methylesterase 1 [Source:UniProtKB/Swiss-Prot;Acc:Q8S8S9]
AT2G23630	sks16	null	null	null	null	null	null	-1.56968	-1.61558	SKU5 similar 16 [Source:TAIR;Acc:AT2G23630]
AT2G23680	AT2G23680	1.01573	null	1.68965	null	null	null	null	null	Cold-regulated 413 plasma membrane protein 3 [Source:UniProtKB/Swiss-Prot;Acc:O64834]
AT2G24060	IF3-2	-1.07857	null	null	null	null	null	null	null	Translation initiation factor IF3-2, chloroplastic [Source:UniProtKB/Swiss-Prot;Acc:O82234]
AT2G24100	AT2G24100	1.22956	null	null	null	null	null	null	null	ATP-dependent DNA helicase [Source:UniProtKB/TrEMBL;Acc:Q9ZUI1]
AT2G24120	RPOT3	-1.11852	null	null	null	null	null	null	null	DNA-directed RNA polymerase 3, chloroplastic [Source:UniProtKB/Swiss-Prot;Acc:O24600]
AT2G24180	CYP71B6	1.44569	null	null	null	null	null	null	null	Cytochrome P450 71B6 [Source:UniProtKB/Swiss-Prot;Acc:O65787]
AT2G24195	AT2G24195	3.27734	null	3.21548	null	null	null	null	null	Transmembrane protein [Source:UniProtKB/TrEMBL;Acc:A0A1P8B1G7]
AT2G24200	LAP1	2.07642	null	null	null	null	null	null	null	Leucine aminopeptidase 1 [Source:UniProtKB/Swiss-Prot;Acc:P30184]
AT2G24210	TPS10	6.7824	null	null	null	null	null	null	null	Tricyclene synthase, chloroplastic [Source:UniProtKB/Swiss-Prot;Acc:Q9ZUH4]
AT2G24220	ATPUP5	1.20357	null	null	null	null	null	null	null	purine permease 5 [Source:TAIR;Acc:AT2G24220]
AT2G24240	AT2G24240	null	null	1.10626	null	null	null	null	null	BTB/POZ domain-containing protein At2g24240 [Source:UniProtKB/Swiss-Prot;Acc:Q9ZUH1]
AT2G24260	BHLH66	1.36887	null	null	null	null	null	null	null	Transcription factor bHLH66 [Source:UniProtKB/Swiss-Prot;Acc:Q9ZUG9]
AT2G24270	ALDH11A3	null	null	null	null	null	null	1.10494	1.38221	aldehyde dehydrogenase 11A3 [Source:TAIR;Acc:AT2G24270]
AT2G24300	AT2G24300	-1.0307	null	null	null	null	null	null	null	Calmodulin-binding protein [Source:TAIR;Acc:AT2G24300]
AT2G24490	RPA2A	-1.04869	null	null	null	null	null	null	null	RPA32A [Source:UniProtKB/TrEMBL;Acc:A0A178VTA7]
AT2G24550	AT2G24550	1.05821	null	null	null	null	null	null	null	At2g24550/F25P17.15 [Source:UniProtKB/TrEMBL;Acc:Q945P6]
AT2G24600	AT2G24600	-1.36412	null	null	null	null	null	null	null	Ankyrin repeat family protein [Source:UniProtKB/TrEMBL;Acc:F4IPR3]
AT2G24645	AT2G24645	-1.23967	null	null	null	null	null	null	null	Transcriptional factor B3 family protein [Source:TAIR;Acc:AT2G24645]
AT2G24850	TAT3	4.89342	null	4.36859	null	null	null	null	-2.09512	Probable aminotransferase TAT3 [Source:UniProtKB/Swiss-Prot;Acc:Q9SK47]
AT2G24980	AT2G24980	null	null	null	null	null	null	-1.79641	-1.3134	Proline-rich extensin-like family protein [Source:TAIR;Acc:AT2G24980]
AT2G25000	WRKY60	2.75923	1.5538	3.4994	1.57457	null	null	null	null	Probable WRKY transcription factor 60 [Source:UniProtKB/Swiss-Prot;Acc:Q9SK33]
AT2G25110	SDF2	1.61631	null	1.22864	null	null	null	null	null	Stromal cell-derived factor 2-like protein [Source:UniProtKB/Swiss-Prot;Acc:Q93ZE8]
AT2G25150	SCT	null	null	null	null	null	null	null	-1.24433	Spermidine coumaroyl-CoA acyltransferase [Source:UniProtKB/Swiss-Prot;Acc:Q8GYW8]
AT2G25160	CYP82F1	null	null	null	null	null	null	null	-1.29019	At2g25160 [Source:UniProtKB/TrEMBL;Acc:Q7Y222]
AT2G25200	AT2G25200	null	null	null	1.08682	null	null	null	null	At2g25200 [Source:UniProtKB/TrEMBL;Acc:Q9SIS2]
AT2G25210	AT2G25210	-1.27603	null	null	null	null	null	null	null	Ribosomal protein L39 family protein [Source:TAIR;Acc:AT2G25210]
AT2G25297	AT2G25297	null	-1.85966	1.23753	null	null	null	null	null	Transmembrane protein [Source:UniProtKB/TrEMBL;Acc:A0A1P8AXP8]
AT2G25450	GSL-OH	2.64963	null	1.2913	null	1.12258	null	null	null	Probable 2-oxoacid dependent dioxygenase [Source:UniProtKB/Swiss-Prot;Acc:Q9SKK4]
AT2G25460	AT2G25460	1.45396	null	null	null	null	null	null	null	CONTAINS InterPro DOMAIN/s: C2 calcium-dependent membrane targeting (InterPro:IPR000008); BEST Arabidopsis thaliana protein match is: unknown protein (TAIR:AT5G04860.1); Has 108 Blast hits to 69 proteins in 11 species: Archae - 0; Bacteria - 0; Meta /.../0; Fungi - 0; Plants - 108; Viruses - 0; Other Eukaryotes - 0 (source: NCBI BLink). [Source:TAIR;Acc:AT2G25460]
AT2G25470	AtRLP21	null	null	2.95057	null	null	null	null	null	receptor like protein 21 [Source:TAIR;Acc:AT2G25470]
AT2G25480	AT2G25480	-1.18705	null	null	null	null	null	null	null	TPX2 (targeting protein for Xklp2) protein family [Source:TAIR;Acc:AT2G25480]
AT2G25510	AT2G25510	1.86476	null	2.38967	null	null	null	null	null	Expressed protein [Source:UniProtKB/TrEMBL;Acc:Q8S8H2]
AT2G25625	AT2G25625	2.92853	null	1.86077	null	null	null	null	null	Expressed protein [Source:UniProtKB/TrEMBL;Acc:Q8S8K8]
AT2G25680	MOT1	null	null	null	null	-1.02818	null	null	null	Molybdate transporter 1 [Source:UniProtKB/Swiss-Prot;Acc:Q9SL95]
AT2G25735	AT2G25735	null	null	null	null	null	null	null	1.15351	Expressed protein [Source:UniProtKB/TrEMBL;Acc:Q8RUI1]
AT2G25810	TIP4-1	null	null	null	null	null	null	-1.00514	null	Aquaporin TIP4-1 [Source:UniProtKB/Swiss-Prot;Acc:O82316]
AT2G25820	ERF042	2.53605	null	1.96584	null	null	null	null	null	Ethylene-responsive transcription factor ERF042 [Source:UniProtKB/Swiss-Prot;Acc:Q52QU1]
AT2G25910	AT2G25910	1.22626	null	null	null	null	null	null	null	3'-5' exonuclease domain-containing protein / K homology domain-containing protein / KH domain-containing protein [Source:UniProtKB/TrEMBL;Acc:F4ITJ6]
AT3G25180	CYP82G1	3.74132	null	5.30504	3.05907	null	null	null	null	Cytochrome P450 82G1 [Source:UniProtKB/Swiss-Prot;Acc:Q9LSF8]
AT2G26020	PDF1.2B	null	null	7.0048	null	null	null	null	null	PDF1.2b [Source:UniProtKB/TrEMBL;Acc:A0A178VQC3]
AT2G26150	HSFA2	3.3388	null	null	null	null	null	null	null	Heat stress transcription factor A-2 [Source:UniProtKB/Swiss-Prot;Acc:O80982]
AT2G26230	AT2G26230	1.35347	null	null	null	null	null	null	null	Uricase [Source:UniProtKB/Swiss-Prot;Acc:O04420]
AT2G26270	AT2G26270	-1.34958	null	null	null	null	null	null	null	FUNCTIONS IN: molecular_function unknown; INVOLVED IN: biological_process unknown; LOCATED IN: endomembrane system; BEST Arabidopsis thaliana protein match is: BRCT domain-containing DNA repair protein (TAIR:AT3G43930.1); Has 29 Blast hits to 29 pro /.../in 9 species: Archae - 0; Bacteria - 0; Metazoa - 0; Fungi - 0; Plants - 29; Viruses - 0; Other Eukaryotes - 0 (source: NCBI BLink). [Source:TAI…
AT2G26290	PBL12	5.01037	null	null	null	null	null	null	null	Probable serine/threonine-protein kinase PBL12 [Source:UniProtKB/Swiss-Prot;Acc:O64842]
AT2G26355	AT2G26355	1.09067	null	null	null	null	null	null	null	other RNA [Source:TAIR;Acc:AT2G26355]
AT2G26370	AT2G26370	null	null	null	null	2.22123	1.4496	null	null	At2g26370 [Source:UniProtKB/TrEMBL;Acc:O48704]
AT2G26380	AT2G26380	null	null	null	null	null	null	1.11423	null	Leucine-rich repeat (LRR) family protein [Source:UniProtKB/TrEMBL;Acc:O48705]
AT2G26440	PME12	null	null	2.23776	null	null	null	null	null	Probable pectinesterase/pectinesterase inhibitor 12 [Source:UniProtKB/Swiss-Prot;Acc:O48711]
AT2G26500	AT2G26500	null	null	null	null	null	null	null	1.4624	At2g26500 [Source:UniProtKB/TrEMBL;Acc:O48717]
AT2G26530	AR781	1.54002	null	1.45278	null	null	null	null	null	AR781 [Source:UniProtKB/TrEMBL;Acc:A0A178VPT1]
AT2G26560	PLP2	null	null	2.60656	null	1.58188	null	null	null	Patatin-like protein 2 [Source:UniProtKB/Swiss-Prot;Acc:O48723]
AT2G26600	AT2G26600	1.46715	null	1.17206	null	null	null	null	null	Glycosyl hydrolase superfamily protein [Source:UniProtKB/TrEMBL;Acc:O48727]
AT2G26640	KCS11	-1.07014	null	null	null	null	null	null	null	3-ketoacyl-CoA synthase 11 [Source:UniProtKB/Swiss-Prot;Acc:O48780]
AT2G26650	AKT1	null	null	1.06033	null	null	null	null	null	Potassium channel AKT1 [Source:UniProtKB/Swiss-Prot;Acc:Q38998]
AT2G26690	NPF6.2	1.72468	null	null	null	null	null	null	null	Protein NRT1/ PTR FAMILY 6.2 [Source:UniProtKB/Swiss-Prot;Acc:Q9SZY4]
AT2G26692	AT2G26692	1.76022	null	null	null	null	null	null	null	other RNA [Source:TAIR;Acc:AT2G26692]
AT2G26695	AT2G26695	-1.75022	null	null	null	-2.67981	null	null	null	At2g26695 [Source:UniProtKB/TrEMBL;Acc:Q6ID73]
AT2G26740	ATSEH	1.99517	null	1.07072	null	2.73827	1.26283	null	null	ATsEH [Source:UniProtKB/TrEMBL;Acc:Q42566]
AT2G26820	ATPP2-A3	null	null	null	null	-1.29434	null	null	null	phloem protein 2-A3 [Source:TAIR;Acc:AT2G26820]
AT2G27200	LSG1-1	1.25817	null	null	null	null	null	null	null	GTPase LSG1-1 [Source:UniProtKB/Swiss-Prot;Acc:Q9SHS8]
AT2G27230	LHW	2.16204	null	1.02513	null	null	null	null	null	LHW [Source:UniProtKB/TrEMBL;Acc:A0A178VXD3]
AT2G27310	AT2G27310	2.3236	null	2.1795	null	null	null	null	null	F-box protein At2g27310 [Source:UniProtKB/Swiss-Prot;Acc:Q9XIN8]
AT2G27400	TAS1A	-1.11472	null	null	null	null	null	null	null	TAS1A; other RNA [Source:TAIR;Acc:AT2G27400]
AT2G27402	AT2G27402	-2.69148	null	-1.82157	null	null	null	null	null	At2g27402 [Source:UniProtKB/TrEMBL;Acc:Q8GX30]
AT2G27505	AT2G27505	null	null	null	null	-1.1362	null	null	null	FBD-like domain family protein [Source:UniProtKB/TrEMBL;Acc:F4IGN8]
AT2G27530	RPL10AB	-1.07982	null	null	null	null	null	null	null	60S ribosomal protein L10a-2 [Source:UniProtKB/Swiss-Prot;Acc:P59230]
AT2G27710	RPP2B	-1.03368	null	null	null	null	null	null	null	AT2G27710 protein [Source:UniProtKB/TrEMBL;Acc:B9DGN3]
AT1G75490	DREB2D	1.17057	null	1.54262	1.69929	null	null	null	null	Dehydration-responsive element-binding protein 2D [Source:UniProtKB/Swiss-Prot;Acc:Q9LQZ2]
AT2G27840	HDT4	-1.54201	null	null	null	null	null	null	null	Histone deacetylase HDT4 [Source:UniProtKB/Swiss-Prot;Acc:Q9M4T3]
AT2G27920	SCPL51	null	null	1.03587	null	null	null	null	null	Serine carboxypeptidase-like 51 [Source:UniProtKB/Swiss-Prot;Acc:Q67Y83]
AT2G28000	CPN60A1	-1.84326	null	-1.02443	null	null	null	null	null	SLP [Source:UniProtKB/TrEMBL;Acc:A0A178VZW6]
AT2G28110	IRX7	3.26453	null	1.99409	null	null	null	null	null	Glycosyltransferase (Fragment) [Source:UniProtKB/TrEMBL;Acc:W8Q712]
AT2G28120	AT2G28120	1.36964	1.15956	null	1.23429	null	null	null	null	At2g28120/F24D13.9 [Source:UniProtKB/TrEMBL;Acc:Q9ZUV4]
AT2G28140	AT2G28140	null	null	null	null	-1.07997	-1.1512	null	null	Enabled-like protein (DUF1635) [Source:UniProtKB/TrEMBL;Acc:Q9ZUV6]
AT2G28305	LOG1	1.30716	null	null	null	null	null	1.34682	1.20906	Cytokinin riboside 5'-monophosphate phosphoribohydrolase [Source:UniProtKB/TrEMBL;Acc:A0A178VS96]
AT2G28400	AT2G28400	2.25869	null	1.42049	null	null	null	null	null	Uncharacterized protein At2g28400 [Source:UniProtKB/TrEMBL;Acc:Q9SKN0]
AT2G28500	LBD11	null	null	2.4355	null	null	null	null	null	LOB domain-containing protein 11 [Source:UniProtKB/Swiss-Prot;Acc:Q9SK08]
AT2G28510	DOF2.1	1.47634	null	null	null	null	null	null	null	Dof zinc finger protein DOF2.1 [Source:UniProtKB/Swiss-Prot;Acc:Q8LE43]
AT2G28550	RAP2.7	1.07503	null	null	null	null	null	null	null	Related to AP2.7 [Source:UniProtKB/TrEMBL;Acc:F4IIR3]
AT2G28600	AT2G28600	-1.05652	null	null	null	null	null	null	null	P-loop containing nucleoside triphosphate hydrolases superfamily protein [Source:UniProtKB/TrEMBL;Acc:Q9SIB5]
AT2G28630	KCS12	-3.22002	null	-1.14034	null	null	null	null	null	3-ketoacyl-CoA synthase 12 [Source:UniProtKB/Swiss-Prot;Acc:Q9SIB2]
AT2G28650	ATEXO70H8	3.2716	null	null	null	null	null	null	null	At2g28650 [Source:UniProtKB/TrEMBL;Acc:Q9SIB0]
AT2G28710	AT2G28710	1.011	null	null	null	null	null	null	null	At2g28710 [Source:UniProtKB/TrEMBL;Acc:Q9SI97]
AT2G28780	AT2G28780	null	null	null	null	-1.85493	null	null	null	p-hydroxybenzoic acid efflux pump subunit [Source:UniProtKB/TrEMBL;Acc:Q84W96]
AT2G28790	AT2G28790	null	null	1.50294	null	null	null	null	null	Pathogenesis-related thaumatin superfamily protein [Source:TAIR;Acc:AT2G28790]
AT2G28860	CYP710A4	null	null	null	null	1.04263	null	null	-1.21414	Cytochrome P450 710A4 [Source:UniProtKB/Swiss-Prot;Acc:Q9ZV28]
AT2G28940	AT2G28940	null	null	1.43185	null	null	null	null	null	At2g28940 [Source:UniProtKB/TrEMBL;Acc:O81064]
AT2G29070	AT2G29070	1.3423	null	1.52683	null	null	null	null	null	At2g29070 [Source:UniProtKB/TrEMBL;Acc:Q6NLS0]
AT2G29110	ATGLR2.8	null	null	1.53911	null	null	null	null	null	Glutamate receptor [Source:UniProtKB/TrEMBL;Acc:A0A1P8B074]
AT2G29120	GLR2.7	null	null	1.26261	null	null	null	null	null	Glutamate receptor 2.7 [Source:UniProtKB/Swiss-Prot;Acc:Q8LGN0]
AT2G29180	AT2G29180	null	null	null	null	null	null	null	1.23165	Transmembrane protein [Source:UniProtKB/TrEMBL;Acc:Q9ZW05]
AT2G29300	AT2G29300	-1.66651	null	-1.57993	null	null	null	null	null	NAD(P)-binding Rossmann-fold superfamily protein [Source:UniProtKB/TrEMBL;Acc:F4IKL5]
AT2G29310	AT2G29310	-1.16796	null	null	null	null	null	null	null	Tropinone reductase homolog At2g29310 [Source:UniProtKB/Swiss-Prot;Acc:Q9ZW14]
AT2G29320	AT2G29320	null	null	null	null	null	null	null	1.42162	Tropinone reductase homolog At2g29320 [Source:UniProtKB/Swiss-Prot;Acc:Q9ZW15]
AT2G29350	SAG13	6.36187	null	5.53963	null	null	null	null	null	SAG13 [Source:UniProtKB/TrEMBL;Acc:A0A178VTS8]
AT2G29420	GSTU7	1.49855	null	null	null	null	null	null	null	Glutathione S-transferase U7 [Source:UniProtKB/Swiss-Prot;Acc:Q9ZW24]
AT2G29440	GSTU6	3.33236	null	2.61847	null	null	null	null	null	GSTU6 [Source:UniProtKB/TrEMBL;Acc:A0A178VUQ0]
AT2G29450	GSTU5	2.53084	null	null	null	1.18748	null	null	null	GSTU5 [Source:UniProtKB/TrEMBL;Acc:A0A178VPP0]
AT2G29460	GSTU4	6.36733	null	4.28102	null	1.51767	null	null	null	Glutathione S-transferase U4 [Source:UniProtKB/Swiss-Prot;Acc:Q9ZW27]
AT2G29470	GSTU3	8.1059	null	null	null	null	null	null	null	Glutathione S-transferase U3 [Source:UniProtKB/Swiss-Prot;Acc:Q9ZW28]
AT2G29490	GSTU1	3.01866	null	null	-1.61543	null	null	null	null	Glutathione S-transferase U1 [Source:UniProtKB/Swiss-Prot;Acc:Q9ZW30]
AT2G29500	HSP17.6B	2.26516	null	null	null	null	null	null	null	17.6 kDa class I heat shock protein 2 [Source:UniProtKB/Swiss-Prot;Acc:Q9ZW31]
AT2G29570	PCNA2	-1.00095	null	null	null	null	null	null	null	Proliferating cell nuclear antigen 2 [Source:UniProtKB/Swiss-Prot;Acc:Q9ZW35]
AT2G29620	AT2G29620	null	null	null	null	null	null	null	-1.22716	Dentin sialophosphoprotein [Source:UniProtKB/TrEMBL;Acc:O82393]
AT2G29630	THIC	null	null	null	null	null	null	null	1.01791	Phosphomethylpyrimidine synthase, chloroplastic [Source:UniProtKB/Swiss-Prot;Acc:O82392]
AT2G29660	AT2G29660	1.23859	null	null	null	null	null	null	null	At2g29660 [Source:UniProtKB/TrEMBL;Acc:O82389]
AT2G29710	UGT71D2	5.46411	null	3.517	null	null	null	null	null	UDP-glycosyltransferase 71D2 [Source:UniProtKB/Swiss-Prot;Acc:O82385]
AT2G29720	CTF2B	null	null	1.05725	null	null	null	null	null	FAD/NAD(P)-binding oxidoreductase family protein [Source:UniProtKB/TrEMBL;Acc:O82384]
AT2G29890	VLN1	-1.13645	null	null	null	null	null	null	null	Villin-like 1 [Source:UniProtKB/TrEMBL;Acc:F4ILN8]
AT2G29990	NDA2	1.19704	null	1.63102	null	null	null	null	null	Internal alternative NAD(P)H-ubiquinone oxidoreductase A2, mitochondrial [Source:UniProtKB/Swiss-Prot;Acc:O80874]
AT2G30010	TBL45	-1.36787	null	null	null	null	null	null	null	TRICHOME BIREFRINGENCE-LIKE 45 [Source:TAIR;Acc:AT2G30010]
AT2G30100	AT2G30100	1.169	null	null	null	null	null	null	null	Pentatricopeptide repeat-containing protein At2g30100, chloroplastic [Source:UniProtKB/Swiss-Prot;Acc:Q0WNN7]
AT2G30140	UGT87A2	1.38966	null	null	null	1.09921	null	null	null	UDP-glycosyltransferase 87A2 [Source:UniProtKB/Swiss-Prot;Acc:O64733]
AT2G30200	AT2G30200	-1.01026	null	null	null	null	null	null	null	EMBRYO DEFECTIVE 3147 [Source:UniProtKB/TrEMBL;Acc:Q8RU07]
AT2G30230	AT2G30230	null	null	null	null	null	null	-1.16802	null	6,7-dimethyl-8-ribityllumazine synthase [Source:UniProtKB/TrEMBL;Acc:O22919]
AT2G30250	WRKY25	null	null	1.36059	null	null	null	null	null	Probable WRKY transcription factor 25 [Source:UniProtKB/Swiss-Prot;Acc:O22921]
AT2G30360	CIPK11	3.06838	null	1.55336	null	null	null	null	null	CBL-interacting serine/threonine-protein kinase 11 [Source:UniProtKB/Swiss-Prot;Acc:O22932]
AT2G30362	AT2G30362	2.33719	null	null	null	null	null	null	null	other RNA [Source:TAIR;Acc:AT2G30362]
AT2G30432	TCL1	-3.03684	null	null	null	null	null	null	null	TCL1 [Source:UniProtKB/TrEMBL;Acc:A0A178VV20]
AT2G30490	CYP73A5	1.17225	null	null	null	null	null	null	null	Cinnamate-4-hydroxylase [Source:UniProtKB/TrEMBL;Acc:B1GV49]
AT2G30540	GRXS9	1.14062	null	null	null	1.61795	null	1.64541	null	Monothiol glutaredoxin-S9 [Source:UniProtKB/Swiss-Prot;Acc:O04341]
AT2G30550	AT2G30550	1.32409	null	1.41248	null	null	null	null	null	Phospholipase A1-Igamma2, chloroplastic [Source:UniProtKB/Swiss-Prot;Acc:Q3EBR6]
AT2G30570	PSBW	null	null	null	null	null	null	null	1.14704	PSBW [Source:UniProtKB/TrEMBL;Acc:A0A178VQ32]
AT2G30600	AT2G30600	null	null	null	1.12092	null	null	null	null	BTB/POZ domain-containing protein [Source:UniProtKB/TrEMBL;Acc:F4INV5]
AT2G30615	AT2G30615	null	1.08823	null	1.31155	null	null	null	null	F-box/LRR protein [Source:UniProtKB/TrEMBL;Acc:Q58G02]
AT2G30720	AT2G30720	2.25217	null	1.29981	null	null	null	null	null	At2g30720 [Source:UniProtKB/TrEMBL;Acc:Q6AWX1]
AT2G30750	CYP71A12	5.22196	null	4.64436	null	null	null	null	null	Cytochrome P450 71A12 [Source:UniProtKB/Swiss-Prot;Acc:O49340]
AT2G30770	CYP71A13	7.39719	-5.32605	6.13732	-5.10728	null	null	null	null	Indoleacetaldoxime dehydratase [Source:UniProtKB/Swiss-Prot;Acc:O49342]
AT2G30790	PSBP2	null	null	null	null	null	null	1.00561	1.25032	Putative oxygen-evolving enhancer protein 2-2 [Source:UniProtKB/Swiss-Prot;Acc:O49344]
AT2G30830	AT2G30830	8.95128	null	null	null	4.15177	null	null	null	2-oxoglutarate (2OG) and Fe(II)-dependent oxygenase superfamily protein [Source:UniProtKB/TrEMBL;Acc:O80850]
AT2G30860	GSTF9	2.50013	null	1.53401	null	null	null	null	null	GSTF9 [Source:UniProtKB/TrEMBL;Acc:A0A178VP05]
AT2G30870	GSTF10	2.01337	null	1.28685	null	null	null	null	null	Glutathione S-transferase F10 [Source:UniProtKB/Swiss-Prot;Acc:P42761]
AT2G30930	AT2G30930	null	1.00489	null	1.11164	null	null	null	null	Expressed protein [Source:UniProtKB/TrEMBL;Acc:O80858]
AT2G31010	AT2G31010	-1.3741	null	null	null	null	null	null	null	Protein kinase superfamily protein [Source:UniProtKB/TrEMBL;Acc:F4IPV6]
AT2G31020	ORP1A	null	null	1.70707	null	null	null	null	null	ORP1A [Source:UniProtKB/TrEMBL;Acc:A0A178VQE1]
AT2G31083	CLE5	null	null	null	null	-1.15251	null	null	null	CLAVATA3/ESR-RELATED 5 [Source:TAIR;Acc:AT2G31083]
AT2G31085	CLE6	null	null	null	null	-1.561	null	null	null	CLE6 [Source:UniProtKB/TrEMBL;Acc:A0A178VSR3]
AT2G31180	MYB14	null	null	null	null	1.49333	null	null	null	Transcription factor MYB14 [Source:UniProtKB/Swiss-Prot;Acc:Q9SJX8]
AT2G31230	ERF15	1.0624	null	null	null	null	1.3232	null	null	Ethylene-responsive transcription factor 15 [Source:UniProtKB/Swiss-Prot;Acc:Q8VYM0]
AT2G31250	HEMA3	null	null	null	null	null	null	-1.35289	null	Probable glutamyl-tRNA reductase 3, chloroplastic [Source:UniProtKB/Swiss-Prot;Acc:Q9SJX1]
AT2G31350	GLX2-5	1.16776	null	null	null	null	null	null	null	Hydroxyacylglutathione hydrolase 2, mitochondrial [Source:UniProtKB/Swiss-Prot;Acc:Q9SID3]
AT2G31410	AT2G31410	-1.07562	null	null	null	null	null	null	null	Coiled-coil protein [Source:UniProtKB/TrEMBL;Acc:Q9SIC8]
AT2G31570	GPX2	1.24305	null	null	null	null	null	null	null	Probable glutathione peroxidase 2 [Source:UniProtKB/Swiss-Prot;Acc:O04922]
AT2G31585	AT2G31585	1.3614	null	1.25211	null	null	null	null	null	other RNA [Source:TAIR;Acc:AT2G31585]
AT2G31670	UP3	1.01294	null	null	null	null	null	null	null	Stress-response A/B barrel domain-containing protein UP3 [Source:UniProtKB/Swiss-Prot;Acc:Q9SIP1]
AT2G31790	UGT74C1	1.26775	null	null	null	null	null	null	null	Glycosyltransferase (Fragment) [Source:UniProtKB/TrEMBL;Acc:W8Q6Z8]
AT2G31865	PARG2	null	null	1.65402	null	null	null	null	null	poly(ADP-ribose) glycohydrolase 2 [Source:TAIR;Acc:AT2G31865]
AT2G31880	SOBIR1	null	null	1.50751	null	null	null	null	null	Leucine-rich repeat receptor-like serine/threonine/tyrosine-protein kinase SOBIR1 [Source:UniProtKB/Swiss-Prot;Acc:Q9SKB2]
AT2G31890	RAP	-1.04493	null	null	null	null	null	null	null	RAP domain-containing protein, chloroplastic [Source:UniProtKB/Swiss-Prot;Acc:Q8VZE7]
AT2G31945	AT2G31945	null	null	null	null	null	null	null	1.15298	At2g31940/F20M17.2 [Source:UniProtKB/TrEMBL;Acc:Q8RU85]
AT2G32030	AT2G32030	null	null	1.58621	null	null	null	null	null	Acyl-CoA N-acyltransferases (NAT) superfamily protein [Source:UniProtKB/TrEMBL;Acc:Q9SKZ6]
AT2G32060	RPS12C	-1.24615	null	null	null	null	null	null	null	40S ribosomal protein S12 [Source:UniProtKB/TrEMBL;Acc:A0A178VU31]
AT2G32140	AT2G32140	2.21189	null	3.17643	null	null	null	null	null	Transmembrane receptor [Source:UniProtKB/TrEMBL;Acc:F4ISS7]
AT5G11590	DREB3	-1.4956	null	-1.63148	-1.63769	null	null	null	null	Dehydration-responsive element-binding protein 3 [Source:UniProtKB/Swiss-Prot;Acc:Q9LYD3]
AT2G32179	AT2G32179	-1.63904	null	null	null	null	null	null	null	other RNA [Source:TAIR;Acc:AT2G32179]
AT2G32180	PTAC18	-1.69999	null	null	null	null	null	null	null	Plastid transcriptionally active 18 [Source:UniProtKB/TrEMBL;Acc:Q9SKY2]
AT2G32190	AT2G32190	3.25803	null	1.63365	null	null	null	null	null	Cysteine-rich/transmembrane domain A-like protein [Source:UniProtKB/TrEMBL;Acc:Q9SKY1]
AT2G32210	AT2G32210	1.29895	null	1.34357	null	null	null	null	null	Cysteine-rich/transmembrane domain A-like protein [Source:UniProtKB/TrEMBL;Acc:Q9SKX9]
AT2G32220	RPL27A	-1.41445	null	null	null	null	null	null	null	60S ribosomal protein L27-1 [Source:UniProtKB/Swiss-Prot;Acc:Q9SKX8]
AT2G32280	AT2G32280	1.19368	null	2.50134	null	null	null	null	null	At2g32280 [Source:UniProtKB/TrEMBL;Acc:Q9ZV57]
AT2G32290	BAM6	1.48005	null	null	null	null	null	null	null	Beta-amylase 6 [Source:UniProtKB/Swiss-Prot;Acc:Q8L762]
AT2G32487	AT2G32487	2.39628	1.35947	1.32939	null	3.26704	1.22494	null	null	unknown protein; FUNCTIONS IN: molecular_function unknown; INVOLVED IN: biological_process unknown; LOCATED IN: endomembrane system; Has 1 Blast hits to 1 proteins in 1 species: Archae - 0; Bacteria - 0; Metazoa - 0; Fungi - 0; Plants - 1; Viruses - /.../her Eukaryotes - 0 (source: NCBI BLink). [Source:TAIR;Acc:AT2G32487]
AT2G32510	MAPKKK17	4.35277	null	1.8743	null	1.46495	null	null	null	Mitogen-activated protein kinase kinase kinase 17 [Source:UniProtKB/Swiss-Prot;Acc:O80888]
AT2G32520	AT2G32520	1.19617	null	null	null	null	null	null	null	alpha/beta-Hydrolases superfamily protein [Source:TAIR;Acc:AT2G32520]
AT2G32530	CSLB3	null	null	null	null	3.54059	null	null	null	Cellulose synthase-like protein B3 [Source:UniProtKB/Swiss-Prot;Acc:Q8RX83]
AT2G32590	CAPH	-1.29834	null	null	null	null	null	null	null	Condensin complex subunit 2 [Source:UniProtKB/Swiss-Prot;Acc:Q564K3]
AT2G32610	CSLB1	null	null	null	null	null	null	-1.69917	-2.00587	Cellulose synthase-like protein B1 [Source:UniProtKB/Swiss-Prot;Acc:O80898]
AT2G32620	CSLB2	null	null	null	null	null	null	null	-2.84151	Cellulose synthase-like protein B2 [Source:UniProtKB/Swiss-Prot;Acc:O80899]
AT2G32645	AT2G32645	-1.21071	null	null	null	null	null	null	null	B3 domain-containing protein At2g32645 [Source:UniProtKB/Swiss-Prot;Acc:Q1G3B8]
AT2G32650	AT2G32650	-1.18842	null	null	null	null	null	null	null	At2g32650 [Source:UniProtKB/TrEMBL;Acc:O48852]
AT2G32690	GRP23	null	null	null	null	-1.02145	null	null	null	Glycine-rich protein 23 [Source:UniProtKB/Swiss-Prot;Acc:O48848]
AT2G32740	GT13	null	null	null	2.13768	null	null	null	null	Probable xyloglucan galactosyltransferase GT13 [Source:UniProtKB/Swiss-Prot;Acc:O48843]
AT2G32860	BGLU33	null	null	null	null	null	null	1.0093	null	Beta-glucosidase 33 [Source:UniProtKB/Swiss-Prot;Acc:O48779]
AT2G32870	AT2G32870	null	null	null	null	null	null	1.8888	1.50027	TRAF-like family protein [Source:UniProtKB/TrEMBL;Acc:F4IUR7]
AT2G32940	38930	-1.10035	null	null	null	null	null	null	null	Protein argonaute 6 [Source:UniProtKB/Swiss-Prot;Acc:O48771]
AT2G32960	DSP2	null	-1.61399	null	-1.20215	-1.34651	null	null	null	Tyrosine-protein phosphatase DSP2 [Source:UniProtKB/Swiss-Prot;Acc:Q84MD6]
AT2G32990	AtGH9B8	2.64693	null	1.15524	null	null	null	null	null	Endoglucanase 11 [Source:UniProtKB/Swiss-Prot;Acc:O48766]
AT2G33020	AtRLP24	null	null	4.49604	4.39017	null	null	null	null	Receptor like protein 24 [Source:UniProtKB/Swiss-Prot;Acc:O49329]
AT2G33150	PED1	1.60179	null	1.29253	null	null	null	null	null	PKT3 [Source:UniProtKB/TrEMBL;Acc:A0A178VRP9]
AT2G33180	AT2G33180	null	null	null	null	-1.16705	null	null	null	Uncharacterized protein At2g33180 [Source:UniProtKB/TrEMBL;Acc:O49317]
AT2G33210	HSP60-2	null	null	null	null	-1.03388	null	null	null	Chaperonin CPN60-like 1, mitochondrial [Source:UniProtKB/Swiss-Prot;Acc:Q8L7B5]
AT2G33260	AT2G33260	null	null	null	null	-1.2092	null	null	null	Tryptophan/tyrosine permease [Source:TAIR;Acc:AT2G33260]
AT2G33330	CRRSP11	-1.66441	null	null	null	null	null	null	null	Cysteine-rich repeat secretory protein 11 [Source:UniProtKB/Swiss-Prot;Acc:O22784]
AT2G33370	RPL23A	-2.06751	null	null	null	null	null	null	null	At2g33370 [Source:UniProtKB/TrEMBL;Acc:Q1H559]
AT2G33380	PXG3	5.40476	null	null	null	null	null	null	null	Probable peroxygenase 3 [Source:UniProtKB/Swiss-Prot;Acc:O22788]
AT2G33385	ARPC2B	1.51353	null	null	null	null	null	null	null	Actin-related protein 2/3 complex subunit 2B [Source:UniProtKB/Swiss-Prot;Acc:F4IVU1]
AT2G33590	AT2G33590	1.29956	null	null	null	null	null	null	null	CRL1 [Source:UniProtKB/TrEMBL;Acc:A0A178VRE7]
AT2G33790	AGP30	null	null	null	null	-1.19854	null	-1.14287	null	Non-classical arabinogalactan protein 30 [Source:UniProtKB/Swiss-Prot;Acc:P93013]
AT2G33830	DRMH1	null	null	null	null	null	1.03488	1.21995	1.20459	DRM2 [Source:UniProtKB/TrEMBL;Acc:A0A178VR62]
AT2G33847	AT2G33847	null	null	null	null	-1.0862	null	null	null	Putative uncharacterized protein [Source:UniProtKB/TrEMBL;Acc:Q1G3S4]
AT2G34060	PER19	-1.64784	null	null	null	null	null	null	null	Peroxidase 19 [Source:UniProtKB/Swiss-Prot;Acc:O22959]
AT2G34070	TBL37	3.34566	null	1.35634	null	null	null	null	null	Protein trichome birefringence-like 37 [Source:UniProtKB/Swiss-Prot;Acc:O22960]
AT2G34080	AT2G34080	2.46815	null	null	null	null	null	null	null	Cysteine proteinase [Source:UniProtKB/TrEMBL;Acc:O22961]
AT2G34140	CDF4	2.15078	null	null	null	null	null	null	null	Cyclic dof factor 4 [Source:UniProtKB/Swiss-Prot;Acc:O22967]
AT2G34170	AT2G34170	-1.00375	null	null	null	null	null	null	null	Uncharacterized protein At2g34170 [Source:UniProtKB/TrEMBL;Acc:Q8RYE0]
AT2G34260	WDR55	-1.22208	null	null	null	null	null	null	null	WD repeat-containing protein 55 [Source:UniProtKB/Swiss-Prot;Acc:O80775]
AT2G34310	AT2G34310	1.18813	null	null	null	null	null	null	null	Expressed protein [Source:UniProtKB/TrEMBL;Acc:O80780]
AT2G34317	AT2G34317	null	null	null	null	null	null	null	1.69323	Avirulence induced family protein [Source:UniProtKB/TrEMBL;Acc:A0A1P8AXZ1]
AT2G34360	DTX15	3.94419	null	null	null	null	null	null	null	Protein DETOXIFICATION 15 [Source:UniProtKB/Swiss-Prot;Acc:F4IHU9]
AT2G34420	LHB1B2	null	null	null	null	null	null	1.10336	1.62941	Chlorophyll a-b binding protein, chloroplastic [Source:UniProtKB/TrEMBL;Acc:Q39141]
AT2G34490	CYP710A2	2.40057	null	null	null	null	null	null	null	Cytochrome P450 710A2 [Source:UniProtKB/Swiss-Prot;Acc:O64698]
AT2G34500	CYP710A1	7.06608	null	null	null	null	null	null	null	CYP710A1 [Source:UniProtKB/TrEMBL;Acc:A0A178VRK5]
AT2G34510	AT2G34510	-1.88481	null	null	null	null	null	null	null	Uncharacterized protein At2g34510 [Source:UniProtKB/TrEMBL;Acc:O64696]
AT2G34600	TIFY 5B	2.06893	null	null	null	null	null	null	null	Protein TIFY 5B [Source:UniProtKB/Swiss-Prot;Acc:O64687]
AT2G34640	PTAC12	-1.5225	null	null	null	null	null	null	null	Protein PLASTID TRANSCRIPTIONALLY ACTIVE 12, chloroplastic [Source:UniProtKB/Swiss-Prot;Acc:F4IHY7]
AT2G34655	AT2G34655	null	null	null	null	-1.54727	null	null	null	At2g34655 [Source:UniProtKB/TrEMBL;Acc:Q94BZ4]
AT2G34790	MEE23	null	-1.8408	null	null	null	null	-1.31284	-1.57088	Berberine bridge enzyme-like 15 [Source:UniProtKB/Swiss-Prot;Acc:O64743]
AT2G34810	AT2G34810	5.03782	null	2.86598	null	2.93699	null	null	null	Berberine bridge enzyme-like 16 [Source:UniProtKB/Swiss-Prot;Acc:O64745]
AT2G34840	AT2G34840	1.24687	null	null	null	null	null	null	null	Coatomer subunit epsilon-2 [Source:UniProtKB/Swiss-Prot;Acc:O64748]
AT2G34850	MEE25	1.36322	null	null	null	null	null	null	null	NAD(P)-binding Rossmann-fold superfamily protein [Source:TAIR;Acc:AT2G34850]
AT2G34930	AT2G34930	3.32208	null	1.30607	null	null	null	null	null	Disease resistance family protein / LRR family protein [Source:UniProtKB/TrEMBL;Acc:O64757]
AT2G34940	VSR5	null	null	2.3514	null	null	null	null	null	VSR5 [Source:UniProtKB/TrEMBL;Acc:A0A178VYD0]
AT2G35040	AT2G35040	-1.22418	null	null	null	null	null	null	null	AICARFT/IMPCHase bienzyme family protein [Source:UniProtKB/TrEMBL;Acc:Q8RWT5]
AT2G35060	KUP11	1.35106	null	1.07746	null	null	null	null	null	Potassium transporter [Source:UniProtKB/TrEMBL;Acc:F4IIZ3]
AT2G35070	AT2G35070	4.9245	null	4.5225	null	null	null	null	null	At2g35070/T4C15.26 [Source:UniProtKB/TrEMBL;Acc:O82184]
AT2G35075	AT2G35075	-1.41646	null	null	null	null	null	null	null	unknown protein; Has 30201 Blast hits to 17322 proteins in 780 species: Archae - 12; Bacteria - 1396; Metazoa - 17338; Fungi - 3422; Plants - 5037; Viruses - 0; Other Eukaryotes - 2996 (source: NCBI BLink). [Source:TAIR;Acc:AT2G35075]
AT2G35130	AT2G35130	null	null	null	null	null	-1.38152	null	null	Tetratricopeptide repeat (TPR)-like superfamily protein [Source:UniProtKB/TrEMBL;Acc:F4IJS7]
AT2G35150	EXL7	null	null	null	1.69086	null	null	null	null	EXL7 [Source:UniProtKB/TrEMBL;Acc:A0A178VYH7]
AT2G35260	AT2G35260	null	null	null	null	null	null	null	1.05774	At2g35260/T4C15.7 [Source:UniProtKB/TrEMBL;Acc:O82167]
AT2G35500	SKL2	-1.24782	null	null	null	null	null	null	null	Probable inactive shikimate kinase like 2, chloroplastic [Source:UniProtKB/Swiss-Prot;Acc:O82290]
AT2G35612	CEP4	null	null	null	null	null	null	null	-1.07705	FUNCTIONS IN: molecular_function unknown; INVOLVED IN: biological_process unknown; LOCATED IN: endomembrane system; EXPRESSED IN: flower; BEST Arabidopsis thaliana protein match is: Copper amine oxidase family protein (TAIR:AT1G31670.1); Has 35333 B /.../its to 34131 proteins in 2444 species: Archae - 798; Bacteria - 22429; Metazoa - 974; Fungi - 991; Plants - 531; Viruses - 0; Other Eukaryotes -…
AT2G35680	DSP8	1.03744	null	null	null	null	null	null	null	Putative dual specificity protein phosphatase DSP8 [Source:UniProtKB/Swiss-Prot;Acc:Q9ZQP1]
AT2G35710	PGSIP8	-1.5032	null	null	null	null	null	null	null	Putative glucuronosyltransferase PGSIP8 [Source:UniProtKB/Swiss-Prot;Acc:Q8VZP6]
AT2G35890	CPK25	null	null	null	null	null	null	-1.22334	-1.5131	Calcium-dependent protein kinase 25 [Source:UniProtKB/Swiss-Prot;Acc:Q9SJ61]
AT2G35940	BLH1	1.67453	null	null	null	null	null	null	null	BEL1-like homeodomain protein 1 [Source:UniProtKB/Swiss-Prot;Acc:Q9SJ56]
AT2G35945	AT2G35945	1.13848	null	null	null	null	null	null	null	other RNA [Source:TAIR;Acc:AT2G35945]
AT2G35980	NHL10	4.92709	null	4.03948	null	null	null	null	null	NDR1/HIN1-like protein 10 [Source:UniProtKB/Swiss-Prot;Acc:Q9SJ52]
AT2G36080	ARF31	3.04508	1.63489	2.42253	1.62774	null	null	null	null	B3 domain-containing protein At2g36080 [Source:UniProtKB/Swiss-Prot;Acc:Q8GYJ2]
AT2G36120	DOT1	null	1.22826	1.06771	1.40888	null	null	null	null	Glycine-rich protein DOT1 [Source:UniProtKB/Swiss-Prot;Acc:Q9SIH2]
AT2G36170	RPL40B	-1.13267	null	null	null	null	null	null	null	Ubiquitin-60S ribosomal protein L40-1 [Source:UniProtKB/Swiss-Prot;Acc:B9DHA6]
AT2G36200	AT2G36200	-1.23439	null	null	null	null	null	null	null	P-loop containing nucleoside triphosphate hydrolases superfamily protein [Source:UniProtKB/TrEMBL;Acc:F4ILV6]
AT2G36380	ABCG34	2.78425	null	1.25026	null	null	null	null	null	ABC transporter G family member 34 [Source:UniProtKB/Swiss-Prot;Acc:Q7PC87]
AT2G36590	PROT3	4.29862	null	null	-2.03622	null	null	null	null	Proline transporter 3 [Source:UniProtKB/Swiss-Prot;Acc:Q9SJP9]
AT2G36620	RPL24A	-1.05778	null	null	null	null	null	null	null	60S ribosomal protein L24-1 [Source:UniProtKB/Swiss-Prot;Acc:Q42347]
AT2G36630	AT2G36630	1.17048	null	null	null	null	null	null	null	Sulfite exporter TauE/SafE family protein 4 [Source:UniProtKB/Swiss-Prot;Acc:Q8S9J0]
AT2G36640	ECP63	null	null	null	null	2.69759	null	null	null	Late embryogenesis abundant protein ECP63 [Source:UniProtKB/Swiss-Prot;Acc:Q9SKP0]
AT2G36770	UGT73C4	2.20249	null	null	null	null	null	null	null	Glycosyltransferase (Fragment) [Source:UniProtKB/TrEMBL;Acc:W8QNU5]
AT2G36830	TIP1-1	1.77026	null	-1.06935	null	null	null	null	null	Aquaporin TIP1-1 [Source:UniProtKB/Swiss-Prot;Acc:P25818]
AT2G36870	XTH32	null	null	null	null	null	-1.10075	null	null	Probable xyloglucan endotransglucosylase/hydrolase protein 32 [Source:UniProtKB/Swiss-Prot;Acc:Q9SJL9]
AT2G36885	AT2G36885	-1.11888	null	-1.59694	null	null	null	null	null	Expressed protein [Source:UniProtKB/TrEMBL;Acc:Q8S8F1]
AT2G36970	UGT86A1	-1.51972	null	null	null	null	null	null	null	Glycosyltransferase (Fragment) [Source:UniProtKB/TrEMBL;Acc:W8Q6X6]
AT2G37025	TRFL8	null	null	null	1.12666	null	null	null	null	TRF-like 8 [Source:UniProtKB/TrEMBL;Acc:F4IPY7]
AT2G37040	PAL1	1.43099	null	null	null	null	null	null	null	Phenylalanine ammonia-lyase 1 [Source:UniProtKB/Swiss-Prot;Acc:P35510]
AT2G37110	AT2G37110	1.37945	null	null	null	null	null	null	null	At2g37110 [Source:UniProtKB/TrEMBL;Acc:Q9ZQC8]
AT2G37130	PER21	4.68259	2.27791	4.24275	2.27159	null	null	null	null	Peroxidase 21 [Source:UniProtKB/Swiss-Prot;Acc:Q42580]
AT2G37150	AT2G37150	1.23435	null	null	null	null	null	null	null	RING/U-box superfamily protein [Source:UniProtKB/TrEMBL;Acc:F4IQ07]
AT2G37170	PIP2B	1.98584	null	null	null	null	null	null	null	plasma membrane intrinsic protein 2 [Source:TAIR;Acc:AT2G37170]
AT2G37180	PIP2-3	3.79753	null	null	null	null	null	null	null	Aquaporin PIP2-3 [Source:UniProtKB/Swiss-Prot;Acc:P30302]
AT2G37190	RPL12A	-1.39122	null	null	null	null	null	null	null	60S ribosomal protein L12-1 [Source:UniProtKB/Swiss-Prot;Acc:P50883]
AT2G37200	AT2G37200	1.00088	null	null	null	null	null	null	null	Uncharacterised protein family (UPF0497) [Source:TAIR;Acc:AT2G37200]
AT2G37220	CP29B	-1.00958	null	null	null	null	null	null	null	RNA-binding protein CP29B, chloroplastic [Source:UniProtKB/Swiss-Prot;Acc:Q9ZUU4]
AT2G37260	WRKY44	1.95128	null	1.19851	null	null	null	null	null	WRKY transcription factor 44 [Source:UniProtKB/Swiss-Prot;Acc:Q9ZUU0]
AT2G37270	RPS5A	-1.3092	null	null	null	null	null	null	null	40S ribosomal protein S5-1 [Source:UniProtKB/Swiss-Prot;Acc:Q9ZUT9]
AT2G37380	MAKR3	-1.04958	null	null	null	null	null	null	null	Probable membrane-associated kinase regulator 3 [Source:UniProtKB/Swiss-Prot;Acc:Q9ZUS8]
AT2G37430	ZAT11	2.23502	null	null	null	null	null	null	null	ZAT11 [Source:UniProtKB/TrEMBL;Acc:A0A178VNJ8]
AT2G37470	AT2G37470	-1.02674	null	null	null	null	null	null	null	Histone H2B.4 [Source:UniProtKB/Swiss-Prot;Acc:Q9ZUS0]
AT2G37540	AT2G37540	null	null	null	null	null	null	-1.30809	-1.50685	NAD(P)-binding Rossmann-fold superfamily protein [Source:UniProtKB/TrEMBL;Acc:O80924]
AT2G37560	ORC2	-1.36446	null	null	null	null	null	null	null	Origin of replication complex subunit 2 [Source:UniProtKB/Swiss-Prot;Acc:Q38899]
AT2G37570	SLT1	1.04971	null	null	null	null	null	null	null	SLT1 [Source:UniProtKB/TrEMBL;Acc:A0A178VWH9]
AT2G37580	ATL33	2.87514	null	2.25592	null	null	null	null	null	RING-H2 finger protein ATL33 [Source:UniProtKB/Swiss-Prot;Acc:O80927]
AT2G37600	RPL36A	-1.08403	null	null	null	null	null	null	null	60S ribosomal protein L36-1 [Source:UniProtKB/Swiss-Prot;Acc:O80929]
AT2G37620	ACT1	1.52068	null	null	null	null	null	null	null	Actin-3 [Source:UniProtKB/Swiss-Prot;Acc:P0CJ47]
AT2G37660	AT2G37660	-1.15221	null	null	null	null	null	null	null	Uncharacterized protein At2g37660, chloroplastic [Source:UniProtKB/Swiss-Prot;Acc:O80934]
AT2G37670	AT2G37670	null	null	null	null	null	null	-1.1147	null	Transducin/WD40 repeat-like superfamily protein [Source:TAIR;Acc:AT2G37670]
AT2G37710	LECRK41	null	null	1.26754	null	null	null	null	null	L-type lectin-domain containing receptor kinase IV.1 [Source:UniProtKB/Swiss-Prot;Acc:O80939]
AT2G37720	TBL15	null	null	-1.74359	-1.88591	null	null	null	null	Protein trichome birefringence-like 15 [Source:UniProtKB/Swiss-Prot;Acc:O80940]
AT2G37750	AT2G37750	3.19264	null	null	null	null	null	null	null	Expressed protein [Source:UniProtKB/TrEMBL;Acc:O80943]
AT2G37760	AKR4C8	3.64294	null	1.4667	null	null	null	null	null	Aldo-keto reductase family 4 member C8 [Source:UniProtKB/Swiss-Prot;Acc:O80944]
AT2G37770	AKR4C9	6.32574	null	2.28987	null	null	null	null	null	NADPH-dependent aldo-keto reductase, chloroplastic [Source:UniProtKB/Swiss-Prot;Acc:Q0PGJ6]
AT2G37860	RE	-1.03697	null	null	null	null	null	null	null	Protein RETICULATA, chloroplastic [Source:UniProtKB/Swiss-Prot;Acc:B9DFK5]
AT2G37870	AT2G37870	5.06722	null	null	null	1.78936	null	null	null	Bifunctional inhibitor/lipid-transfer protein/seed storage 2S albumin superfamily protein [Source:UniProtKB/TrEMBL;Acc:Q9SHA0]
AT2G37900	NPF5.6	2.46369	null	null	null	1.68937	null	null	null	Protein NRT1/ PTR FAMILY 5.6 [Source:UniProtKB/Swiss-Prot;Acc:P0CI03]
AT2G37970	SOUL-1	null	null	null	null	null	null	null	1.15248	SOUL heme-binding family protein [Source:TAIR;Acc:AT2G37970]
AT2G37980	OFUT19	null	null	1.56597	null	null	null	null	null	O-fucosyltransferase 19 [Source:UniProtKB/Swiss-Prot;Acc:Q9SH89]
AT2G38100	AT2G38100	null	null	null	null	null	null	-1.31654	null	proton-dependent oligopeptide transport (POT) family protein [Source:TAIR;Acc:AT2G38100]
AT2G38170	CAX1	1.04096	null	null	null	null	null	null	null	AT2G38170 protein [Source:UniProtKB/TrEMBL;Acc:B9DFT4]
AT2G38180	AT2G38180	1.80048	null	null	null	null	null	null	null	GDSL esterase/lipase At2g38180 [Source:UniProtKB/Swiss-Prot;Acc:O80443]
AT2G38210	PDX1L4	null	null	null	null	null	1.97394	null	1.11603	Pyridoxal 5'-phosphate synthase PDX1-like 4 [Source:UniProtKB/Swiss-Prot;Acc:O80446]
AT2G38230	PDX11	null	null	null	null	null	1.41373	1.45079	1.50923	Pyridoxal 5'-phosphate synthase subunit PDX1.1 [Source:UniProtKB/Swiss-Prot;Acc:O80448]
AT2G38240	ANS	6.46283	null	null	null	2.39478	null	-2.40885	-2.54285	Probable 2-oxoglutarate-dependent dioxygenase ANS [Source:UniProtKB/Swiss-Prot;Acc:O80449]
AT2G38250	GT-3B	2.4882	null	1.90968	null	null	null	null	null	Trihelix transcription factor GT-3b [Source:UniProtKB/Swiss-Prot;Acc:O80450]
AT2G38290	AMT2	null	null	1.35102	null	null	null	null	null	Ammonium transporter 2 [Source:UniProtKB/Swiss-Prot;Acc:Q9M6N7]
AT2G38310	PYL4	-1.78797	null	null	null	null	null	null	null	Abscisic acid receptor PYL4 [Source:UniProtKB/Swiss-Prot;Acc:O80920]
AT2G38380	PER22	6.91288	null	null	null	null	null	null	null	Peroxidase [Source:UniProtKB/TrEMBL;Acc:A0A178VXE4]
AT2G38400	AGT3	2.98878	1.44756	1.64537	1.55928	null	null	null	null	Alanine:glyoxylate aminotransferase 3 [Source:UniProtKB/TrEMBL;Acc:F4ISY3]
AT2G38465	AT2G38465	null	null	null	null	null	null	null	1.60943	Expressed protein [Source:UniProtKB/TrEMBL;Acc:Q8S8P4]
AT2G38470	WRKY33	null	null	1.21901	null	null	null	null	null	WRKY33 [Source:UniProtKB/TrEMBL;Acc:A0A178VLS4]
AT2G38490	CIPK22	null	null	null	null	null	null	-1.05242	null	CBL-interacting serine/threonine-protein kinase 22 [Source:UniProtKB/Swiss-Prot;Acc:O80902]
AT2G38500	AT2G38500	1.94711	null	null	null	null	null	null	null	2-oxoglutarate (2OG) and Fe(II)-dependent oxygenase superfamily protein [Source:UniProtKB/TrEMBL;Acc:Q8GY13]
ATCG00170	RPOC2	-1.10659	null	-1.15822	-1.09854	null	null	null	null	DNA-directed RNA polymerase subunit beta'' [Source:UniProtKB/Swiss-Prot;Acc:P56764]
AT2G38600	AT2G38600	null	null	null	null	-1.29573	null	null	null	HAD superfamily, subfamily IIIB acid phosphatase [Source:UniProtKB/TrEMBL;Acc:Q9ZVI2]
AT2G38610	AT2G38610	1.18287	null	null	null	null	null	null	null	KH domain-containing protein At2g38610 [Source:UniProtKB/Swiss-Prot;Acc:Q9ZVI3]
AT2G38640	AT2G38640	1.00522	null	null	null	null	null	null	null	Protein LURP-one-related 8 [Source:UniProtKB/Swiss-Prot;Acc:Q9ZVI6]
AT2G38710	AT2G38710	1.13091	null	null	null	null	null	null	null	Uncharacterized protein At2g38710 [Source:UniProtKB/Swiss-Prot;Acc:Q9ZVJ2]
AT2G38720	MAP65-5	-1.5812	null	null	null	null	null	null	null	65-kDa microtubule-associated protein 5 [Source:UniProtKB/Swiss-Prot;Acc:Q9ZVJ3]
AT2G38740	SGPP	1.1248	null	null	null	null	null	null	null	Haloacid dehalogenase-like hydrolase domain-containing protein Sgpp [Source:UniProtKB/Swiss-Prot;Acc:Q9ZVJ5]
AT2G38750	ANN4	3.71555	null	1.81382	null	null	null	null	null	Annexin D4 [Source:UniProtKB/Swiss-Prot;Acc:Q9ZVJ6]
AT2G38760	ANN3	4.3499	null	2.13856	null	null	null	null	null	Annexin [Source:UniProtKB/TrEMBL;Acc:A0A178W040]
AT2G38790	AT2G38790	null	null	1.38988	null	null	null	1.02996	null	Uncharacterized protein At2g38790 [Source:UniProtKB/TrEMBL;Acc:Q84JS8]
AT2G38810	HTA8	-1.55752	null	null	null	null	null	null	null	Probable histone H2A variant 2 [Source:UniProtKB/Swiss-Prot;Acc:Q9SII0]
AT2G38860	DJ1E	3.05208	null	1.93063	null	null	null	null	null	DJ-1 protein homolog E [Source:UniProtKB/Swiss-Prot;Acc:Q9ZV19]
AT2G38870	AT2G38870	2.71437	1.00723	null	null	null	null	null	null	Putative protease inhibitor [Source:UniProtKB/TrEMBL;Acc:Q9ZV18]
AT2G38940	PHT1-4	null	null	null	null	null	null	-1.07092	-1.35341	PHT1 [Source:UniProtKB/TrEMBL;Acc:A0A178VRB1]
AT2G38995	AT2G38995	null	null	null	-1.90132	null	null	null	null	O-acyltransferase (WSD1-like) family protein [Source:UniProtKB/TrEMBL;Acc:F4IU14]
AT2G39010	PIP2-6	null	null	null	null	1.06965	null	null	null	Probable aquaporin PIP2-6 [Source:UniProtKB/Swiss-Prot;Acc:Q9ZV07]
AT2G39020	AT2G39020	1.66848	null	null	null	null	null	null	null	Probable acetyltransferase NATA1-like [Source:UniProtKB/Swiss-Prot;Acc:Q9ZV06]
AT2G39030	NATA1	7.66138	null	5.50961	null	10.7085	8.2029	null	null	L-ornithine N5-acetyltransferase NATA1 [Source:UniProtKB/Swiss-Prot;Acc:Q9ZV05]
AT2G39040	PER24	null	null	null	null	null	null	-1.71211	-1.72993	Peroxidase 24 [Source:UniProtKB/Swiss-Prot;Acc:Q9ZV04]
AT2G39050	EULS3	3.77226	null	2.21971	null	1.18892	null	null	null	Ricin B-like lectin EULS3 [Source:UniProtKB/Swiss-Prot;Acc:Q945P1]
AT2G39110	AT2G39110	2.14296	null	null	null	null	null	null	null	Protein kinase superfamily protein [Source:UniProtKB/TrEMBL;Acc:Q0WSF6]
AT2G39120	AT2G39120	-1.06413	null	null	null	null	null	null	null	Ubiquitin carboxyl-terminal hydrolase family protein [Source:UniProtKB/TrEMBL;Acc:Q9ZUZ6]
AT2G39180	CCR2	null	null	null	null	null	null	null	-1.31689	Serine/threonine-protein kinase-like protein CCR2 [Source:UniProtKB/Swiss-Prot;Acc:O80963]
AT2G39200	MLO12	2.20039	null	1.45368	null	null	null	null	null	MLO-like protein [Source:UniProtKB/TrEMBL;Acc:A0A178VNS1]
AT2G39270	AT2G39270	1.72036	null	1.29938	null	null	null	null	null	Probable adenylate kinase 6, chloroplastic [Source:UniProtKB/Swiss-Prot;Acc:Q84JF7]
AT2G39310	JAL22	4.54844	1.89743	4.38181	1.95947	1.1402	null	null	null	Jacalin-related lectin 22 [Source:UniProtKB/Swiss-Prot;Acc:O80950]
AT2G39330	JAL23	7.08408	3.0447	5.57514	2.71531	4.62597	2.50521	1.75816	null	jacalin-related lectin 23 [Source:TAIR;Acc:AT2G39330]
AT2G39350	ABCG1	6.5426	null	2.46599	null	null	null	null	null	ABC transporter G family member 1 [Source:UniProtKB/Swiss-Prot;Acc:O80946]
AT2G39390	RPL35B	-1.10513	null	null	null	null	null	null	null	60S ribosomal protein L35-2 [Source:UniProtKB/Swiss-Prot;Acc:O80626]
AT2G39400	AT2G39400	null	null	null	null	null	null	1.5315	1.75436	Alpha/beta-Hydrolases superfamily protein [Source:UniProtKB/TrEMBL;Acc:O80627]
AT2G39420	AT2G39420	3.43395	1.03264	2.97719	null	null	null	null	null	Alpha/beta-Hydrolases superfamily protein [Source:UniProtKB/TrEMBL;Acc:Q8RXN7]
AT2G39510	AT2G39510	null	null	null	null	-1.66903	null	null	null	WAT1-related protein At2g39510 [Source:UniProtKB/Swiss-Prot;Acc:O80638]
AT5G62210	AT5G62210	-1.67786	null	-1.82438	-1.57413	null	null	null	null	Embryo-specific protein 3, (ATS3) [Source:UniProtKB/TrEMBL;Acc:Q9LVB5]
AT2G39530	AT2G39530	null	null	null	2.78691	null	null	null	null	CASP-like protein 4D1 [Source:UniProtKB/Swiss-Prot;Acc:Q8GWD5]
AT2G39620	PCMP-E33	null	null	null	null	-1.03506	null	null	null	Pentatricopeptide repeat-containing protein At2g39620 [Source:UniProtKB/Swiss-Prot;Acc:O80647]
AT2G39670	AT2G39670	-1.09055	null	null	null	null	null	null	null	Radical SAM superfamily protein [Source:UniProtKB/TrEMBL;Acc:F4IVY6]
AT2G39700	EXPA4	null	null	1.70174	null	null	null	null	null	Expansin-A4 [Source:UniProtKB/Swiss-Prot;Acc:O48818]
AT2G39725	AT2G39725	1.71417	null	null	null	null	null	null	null	Expressed protein [Source:UniProtKB/TrEMBL;Acc:Q8VZU1]
AT2G39770	CYT1	1.89935	null	null	null	null	null	null	null	VTC1 [Source:UniProtKB/TrEMBL;Acc:A0A178VW16]
AT2G39800	P5CSA	2.28159	null	1.51757	null	null	null	null	null	Delta-1-pyrroline-5-carboxylate synthase A [Source:UniProtKB/Swiss-Prot;Acc:P54887]
AT2G39850	SBT4.1	null	null	null	null	1.3703	null	null	null	Subtilisin-like protease SBT4.1 [Source:UniProtKB/Swiss-Prot;Acc:F4IG09]
AT2G39870	AT2G39870	-1.53898	null	null	null	null	null	null	null	At2g39870/T5I7.17 [Source:UniProtKB/TrEMBL;Acc:O04191]
AT2G39880	MYB25	-1.37693	null	null	null	null	null	null	null	Transcription factor MYB25 [Source:UniProtKB/Swiss-Prot;Acc:O04192]
AT2G39980	AT2G39980	1.89508	null	null	null	null	null	-1.02947	null	At2g39980/T28M21.14 [Source:UniProtKB/TrEMBL;Acc:O04201]
AT2G40000	HSPRO2	null	1.22337	null	1.38929	null	null	null	null	Nematode resistance protein-like HSPRO2 [Source:UniProtKB/Swiss-Prot;Acc:O04203]
AT2G40010	RPP0A	-1.37142	null	null	null	null	null	null	null	60S acidic ribosomal protein P0-1 [Source:UniProtKB/Swiss-Prot;Acc:O04204]
AT2G40085	AT2G40085	null	null	null	null	null	null	null	1.23942	unknown protein; Has 35333 Blast hits to 34131 proteins in 2444 species: Archae - 798; Bacteria - 22429; Metazoa - 974; Fungi - 991; Plants - 531; Viruses - 0; Other Eukaryotes - 9610 (source: NCBI BLink). [Source:TAIR;Acc:AT2G40085]
AT2G40095	AT2G40095	null	null	1.21355	null	null	null	null	null	Alpha/beta hydrolase related protein [Source:UniProtKB/TrEMBL;Acc:Q8GZ10]
AT2G40100	LHCB4.3	-1.15716	null	-1.88877	null	null	1.33954	null	null	Chlorophyll a-b binding protein, chloroplastic [Source:UniProtKB/TrEMBL;Acc:A0A178VTY4]
AT2G40140	CZF1	null	null	1.0377	null	null	null	null	null	Zinc finger CCCH domain-containing protein 29 [Source:UniProtKB/Swiss-Prot;Acc:Q9XEE6]
AT2G40160	TBL30	1.91475	null	null	null	null	null	null	null	Plant protein of unknown function (DUF828) [Source:TAIR;Acc:AT2G40160]
AT2G40170	EM6	6.10553	null	null	null	null	null	null	null	Em-like protein GEA6 [Source:UniProtKB/Swiss-Prot;Acc:Q02973]
AT2G40200	BHLH51	1.72329	null	1.00403	null	null	null	null	null	Transcription factor bHLH51 [Source:UniProtKB/Swiss-Prot;Acc:Q9XEF0]
AT2G40240	AT2G40240	-1.15299	null	null	null	null	null	null	null	Pentatricopeptide repeat-containing protein At2g40240, mitochondrial [Source:UniProtKB/Swiss-Prot;Acc:Q9S733]
AT5G19110	AT5G19110	5.2312	null	3.62496	1.6687	2.30354	null	null	null	Eukaryotic aspartyl protease family protein [Source:TAIR;Acc:AT5G19110]
AT2G40370	LAC5	9.04821	null	null	null	null	null	null	null	Laccase-5 [Source:UniProtKB/Swiss-Prot;Acc:Q9SIY8]
AT2G40400	RER5	-1.16094	null	-1.35564	null	null	null	null	null	Protein RETICULATA-RELATED 5, chloroplastic [Source:UniProtKB/Swiss-Prot;Acc:Q9SIY5]
AT2G40435	AT2G40435	2.87324	null	1.18646	null	null	null	null	null	Transcription factor SCREAM-like protein [Source:UniProtKB/TrEMBL;Acc:Q8RUZ5]
AT2G40460	NPF5.1	1.66891	null	null	null	1.09743	null	null	null	Protein NRT1/ PTR FAMILY 5.1 [Source:UniProtKB/Swiss-Prot;Acc:Q8VZR7]
AT2G40600	AT2G40600	null	null	1.14615	null	null	null	null	null	Appr-1-p processing enzyme family protein [Source:UniProtKB/TrEMBL;Acc:Q8H114]
AT2G40610	EXPA8	-1.18605	null	1.0984	1.15519	-1.36458	null	null	null	EXPA8 [Source:UniProtKB/TrEMBL;Acc:A0A178VTJ9]
AT2G40690	GLY1	-1.29415	null	null	null	null	null	null	null	Glycerol-3-phosphate dehydrogenase [NAD(+)] 2, chloroplastic [Source:UniProtKB/Swiss-Prot;Acc:Q949Q0]
AT2G40711	AT2G40711	-1.47131	null	null	null	null	null	null	null	Putative uncharacterized protein [Source:UniProtKB/TrEMBL;Acc:Q1G3R8]
AT2G40880	CYS3	null	null	null	null	1.11978	null	null	null	Cysteine proteinase inhibitor [Source:UniProtKB/TrEMBL;Acc:A0A178VXG7]
AT2G41050	AT2G41050	-1.28824	null	null	null	null	null	null	null	PQ-loop repeat family protein / transmembrane family protein [Source:UniProtKB/TrEMBL;Acc:Q8RXY4]
AT2G41090	CML10	1.17296	null	1.34128	null	-1.5853	null	null	null	Calmodulin-like protein 10 [Source:UniProtKB/Swiss-Prot;Acc:P30187]
AT2G41100	CML12	null	null	null	null	-1.00367	null	null	null	Calmodulin-like protein 12 [Source:UniProtKB/Swiss-Prot;Acc:P25071]
AT2G41105	AT2G41105	null	null	null	null	-1.05089	null	null	null	-
AT2G41190	AVT1A	1.56709	null	null	null	null	null	null	null	Amino acid transporter AVT1A [Source:UniProtKB/Swiss-Prot;Acc:O80668]
AT2G41312	AT2G41312	1.46553	null	null	null	null	null	null	null	other RNA [Source:TAIR;Acc:AT2G41312]
AT2G41340	NRPD5B	-1.83825	null	null	null	null	null	null	null	DNA-directed RNA polymerases IV and V subunit 5B [Source:UniProtKB/Swiss-Prot;Acc:Q9ZVB9]
AT2G41380	AT2G41380	3.96333	null	2.51396	null	null	null	null	null	At2g41380 [Source:UniProtKB/TrEMBL;Acc:Q9ZVC3]
AT2G41410	CML35	1.24312	null	1.25195	null	null	null	null	null	Probable calcium-binding protein CML35 [Source:UniProtKB/Swiss-Prot;Acc:P30188]
AT2G41475	ATS3A	1.31061	null	null	null	null	null	null	null	Embryo-specific protein ATS3A [Source:UniProtKB/Swiss-Prot;Acc:Q681K2]
AT2G41490	GPT	1.10965	null	null	null	null	null	null	null	GPT [Source:UniProtKB/TrEMBL;Acc:A0A178VV44]
AT2G41510	ATCKX1	null	null	null	2.17274	null	null	null	null	cytokinin oxidase/dehydrogenase 1 [Source:TAIR;Acc:AT2G41510]
AT2G41800	AT2G41800	4.5869	5.16099	6.73633	7.0024	null	null	null	null	At2g41800/T11A7.10 [Source:UniProtKB/TrEMBL;Acc:O22940]
AT2G41810	AT2G41810	7.09803	null	null	null	null	null	null	null	Uncharacterized protein At2g41810 [Source:UniProtKB/TrEMBL;Acc:O22939]
AT2G41840	RPS2C	-1.12365	null	null	null	null	null	null	null	40S ribosomal protein S2-3 [Source:UniProtKB/Swiss-Prot;Acc:P49688]
AT2G41870	AT2G41870	1.00165	null	null	null	null	null	null	null	Putative DNA binding protein [Source:UniProtKB/TrEMBL;Acc:P93758]
AT2G41905	AT2G41905	1.33015	null	null	null	null	null	null	null	At2g41905 [Source:UniProtKB/TrEMBL;Acc:Q3EBI2]
AT2G41990	AT2G41990	-3.70926	null	null	null	-1.25206	null	null	null	At2g41990 [Source:UniProtKB/TrEMBL;Acc:P93747]
AT2G42040	AT2G42040	null	1.18074	null	1.41977	null	null	null	null	Expressed protein [Source:UniProtKB/TrEMBL;Acc:P93743]
AT2G42170	AT2G42170	-1.47809	null	null	null	null	null	null	null	Actin family protein [Source:UniProtKB/TrEMBL;Acc:Q8GWA5]
AT2G42220	STR9	null	null	null	null	null	null	null	1.22286	Rhodanese-like domain-containing protein 9, chloroplastic [Source:UniProtKB/Swiss-Prot;Acc:O48529]
AT2G42250	CYP712A1	null	null	null	null	-1.2744	null	null	null	Cytochrome P450, family 712, subfamily A, polypeptide 1 [Source:UniProtKB/TrEMBL;Acc:O48532]
AT2G42260	PYM	-1.68589	null	null	null	null	null	null	null	Protein POLYCHOME [Source:UniProtKB/Swiss-Prot;Acc:O48533]
AT2G42360	ATL41	3.67189	null	3.45827	null	null	null	null	null	E3 ubiquitin-protein ligase ATL41 [Source:UniProtKB/Swiss-Prot;Acc:Q9SLC3]
AT2G42380	BZIP34	-1.36647	null	null	null	-1.09422	null	null	null	Basic leucine zipper 34 [Source:UniProtKB/Swiss-Prot;Acc:F4IN23]
AT2G42530	COR15B	1.59505	null	null	null	null	null	null	null	Protein COLD-REGULATED 15B, chloroplastic [Source:UniProtKB/Swiss-Prot;Acc:Q9SIN5]
AT2G42540	COR15A	3.72217	null	null	null	3.17168	null	null	1.64326	Protein COLD-REGULATED 15A, chloroplastic [Source:UniProtKB/Swiss-Prot;Acc:Q42512]
AT2G42570	TBL39	1.01095	1.14521	1.88406	1.59239	null	null	null	null	Protein trichome birefringence-like 39 [Source:UniProtKB/Swiss-Prot;Acc:Q9SIN2]
AT2G42580	TTL3	null	null	null	1.05396	null	null	null	null	Inactive TPR repeat-containing thioredoxin TTL3 [Source:UniProtKB/Swiss-Prot;Acc:Q9SIN1]
AT2G42740	RPL11A	-1.39046	null	null	null	null	null	null	null	60S ribosomal protein L11-1 [Source:UniProtKB/Swiss-Prot;Acc:P42795]
AT2G42760	AT2G42760	1.90352	null	1.37326	null	null	null	null	null	At2g42760 [Source:UniProtKB/TrEMBL;Acc:Q9SJI0]
AT2G42790	CSY3	2.01628	null	1.56161	null	null	null	null	null	Citrate synthase [Source:UniProtKB/TrEMBL;Acc:Q0WUX6]
AT2G42840	PDF1	-1.83362	null	null	null	null	null	null	null	Protodermal factor 1 [Source:UniProtKB/Swiss-Prot;Acc:Q9S728]
AT2G42870	PAR1	null	1.70542	1.19796	2.10871	null	null	null	null	Transcription factor PAR1 [Source:UniProtKB/Swiss-Prot;Acc:Q9SJH0]
AT2G42890	ML2	1.08196	null	1.08442	null	null	null	null	null	ML2 [Source:UniProtKB/TrEMBL;Acc:A0A178VQK0]
AT2G43000	JUB1	4.1334	null	4.61963	null	null	null	null	null	Transcription factor JUNGBRUNNEN 1 [Source:UniProtKB/Swiss-Prot;Acc:Q9SK55]
AT2G43010	PIF4	null	null	null	null	null	null	1.02258	1.12588	phytochrome interacting factor 4 [Source:TAIR;Acc:AT2G43010]
AT2G43020	PAO2	2.49694	null	1.31793	null	null	null	null	null	Probable polyamine oxidase 2 [Source:UniProtKB/Swiss-Prot;Acc:Q9SKX5]
AT2G43030	RPL3A	-1.01136	null	null	null	null	null	null	null	50S ribosomal protein L3-1, chloroplastic [Source:UniProtKB/Swiss-Prot;Acc:Q9SKX4]
AT2G43080	P4H1	1.04701	null	null	null	null	null	null	null	Prolyl 4-hydroxylase 1 [Source:UniProtKB/Swiss-Prot;Acc:Q9ZW86]
AT2G43100	IPMI2	1.12815	null	null	null	null	null	null	null	IPMI2 [Source:UniProtKB/TrEMBL;Acc:A0A178VZE1]
AT2G43110	AT2G43110	-1.17834	null	null	null	null	null	null	null	At2g43110 [Source:UniProtKB/TrEMBL;Acc:Q8GWB4]
AT2G43140	AT2G43140	null	null	2.29507	null	-3.27303	null	null	null	Basic helix-loop-helix (BHLH) DNA-binding superfamily protein [Source:UniProtKB/TrEMBL;Acc:F4IQ66]
AT2G43150	AT2G43150	null	null	1.66474	null	null	null	null	null	Proline-rich extensin-like family protein [Source:UniProtKB/TrEMBL;Acc:Q9ZW80]
AT2G43200	AT2G43200	-2.6569	null	null	null	null	null	null	null	Probable methyltransferase PMT19 [Source:UniProtKB/Swiss-Prot;Acc:Q9ZW75]
AT2G43320	AT2G43320	1.38971	null	null	null	null	null	null	null	At2g43320/T1O24.6 [Source:UniProtKB/TrEMBL;Acc:O22847]
AT2G43350	GPX3	null	null	1.26301	null	null	null	null	null	Probable glutathione peroxidase 3, mitochondrial [Source:UniProtKB/Swiss-Prot;Acc:O22850]
AT2G43360	BIO2	-1.34993	null	null	null	null	null	null	null	BIOB [Source:UniProtKB/TrEMBL;Acc:A0A178VTJ8]
AT2G43480	PER26	null	null	null	null	-1.19453	null	null	null	Probable peroxidase 26 [Source:UniProtKB/Swiss-Prot;Acc:O22862]
AT2G43510	ATTI1	6.27462	3.74193	6.31406	null	1.40635	1.19158	1.63156	1.37404	TI1 [Source:UniProtKB/TrEMBL;Acc:A0A178VRC4]
AT2G43520	ATTI2	2.24409	null	2.59388	null	null	null	null	null	TI2 [Source:UniProtKB/TrEMBL;Acc:A0A178W058]
AT2G43530	ATTI3	4.48364	1.27362	3.91887	1.47778	3.48305	1.47578	null	null	Defensin-like protein 194 [Source:UniProtKB/Swiss-Prot;Acc:O22867]
AT2G43535	ATTI4	3.21731	null	1.22635	null	1.00522	null	null	null	Defensin-like protein 196 [Source:UniProtKB/Swiss-Prot;Acc:Q8RYE7]
AT2G43550	ATTI6	3.54006	null	1.81072	null	1.3479	null	null	null	Defensin-like protein 197 [Source:UniProtKB/Swiss-Prot;Acc:O22869]
AT2G43570	CHI	3.55637	null	4.08564	null	null	null	null	null	CHI [Source:UniProtKB/TrEMBL;Acc:A0A178W3M3]
AT2G43590	AT2G43590	null	null	1.82902	1.30068	null	null	null	null	Endochitinase At2g43590 [Source:UniProtKB/Swiss-Prot;Acc:O24658]
AT2G43600	AT2G43600	null	null	null	null	null	null	-1.32292	null	Chitinase family protein [Source:TAIR;Acc:AT2G43600]
AT2G43620	AT2G43620	null	null	1.96477	1.67037	null	null	null	null	Endochitinase At2g43620 [Source:UniProtKB/Swiss-Prot;Acc:O22841]
AT2G43820	UGT74F2	1.19708	null	null	null	null	null	null	null	Glycosyltransferase [Source:UniProtKB/TrEMBL;Acc:A0A178VQS4]
AT2G43840	UGT74F1	null	null	-1.22099	null	null	null	null	null	Glycosyltransferase [Source:UniProtKB/TrEMBL;Acc:F4IS54]
AT2G43850	ILK1	null	null	1.01339	null	null	null	null	null	Integrin-linked protein kinase 1 [Source:UniProtKB/Swiss-Prot;Acc:F4IS56]
AT2G43890	AT2G43890	null	null	null	null	null	null	-1.33597	-1.11245	Pectin lyase-like superfamily protein [Source:UniProtKB/TrEMBL;Acc:O80559]
AT2G43920	HOL2	null	null	null	null	null	null	1.47243	1.31505	HOL2 [Source:UniProtKB/TrEMBL;Acc:A0A178VP97]
AT2G43930	AT2G43930	null	null	null	null	null	null	null	1.29202	Protein kinase superfamily protein [Source:TAIR;Acc:AT2G43930]
AT2G43940	HOL3	null	null	1.05411	null	null	null	null	null	HOL3 [Source:UniProtKB/TrEMBL;Acc:A0A178VV10]
AT2G44040	DAPB1	-1.44168	null	null	null	null	null	null	null	4-hydroxy-tetrahydrodipicolinate reductase 1, chloroplastic [Source:UniProtKB/Swiss-Prot;Acc:O80574]
AT2G44070	AT2G44070	null	null	null	null	null	null	-1.36857	null	NagB/RpiA/CoA transferase-like superfamily protein [Source:UniProtKB/TrEMBL;Acc:F4IT40]
AT2G44080	ARL	-1.19288	null	null	null	null	-1.05055	null	null	ARGOS-like protein [Source:UniProtKB/Swiss-Prot;Acc:Q8RXL7]
AT2G44130	AT2G44130	2.17144	null	null	null	null	null	null	1.08159	F-box/kelch-repeat protein At2g44130 [Source:UniProtKB/Swiss-Prot;Acc:O80582]
AT2G44180	MAP2A	null	null	1.11934	null	null	null	null	null	Methionine aminopeptidase 2A [Source:UniProtKB/Swiss-Prot;Acc:Q9FV49]
AT2G44230	AT2G44230	1.55798	null	null	null	null	null	null	null	At2g44230/F4I1.4 [Source:UniProtKB/TrEMBL;Acc:O64858]
AT2G44260	AT2G44260	null	null	null	null	null	null	null	-1.14529	Plant protein of unknown function (DUF946) [Source:TAIR;Acc:AT2G44260]
AT2G44280	AT2G44280	1.26876	null	null	null	null	null	null	null	AT3g60070/T2O9_50 [Source:UniProtKB/TrEMBL;Acc:Q8L7S2]
AT2G44370	AT2G44370	null	null	1.31171	1.49058	null	null	null	null	At2g44370 [Source:UniProtKB/TrEMBL;Acc:O64871]
AT2G44380	AT2G44380	null	null	null	2.127	null	null	null	null	At2g44380 [Source:UniProtKB/TrEMBL;Acc:O64872]
AT2G44450	BGLU15	null	null	2.97046	null	null	null	null	null	Beta-glucosidase 15 [Source:UniProtKB/Swiss-Prot;Acc:O64879]
AT2G44500	OFUT20	null	null	null	1.01169	null	null	null	null	O-fucosyltransferase 20 [Source:UniProtKB/Swiss-Prot;Acc:O64884]
AT2G44578	AT2G44578	5.1974	null	3.92583	null	null	null	null	1.18585	RING/U-box superfamily protein [Source:UniProtKB/TrEMBL;Acc:A8MS73]
AT2G44640	AT2G44640	-1.66042	null	null	null	null	null	null	null	Expressed protein [Source:UniProtKB/TrEMBL;Acc:O80503]
AT2G44660	AT2G44660	1.04962	null	null	null	null	null	null	null	Probable dolichyl pyrophosphate Glc1Man9GlcNAc2 alpha-1,3-glucosyltransferase [Source:UniProtKB/Swiss-Prot;Acc:O80505]
AT2G44690	ARAC9	-1.08246	null	null	null	null	null	null	null	ROP8 [Source:UniProtKB/TrEMBL;Acc:A0A178VUK9]
AT2G44790	UCC2	2.05585	null	1.7305	null	null	null	null	null	Uclacyanin-2 [Source:UniProtKB/Swiss-Prot;Acc:O80517]
AT2G44810	DAD1	7.4512	null	null	null	null	null	null	null	Phospholipase A(1) DAD1, chloroplastic [Source:UniProtKB/Swiss-Prot;Acc:Q948R1]
AT2G44830	AT2G44830	1.04363	null	null	null	null	null	null	null	Protein kinase superfamily protein [Source:UniProtKB/TrEMBL;Acc:F4IV25]
AT2G44840	ERF13	2.30568	null	3.37017	null	null	null	null	null	Ethylene-responsive transcription factor 13 [Source:UniProtKB/Swiss-Prot;Acc:Q8L9K1]
AT2G44850	AT2G44850	1.02545	1.03725	1.02012	null	null	null	null	null	Uncharacterized protein At2g44850 [Source:UniProtKB/TrEMBL;Acc:O22166]
AT2G44910	ATHB-4	null	1.11495	null	1.23423	null	null	null	null	Uncharacterized protein At2g44910 (Fragment) [Source:UniProtKB/TrEMBL;Acc:C0SV86]
AT2G44995	AT2G44995	1.19833	null	null	null	null	null	null	null	Unknown gene [Source:TAIR;Acc:AT2G44995]
AT2G45170	ATG8E	null	null	null	1.00104	null	null	null	null	Autophagy-related protein 8e [Source:UniProtKB/Swiss-Prot;Acc:Q8S926]
AT2G45180	AT2G45180	-1.14263	null	null	null	-1.26897	null	null	null	At2g45180 [Source:UniProtKB/TrEMBL;Acc:Q42044]
AT2G45210	SAUR36	2.70582	null	null	null	null	null	null	null	Auxin-responsive protein SAUR36 [Source:UniProtKB/Swiss-Prot;Acc:O22150]
AT2G45220	PME17	7.55679	null	4.39936	null	null	null	null	null	Probable pectinesterase/pectinesterase inhibitor 17 [Source:UniProtKB/Swiss-Prot;Acc:O22149]
AT2G45290	TKL-2	1.77171	null	null	null	null	null	null	null	Transketolase-2, chloroplastic [Source:UniProtKB/Swiss-Prot;Acc:F4IW47]
AT2G45360	AT2G45360	3.68957	2.078	null	1.7871	null	null	null	null	Ankyrin repeat/KH domain protein (DUF1442) [Source:UniProtKB/TrEMBL;Acc:O22136]
AT2G45500	AT2G45500	null	null	1.07641	null	null	null	null	null	AAA-type ATPase family protein [Source:TAIR;Acc:AT2G45500]
AT2G45510	CYP704A2	1.79712	null	2.44163	null	null	null	null	null	At2g45510 [Source:UniProtKB/TrEMBL;Acc:O64631]
AT2G45550	CYP76C4	null	null	null	null	-1.34709	null	null	null	Cytochrome P450 76C4 [Source:UniProtKB/Swiss-Prot;Acc:O64635]
AT2G45570	CYP76C2	8.16937	null	null	null	null	null	null	null	Cytochrome P450 76C2 [Source:UniProtKB/Swiss-Prot;Acc:O64637]
AT2G45660	SOC1	1.16248	null	1.07104	null	null	null	null	null	SOC1 [Source:UniProtKB/TrEMBL;Acc:A0A178VZL4]
AT2G45680	TCP9	1.30847	null	null	null	null	null	null	null	Transcription factor TCP9 [Source:UniProtKB/Swiss-Prot;Acc:O64647]
AT2G45760	BAP2	3.08071	null	2.02168	null	null	null	null	null	BON1-associated protein 2 [Source:UniProtKB/Swiss-Prot;Acc:Q58FX0]
AT2G45800	PLIM2A	-1.46787	null	null	null	null	null	null	null	LIM domain-containing protein PLIM2a [Source:UniProtKB/Swiss-Prot;Acc:O80839]
AT2G45850	AHL9	null	null	null	null	null	null	1.0941	1.05216	AT-hook motif nuclear-localized protein 9 [Source:UniProtKB/Swiss-Prot;Acc:O80834]
AT2G45940	AT2G45940	null	null	null	null	1.11842	null	null	null	Protein of unknown function (DUF295) [Source:TAIR;Acc:AT2G45940]
AT2G45960	PIP1B	1.10227	null	null	null	null	null	null	null	Plasma membrane intrinsic protein 1B [Source:UniProtKB/TrEMBL;Acc:A8MRW1]
AT2G46100	AT2G46100	1.91019	null	null	null	null	null	null	null	At2g46100 [Source:UniProtKB/TrEMBL;Acc:Q6ID84]
AT2G46110	KPHMT1	-1.1414	null	null	null	null	null	null	null	3-methyl-2-oxobutanoate hydroxymethyltransferase 1, mitochondrial [Source:UniProtKB/Swiss-Prot;Acc:O82357]
[truncated: 2,961 more rows]
